# Supplementary material for: Modelling the timing of migration of a partial migrant bird using ringing and observation data: a case study with the Song Thrush in Italy
Source: Mov Ecol. 2023 Aug 1;11:47. doi: 10.1186/s40462-023-00407-z (PMC10391980; doi:10.1186/s40462-023-00407-z)
Supplement: Supplementary file 2 — Supplementary Material 2 [file 40462_2023_407_MOESM2_ESM.zip]

Archive with 12 entries (12 files):
- Supplemental material 2/cntry00.dbf
- Supplemental material 2/cntry00.htm
- Supplemental material 2/cntry00.prj
- Supplemental material 2/cntry00.sbn
- Supplemental material 2/cntry00.sbx
- Supplemental material 2/cntry00.shp
- Supplemental material 2/cntry00.shp.xml
- Supplemental material 2/cntry00.shx
- Supplemental material 2/Data_12000-Turdus_philomelos_EPE_ISPRA.csv
- Supplemental material 2/DECADES_KC.xlsx
- Supplemental material 2/R code for the analyses.R
- Supplemental material 2/R code for the eBird data analyses.R
