# Supplementary material for: Modelling the timing of migration of a partial migrant bird using ringing and observation data: a case study with the Song Thrush in Italy
Source: Mov Ecol. 2023 Aug 1;11:47. doi: 10.1186/s40462-023-00407-z (PMC10391980; doi:10.1186/s40462-023-00407-z)
Supplement: Supplementary file 2 — Supplementary Material 2 [file 40462_2023_407_MOESM2_ESM.zip › Supplemental material 2/cntry00.shp.xml]

<?xml version="1.0"?>
<!--<!DOCTYPE metadata SYSTEM "http://www.esri.com/metadata/esriprof80.dtd">-->
<metadata xml:lang="en"><Esri><MetaID>{1F7DDF21-BC01-4C20-8AA5-243B33ED0B1E}</MetaID><CreaDate>20000920</CreaDate><CreaTime>15021200</CreaTime><SyncDate>20010110</SyncDate><SyncTime>14245400</SyncTime><ModDate>20010129</ModDate><ModTime>16253100</ModTime><Sync>FALSE</Sync></Esri><idinfo><native Sync="TRUE">Microsoft Windows NT Version 4.0 (Build 1381) Service Pack 5; ESRI ArcCatalog 8.1.0.570</native><descript><langdata Sync="TRUE">en</langdata><abstract>World Countries 2000 represents the boundaries for the countries of the world, as they existed in 2000.</abstract><purpose>World Countries 2000 provides political boundaries for the world in 2000. To display World Political Organization Membership attributes or CountryWatch Demographics attributes, join these tables to this attribute table using Fips_cntry or Cntry_name as the common field.</purpose><supplinf>Largest scale when displaying the data: 1:15,000,000.</supplinf></descript><citation><citeinfo><pubdate>20001101</pubdate><title>World Countries 2000</title><ftname Sync="TRUE">cntry00</ftname><geoform Sync="TRUE">vector digital data</geoform><edition>2000</edition><serinfo><sername>ESRI Data &amp; Maps</sername><issue>2000</issue></serinfo><pubinfo><pubplace>Redlands, California, USA</pubplace><publish>Environmental Systems Research Institute, Inc. (ESRI)</publish></pubinfo><othercit>Location: ESRI Data &amp; Maps 2000 (CD 1) \world</othercit><origin>Environmental Systems Research Institute, Inc. (ESRI)</origin></citeinfo></citation><timeperd><current>publication date: 1996, 1998, Winter 1993/1994, 20000101; ground condition: 1994</current><timeinfo/></timeperd><status><progress>Complete</progress><update>Matches software update releases</update></status><spdom><bounding><westbc Sync="TRUE">-180.000000</westbc><eastbc Sync="TRUE">180.000000</eastbc><northbc Sync="TRUE">83.623596</northbc><southbc Sync="TRUE">-90.000000</southbc></bounding><lboundng><leftbc Sync="TRUE">-180.000000</leftbc><rightbc Sync="TRUE">180.000000</rightbc><bottombc Sync="TRUE">-90.000000</bottombc><topbc Sync="TRUE">83.623596</topbc></lboundng></spdom><keywords><theme><themekt>None</themekt><themekey>polygon</themekey><themekey>countries</themekey><themekey>international boundaries</themekey><themekey>coastlines</themekey><themekey>area</themekey><themekey>international codes</themekey><themekey>currencies</themekey><themekey>sovereignties</themekey><themekey>population</themekey><themekey>landlocked information</themekey></theme><place><placekey>World</placekey><placekt>None</placekt></place><temporal><tempkt>None</tempkt><tempkey>1996</tempkey><tempkey>1998</tempkey><tempkey>1993/1994</tempkey><tempkey>2000</tempkey><tempkey>1994</tempkey></temporal></keywords><accconst>Access granted to Licensee only.</accconst><useconst>The data are provided by multiple, third party data vendors under license to ESRI for inclusion on ESRI Data &amp; Maps CD–ROMs for use with ESRI® software.  Each data vendor has its own data licensing policies and may grant varying redistribution rights to end users. Please consult the redistribution rights below for this data set provided on ESRI Data &amp; Maps CD–ROMs. As used herein, “Geodata” shall mean any digital data set consisting of geographic data coordinates and associated attributes.

The redistribution rights for this data set: Redistribution rights are granted by the data vendor for hard-copy renditions or static, electronic map images (e.g. .gif, .jpeg, etc.) that are plotted, printed, or publicly displayed with proper metadata and source/copyright attribution to the respective data vendor(s).  Geodata is redistributable with a Value-Added Software Application developed by ESRI Business Partners on a royalty-free basis with proper metadata and source/copyright attribution to the respective data vendor(s). Geodata is redistributable without a Value-Added Software Application (i.e., adding the sample data to an existing, [non]commercial data set for redistribution) with proper metadata and source/copyright attribution to the respective data vendor(s).

The terms and conditions below apply to all the data sets provided on the ESRI Data &amp; Maps CD–ROMs.

Proprietary Rights and Copyright: Licensee acknowledges that the Data and Related Materials contain proprietary and confidential property of ESRI and its licensor(s). The Data and Related Materials are owned by ESRI and its licensor(s) and are protected by United States copyright laws and applicable international copyright treaties and/or conventions.

Limited Warranty and Disclaimer: ESRI warrants that the media upon which the Data and Related Materials are provided will be free from defects in materials and workmanship under normal use and service for a period of ninety (90) days from the date of receipt.

THE DATA AND RELATED MATERIALS ARE EXCLUDED FROM THE LIMITED WARRANTY, AND THE LICENSEE EXPRESSLY ACKNOWLEDGES THAT THE DATA CONTAINS SOME NONCONFORMITIES, DEFECTS, OR ERRORS. ESRI DOES NOT WARRANT THAT THE DATA WILL MEET LICENSEE'S NEEDS OR EXPECTATIONS; THAT THE USE OF THE DATA WILL BE UNINTERRUPTED; OR THAT ALL NONCONFORMITIES, DEFECTS, OR ERRORS CAN OR WILL BE CORRECTED. ESRI IS NOT INVITING RELIANCE ON THIS DATA, AND THE LICENSEE SHOULD ALWAYS VERIFY ACTUAL DATA.

EXCEPT FOR THE LIMITED WARRANTY SET FORTH ABOVE, THE DATA AND RELATED MATERIALS CONTAINED THEREIN ARE PROVIDED "AS-IS," WITHOUT WARRANTY OF ANY KIND, EITHER EXPRESS OR IMPLIED, INCLUDING, BUT NOT LIMITED TO, THE IMPLIED WARRANTIES OF MERCHANTABILITY AND FITNESS FOR A PARTICULAR PURPOSE.

Exclusive Remedy and Limitation of Liability: The entire liability of ESRI or its licensor(s) and Licensee's exclusive remedy shall be to terminate the Agreement upon Licensee returning the Data and Related Materials to ESRI with a copy of Licensee's invoice/receipt and ESRI returning the license fees paid to Licensee.

IN NO EVENT SHALL ESRI AND/OR ITS LICENSOR(S) BE LIABLE FOR COSTS OF PROCUREMENT OF SUBSTITUTE GOODS OR SERVICES; LOST PROFITS, LOST SALES, OR BUSINESS EXPENDITURES, INVESTMENTS, OR COMMITMENTS IN CONNECTION WITH ANY BUSINESS; LOSS OF ANY GOODWILL; OR FOR ANY INDIRECT, SPECIAL, INCIDENTAL, EXEMPLARY, OR CONSEQUENTIAL DAMAGES ARISING OUT OF THIS AGREEMENT OR USE OF THE DATA AND RELATED MATERIALS, HOWEVER CAUSED, ON ANY THEORY OF LIABILITY, AND WHETHER OR NOT ESRI OR ITS LICENSOR(S) HAVE BEEN ADVISED OF THE POSSIBILITY OF SUCH DAMAGE. THESE LIMITATIONS SHALL APPLY NOTWITHSTANDING ANY FAILURE OF ESSENTIAL PURPOSE OF ANY EXCLUSIVE REMEDY.

Third Party Beneficiary: ESRI's licensor(s) has (have) authorized ESRI to (sub)distribute and (sub)license its (their) data as incorporated into the Data and Related Materials. As an intended third party beneficiary to this Agreement, the ESRI licensor(s) is (are) entitled to directly enforce, in its own name, the rights and obligations undertaken by the Licensee and to seek all legal and equitable remedies as are afforded to ESRI.

In the event that the data vendor(s) has (have) granted the end user permission to redistribute the Geodata, please use proper proprietary or copyright attribution for the various data vendor(s), and provide the associated metadata file(s) with the Geodata. In compliance with FGDC metadata standards, ESRI has attempted to practice proper metadata methodologies by providing any data source information, descriptions, and file names to assist in this effort.</useconst><natvform Sync="TRUE">Shapefile</natvform><ptcontac><cntinfo><cntorgp><cntorg>Environmental Systems Research Institute, Inc. (ESRI)</cntorg><cntper>Data Team</cntper></cntorgp><cntaddr><addrtype>mailing and physical address</addrtype><address>380 New York Street</address><city>Redlands</city><state>California</state><postal>92373-8100</postal><country>USA</country></cntaddr><cntvoice>909-793-2853</cntvoice><cntfax>909-793-5953</cntfax><cntemail>info@esri.com</cntemail><hours>8:00 a.m.–5:30 p.m. Pacific time, Monday–Friday</hours><cntinst>In the United States–
Please direct all inquiries regarding software/data pricing and consulting services to your local ESRI Regional Office.  For support, you may contact Technical Support by telephone (voice) between 6:00 a.m. and 6:00 p.m. Pacific time, Monday through Friday, by dialing 909-793-3774; facsimile (fax) available at 909-792-0960; electronic mail (e-mail) support@esri.com; or visit http://support.esri.com; ESRI holidays excluded. 

Outside the United States–
Please direct all inquiries regarding software/data pricing, sales, support, and consulting services to your local ESRI International Distributor.  This information can be found at http://gis.esri.com/intldist/contactint.cfm.  

For other questions or comments, you may contact ESRI headquarters by e-mail, telephone, or fax or write to us.</cntinst></cntinfo></ptcontac></idinfo><metainfo><langmeta Sync="TRUE">en</langmeta><metstdn Sync="TRUE">FGDC Content Standards for Digital Geospatial Metadata</metstdn><metstdv Sync="TRUE">FGDC-STD-001-1998</metstdv><mettc Sync="TRUE">local time</mettc><metc><cntinfo><cntorgp><cntper>Data Team</cntper><cntorg>Environmental Systems Research Institute, Inc. (ESRI)</cntorg></cntorgp><cntaddr><addrtype>mailing and physical address</addrtype><city>Redlands</city><state>California</state><postal>92373-8100</postal><address>380 New York Street</address><country>USA</country></cntaddr><cntvoice>909-793-2853</cntvoice><cntfax>909-793-5953</cntfax><cntemail>info@esri.com</cntemail><hours>8:00 a.m.–5:30 p.m. Pacific time, Monday–Friday</hours></cntinfo></metc><metd Sync="TRUE">20010129</metd><metextns><onlink Sync="TRUE">http://www.esri.com/metadata/esriprof80.html</onlink><metprof Sync="TRUE">ESRI Metadata Profile</metprof></metextns></metainfo><spdoinfo><direct Sync="TRUE">Vector</direct><ptvctinf><esriterm Name="cntry00"><efeatyp Sync="TRUE">Simple</efeatyp><efeageom Sync="TRUE">Polygon</efeageom><esritopo Sync="TRUE">FALSE</esritopo><efeacnt Sync="TRUE">252</efeacnt><spindex Sync="TRUE">TRUE</spindex><linrefer Sync="TRUE">FALSE</linrefer><featdesc>World Country (2000)</featdesc></esriterm><sdtsterm Name="cntry00"><sdtstype Sync="TRUE">G-polygon</sdtstype><ptvctcnt Sync="TRUE">252</ptvctcnt></sdtsterm></ptvctinf></spdoinfo><spref><horizsys><cordsysn><geogcsn Sync="TRUE">GCS_WGS_1984</geogcsn></cordsysn><geograph><geogunit Sync="TRUE">Decimal degrees</geogunit><latres Sync="TRUE">0.000001</latres><longres Sync="TRUE">0.000001</longres></geograph><geodetic><horizdn Sync="TRUE">D_WGS_1984</horizdn><ellips Sync="TRUE">WGS_1984</ellips><semiaxis Sync="TRUE">6378137.000000</semiaxis><denflat Sync="TRUE">298.257224</denflat></geodetic></horizsys></spref><eainfo><detailed Name="cntry00"><enttyp><enttypl Sync="TRUE">cntry00</enttypl><enttypt Sync="TRUE">Feature Class</enttypt><enttypc Sync="TRUE">252</enttypc><enttypd>The polygons represent the boundaries for the countries of the world, as they existed in 2000.</enttypd><enttypds>ESRI</enttypds></enttyp><attr><attrlabl Sync="TRUE">FID</attrlabl><attalias Sync="TRUE">FID</attalias><attrtype Sync="TRUE">OID</attrtype><attwidth Sync="TRUE">4</attwidth><atprecis Sync="TRUE">0</atprecis><attscale Sync="TRUE">0</attscale><attrdef Sync="TRUE">Internal feature number.</attrdef><attrdefs Sync="TRUE">ESRI</attrdefs><attrdomv><udom Sync="TRUE">Sequential unique whole numbers that are automatically generated.</udom></attrdomv></attr><attr><attrlabl Sync="TRUE">Shape</attrlabl><attalias Sync="TRUE">Shape</attalias><attrtype Sync="TRUE">Geometry</attrtype><attwidth Sync="TRUE">0</attwidth><atprecis Sync="TRUE">0</atprecis><attscale Sync="TRUE">0</attscale><attrdef Sync="TRUE">Feature geometry.</attrdef><attrdefs Sync="TRUE">ESRI</attrdefs><attrdomv><udom Sync="TRUE">Coordinates defining the features.</udom></attrdomv></attr><attr><attrlabl Sync="TRUE">FIPS_CNTRY</attrlabl><attalias Sync="TRUE">FIPS_CNTRY</attalias><attrtype Sync="TRUE">String</attrtype><attwidth Sync="TRUE">2</attwidth><attrdef>The FIPS code (two-letter) for the country.</attrdef><attrdefs>Department of Commerce, National Institute of Standards and Technology</attrdefs><attrdomv><codesetd><codesetn>Federal Information Processing Standards Publication 10-4</codesetn><codesets>National Institute of Standards and Technology</codesets></codesetd></attrdomv></attr><attr><attrlabl Sync="TRUE">GMI_CNTRY</attrlabl><attalias Sync="TRUE">GMI_CNTRY</attalias><attrtype Sync="TRUE">String</attrtype><attwidth Sync="TRUE">3</attwidth><attrdomv><codesetd><codesetn>Global Mapping International Codes</codesetn><codesets>Global Mapping International</codesets></codesetd></attrdomv><attrdef>The country code (three-letter) for the country from Global Mapping International.</attrdef><attrdefs>Global Mapping International</attrdefs></attr><attr><attrlabl Sync="TRUE">ISO_2DIGIT</attrlabl><attalias Sync="TRUE">ISO_2DIGIT</attalias><attrtype Sync="TRUE">String</attrtype><attwidth Sync="TRUE">2</attwidth><attrdomv><codesetd><codesetn>ISO 3166-1 Alpha-2 codes</codesetn><codesets>International Organization for Standardization</codesets></codesetd></attrdomv><attrdef>The country code (two-letter) for the country from the International Organization for Standardization.</attrdef><attrdefs>International Organization for Standardization</attrdefs></attr><attr><attrlabl Sync="TRUE">ISO_3DIGIT</attrlabl><attalias Sync="TRUE">ISO_3DIGIT</attalias><attrtype Sync="TRUE">String</attrtype><attwidth Sync="TRUE">3</attwidth><attrdomv><codesetd><codesetn>ISO 3166-1 Alpha-3 codes</codesetn><codesets>International Organization for Standardization</codesets></codesetd></attrdomv><attrdef>The country code (three-letter) for the country from the International Organization for Standardization.</attrdef><attrdefs>International Organization for Standardization</attrdefs></attr><attr><attrlabl Sync="TRUE">CNTRY_NAME</attrlabl><attalias Sync="TRUE">CNTRY_NAME</attalias><attrtype Sync="TRUE">String</attrtype><attwidth Sync="TRUE">40</attwidth><attrdomv><udom>Names for the features.</udom></attrdomv><attrdef>The country name.</attrdef><attrdefs>ArcWorld Supplement, Geographic and Global Issues, CIA Factbook</attrdefs></attr><attr><attrlabl Sync="TRUE">LONG_NAME</attrlabl><attalias Sync="TRUE">LONG_NAME</attalias><attrtype Sync="TRUE">String</attrtype><attwidth Sync="TRUE">40</attwidth><attrdef>The official country name.</attrdef><attrdomv><udom>Names for the features.</udom></attrdomv><attrdefs>ArcWorld Supplement, Geographic and Global Issues, CIA Factbook</attrdefs></attr><attr><attrlabl Sync="TRUE">SOVEREIGN</attrlabl><attalias Sync="TRUE">SOVEREIGN</attalias><attrtype Sync="TRUE">String</attrtype><attwidth Sync="TRUE">40</attwidth><attrdef>The name of the sovereign for the country.</attrdef><attrdefs>ArcWorld Supplement, CIA Factbook</attrdefs><attrdomv><udom>Names for the features.</udom></attrdomv></attr><attr><attrlabl Sync="TRUE">POP_CNTRY</attrlabl><attalias Sync="TRUE">POP_CNTRY</attalias><attrtype Sync="TRUE">Number</attrtype><attwidth Sync="TRUE">10</attwidth><attrdef>The 1994 estimated population of the country.</attrdef><attrdefs>National Center for Geographic Information and Analysis</attrdefs><attrdomv><edom><edomv>-99999</edomv><edomvd>No population data available.</edomvd><edomvds>ESRI</edomvds></edom></attrdomv></attr><attr><attrlabl Sync="TRUE">CURR_TYPE</attrlabl><attalias Sync="TRUE">CURR_TYPE</attalias><attrtype Sync="TRUE">String</attrtype><attwidth Sync="TRUE">16</attwidth><attrdef>The type of currency for the country.</attrdef><attrdefs>ArcWorld Supplement</attrdefs><attrdomv><udom>Names for the features.</udom></attrdomv></attr><attr><attrlabl Sync="TRUE">CURR_CODE</attrlabl><attalias Sync="TRUE">CURR_CODE</attalias><attrtype Sync="TRUE">String</attrtype><attwidth Sync="TRUE">4</attwidth><attrdef>The abbreviation (three-letter) for the currency of the country.</attrdef><attrdefs>ArcWorld Supplement</attrdefs><attrdomv><udom>Names for the features.</udom></attrdomv></attr><attr><attrlabl Sync="TRUE">LANDLOCKED</attrlabl><attalias Sync="TRUE">LANDLOCKED</attalias><attrtype Sync="TRUE">String</attrtype><attwidth Sync="TRUE">1</attwidth><attrdef>Indicates if the country is landlocked.</attrdef><attrdomv><edom><edomv>Y</edomv><edomvd>The country is landlocked.</edomvd><edomvds>ArcWorld Supplement</edomvds></edom><edom><edomvd>The country is not landlocked.</edomvd><edomvds>ArcWorld Supplement</edomvds><edomv>N</edomv></edom></attrdomv><attrdefs>ArcWorld Supplement</attrdefs></attr><attr><attrlabl Sync="TRUE">SQKM</attrlabl><attalias Sync="TRUE">SQKM</attalias><attrtype Sync="TRUE">Number</attrtype><attwidth Sync="TRUE">12</attwidth><atnumdec Sync="TRUE">2</atnumdec><attrdef>The country area in square kilometers using an equal area projection.</attrdef><attrdefs>ESRI</attrdefs><attrdomv><udom>Calculated areas for the features.</udom></attrdomv></attr><attr><attrlabl Sync="TRUE">SQMI</attrlabl><attalias Sync="TRUE">SQMI</attalias><attrtype Sync="TRUE">Number</attrtype><attwidth Sync="TRUE">12</attwidth><atnumdec Sync="TRUE">2</atnumdec><attrdef>The country area in square miles using an equal area projection.</attrdef><attrdefs>ESRI</attrdefs><attrdomv><udom>Calculated areas for the features.</udom></attrdomv></attr><attr><attrlabl Sync="TRUE">COLOR_MAP</attrlabl><attalias Sync="TRUE">COLOR_MAP</attalias><attrtype Sync="TRUE">String</attrtype><attwidth Sync="TRUE">1</attwidth><attrdef>The number allows the country to be shaded unique from its neighbors.</attrdef><attrdefs>ESRI</attrdefs><attrdomv><rdom><rdommin>1</rdommin><rdommax>8</rdommax></rdom></attrdomv></attr></detailed></eainfo><distinfo><stdorder><digform><digtinfo><transize Sync="TRUE">3.822</transize><dssize Sync="TRUE">3.822</dssize><formname>SHP</formname><filedec>no compression applied</filedec></digtinfo><digtopt><offoptn><offmedia>ESRI Data &amp; Maps 2000 CD–ROM Set is available only as part of ESRI® software.</offmedia><reccap><recden>650</recden><recdenu>MB (megabytes)</recdenu></reccap><recfmt>ISO 9660</recfmt></offoptn></digtopt></digform><fees>Software purchase price</fees></stdorder><distrib><cntinfo><cntorgp><cntorg>Environmental Systems Research Institute, Inc. (ESRI); ESRI International Distributors</cntorg></cntorgp><cntinst>In the United States, contact the ESRI Telesales staff at 800-447-9778 for more information about our software and data.

Outside the United States, please direct all inquiries to your local ESRI International Distributor.  This information can be found at http://gis.esri.com/intldist/contactint.cfm.</cntinst><cntaddr><addrtype>mailing and physical address</addrtype><address>380 New York Street</address><city>Redlands</city><state>California</state><postal>92373-8100</postal><country>USA</country></cntaddr><cntvoice>800-447-9778</cntvoice></cntinfo></distrib><techpreq>To use this data requires software that supports ArcView® GIS shapefiles.</techpreq><distliab>See use constraints.</distliab></distinfo><dataqual><lineage><srcinfo><srccite><citeinfo><title>ArcWorld Supplement</title><origin>Environmental Systems Research Institute, Inc. (ESRI)</origin><pubdate>1996</pubdate><edition>1</edition><geoform>vector digital data</geoform><serinfo/><pubinfo><publish>Environmental Systems Research Institute, Inc. (ESRI)</publish><pubplace>Redlands, California, USA</pubplace></pubinfo></citeinfo></srccite><srcscale>3000000</srcscale><typesrc>CD–ROM</typesrc><srctime><timeinfo><sngdate><caldate>1996</caldate></sngdate></timeinfo><srccurr>publication date</srccurr></srctime><srccitea>ArcWorld Supplement</srccitea><srccontr>Attribute and geospatial data</srccontr></srcinfo><procstep><procdesc>The following steps were performed by ESRI: Extracted the features from ESRI Data &amp; Maps 1999 data set–cntry98.shp.  Updated political boundaries and attributes for 2000 for Macau, Hong Kong, and East Timor. Extended political boundaries into the Caspian Sea and removed the shoreline.  Created ArcGIS™ layer file (.lyr).  Created ArcView legend file (.avl).  Created projection file (.prj).  Created spatial indices.</procdesc><procsv>ArcInfo, ArcView 3.x</procsv><srcused>ArcWorld Supplement</srcused><procdate>20010108</procdate><srcused>Geographic and Global Issues</srcused><srcused>CIA Factbook</srcused><srcused>World Demography Project</srcused></procstep><srcinfo><srccitea>Geographic and Global Issues</srccitea><srccontr>Attribute data</srccontr><srccite><citeinfo><origin>United States Department of State, Bureau of Intelligence and Research</origin><pubdate>Winter 1993/1994</pubdate><title>Geographic and Global Issues Quarterly</title><edition>Volume 3, Number 4</edition><serinfo><sername>Geographic and Global Issues Quarterly</sername><issue>Volume 3, Number 4</issue></serinfo><pubinfo><pubplace>Washington, DC, USA</pubplace><publish>United States Department of State, Bureau of Intelligence and Research</publish></pubinfo></citeinfo></srccite><typesrc>paper</typesrc><srctime><timeinfo><sngdate><caldate>Winter 1993/1994</caldate></sngdate></timeinfo><srccurr>publication date</srccurr></srctime></srcinfo><srcinfo><srccite><citeinfo><title>The World Factbook 2000</title><origin>United States Central Intelligence Agency</origin><pubdate>20000101</pubdate><edition>2000</edition><serinfo><sername>The World Factbook</sername><issue>2000</issue></serinfo><pubinfo><pubplace>Washington, DC, USA</pubplace><publish>United States Central Intelligence Agency</publish></pubinfo></citeinfo></srccite><typesrc>online</typesrc><srctime><timeinfo><sngdate><caldate>20000101</caldate></sngdate></timeinfo><srccurr>publication date</srccurr></srctime><srccitea>CIA Factbook</srccitea><srccontr>Attribute data</srccontr></srcinfo><srcinfo><typesrc>paper</typesrc><srccitea>NCGIA</srccitea><srccite><citeinfo><origin>National Center for Geographic Information and Analysis</origin><pubdate>199504</pubdate><title>World Demography Project</title><pubinfo><pubplace>Santa Barbara, California, USA</pubplace><publish>National Center for Geographic Information and Analysis at University of California, Santa Barbara</publish></pubinfo></citeinfo></srccite><srctime><timeinfo><sngdate><caldate>1994</caldate></sngdate></timeinfo><srccurr>ground condition</srccurr></srctime><srccontr>Attribute data</srccontr></srcinfo></lineage><posacc><horizpa><horizpar>The geospatial part of this data set was originally extracted from the ArcWorld Supplement database and then generalized (tolerance unknown).  The positional accuracy is unknown.</horizpar></horizpa></posacc><logic>No duplicate features are present.  The shapefile is created directly from a topologically correct ArcInfo™ coverage.</logic><complete>After processing, the data set is checked for drawing display and number of records and file sizes compared with source materials.</complete></dataqual><Binary><Thumbnail><Data EsriPropertyType="Picture">Qk3uNwEAAAAAADYAAAAoAAAAyAAAAIUAAAABABgAAAAAALg3AQAAAAAAAAAAAAAAAAAAAAAA////
////////////////////////////////////////////////////////////////////////////
////////////////////////////////////////////////////////////////////////////
////////////////////////////////////////////////////////////////////////////
////////////////////////////////////////////////////////////////////////////
////////////////////////////////////////////////////////////////////////////
////////////////////////////////////////////////////////////////////////////
////////////////////////////////////////////////////////////////////////////
////////////////////////////////////////////////////////////////////////////
////////////////////////////////////////////////////////////////////////////
////////////////////////////////////////////////////////////////////////////
////////////////////////////////////////////////////////////////////////////
////////////////////////////////////////////////////////////////////////////
////////////////////////////////////////////////////////////////////////////
////////////////////////////////////////////////////////////////////////////
////////////////////////////////////////////////////////////////////////////
////////////////////////////////////////////////////////////////////////////
////////////////////////////////////////////////////////////////////////////
////////////////////////////////////////////////////////////////////////////
////////////////////////////////////////////////////////////////////////////
////////////////////////////////////////////////////////////////////////////
////////////////////////////////////////////////////////////////////////////
////////////////////////////////////////////////////////////////////////////
////////////////////////////////////////////////////////////////////////////
////////////////////////////////////////////////////////////////////////////
////////////////////////////////////////////////////////////////////////////
////////////////////////////////////////////////////////////////////////////
////////////////////////////////////////////////////////////////////////////
////////////////////////////////////////////////////////////////////////////
////////////////////////////////////////////////////////////////////////////
////////////////////////////////////////////////////////////////////////////
////////////////////////////////////////////////////////////////////////////
////////////////////////////////////////////////////////////////////////////
////////////////////////////////////////////////////////////////////////////
////////////////////////////////////////////////////////////////////////////
////////////////////////////////////////////////////////////////////////////
////////////////////////////////////////////////////////////////////////////
////////////////////////////////////////////////////////////////////////////
////////////////////////////////////////////////////////////////////////////
////////////////////////////////////////////////////////////////////////////
////////////////////////////////////////////////////////////////////////////
////////////////////////////////////////////////////////////////////////////
////////////////////////////////////////////////////////////////////////////
////////////////////////////////////////////////////////////////////////////
////////////////////////////////////////////////////////////////////////////
////////////////////////////////////////////////////////////////////////////
////////////////////////////////////////////////////////////////////////////
////////////////////////////////////////////////////////////////////////////
////////////////////////////////////////////////////////////////////////////
////////////////////////////////////////////////////////////////////////////
////////////////////////////////////////////////////////////////////////////
////////////////////////////////////////////////////////////////////////////
////////////////////////////////////////////////////////////////////////////
////////////////////////////////////////////////////////////////////////////
////////////////////////////////////////////////////////////////////////////
////////////////////////////////////////////////////////////////////////////
////////////////////////////////////////////////////////////////////////////
////////////////////////////////////////////////////////////////////////////
////////////////////////////////////////////////////////////////////////////
////////////////////////////////////////////////////////////////////////////
////////////////////////////////////////////////////////////////////////////
////////////////////////////////////////////////////////////////////////////
////////////////////////////////////////////////////////////////////////////
////////////////////////////////////////////////////////////////////////////
////////////////////////////////////////////////////////////////////////////
////////////////////////////////////////////////////////////////////////////
////////////////////////////////////////////////////////////////////////////
////////////////////////////////////////////////////////////////////////////
////////////////////////////////////////////////////////////////////////////
////////////////////////////////////////////////////////////////////////////
////////////////////////////////////////////////////////////////////////////
////////////////////////////////////////////////////////////////////////////
////////////////////////////////////////////////////////////////////////////
////////////////////////////////////////////////////////////////////////////
////////////////////////////////////////////////////////////////////////////
////////////////////////////////////////////////////////////////////////////
////////////////////////////////////////////////////////////////////////////
////////////////////////////////////////////////////////////////////////////
////////////////////////////////////////////////////////////////////////////
////////////////////////////////////////////////////////////////////////////
////////////////////////////////////////////////////////////////////////////
////////////////////////////////////////////////////////////////////////////
////////////////////////////////////////////////////////////////////////////
////////////////////////////////////////////////////////////////////////////
////////////////////////////////////////////////////////////////////////////
////////////////////////////////////////////////////////////////////////////
////////////////////////////////////////////////////////////////////////////
////////////////////////////////////////////////////////////////////////////
////////////////////////////////////////////////////////////////////////////
////////////////////////////////////////////////////////////////////////////
////////////////////////////////////////////////////////////////////////////
////////////////////////////////////////////////////////////////////////////
////////////////////////////////////////////////////////////////////////////
////////////////////////////////////////////////////////////////////////////
////////////////////////////////////////////////////////////////////////////
////////////////////////////////////////////////////////////////////////////
////////////////////////////////////////////////////////////////////////////
////////////////////////////////////////////////////////////////////////////
////////////////////////////////////////////////////////////////////////////
////////////////////////////////////////////////////////////////////////////
////////////////////////////////////////////////////////////////////////////
////////////////////////////////////////////////////////////////////////////
////////////////////////////////////////////////////////////////////////////
////////////////////////////////////////////////////////////////////////////
////////////////////////////////////////////////////////////////////////////
////////////////////////////////////////////////////////////////////////////
////////////////////////////////////////////////////////////////////////////
////////////////////////////////////////////////////////////////////////////
////////////////////////////////////////////////////////////////////////////
////////////////////////////////////////////////////////////////////////////
////////////////////////////////////////////////////////////////////////////
////////////////////////////////////////////////////////////////////////////
////////////////////////////////////////////////////////////////////////////
////////////////////////////////////////////////////////////////////////////
////////////////////////////////////////////////////////////////////////////
////////////////////////////////////////////////////////////////////////////
////////////////////////////////////////////////////////////////////////////
////////////////////////////////////////////////////////////////////////////
////////////////////////////////////////////////////////////////////////////
////////////////////////////////////////////////////////////////////////////
////////////////////////////////////////////////////////////////////////////
////////////////////////////////////////////////////////////////////////////
////////////////////////////////////////////////////////////////////////////
////////////////////////////////////////////////////////////////////////////
////////////////////////////////////////////////////////////////////////////
////////////////////////////////////////////////////////////////////////////
////////////////////////////////////////////////////////////////////////////
////////////////////////////////////////////////////////////////////////////
////////////////////////////////////////////////////////////////////////////
////////////////////////////////////////////////////////////////////////////
////////////////////////////////////////////////////////////////////////////
////////////////////////////////////////////////////////////////////////////
////////////////////////////////////////////////////////////////////////////
////////////////////////////////////////////////////////////////////////////
////////////////////////////////////////////////////////////////////////////
////////////////////////////////////////////////////////////////////////////
////////////////////////////////////////////////////////////////////////////
////////////////////////////////////////////////////////////////////////////
////////////////////////////////////////////////////////////////////////////
////////////////////////////////////////////////////////////////////////////
////////////////////////////////////////////////////////////////////////////
////////////////////////////////////////////////////////////////////////////
////////////////////////////////////////////////////////////////////////////
////////////////////////////////////////////////////////////////////////////
////////////////////////////////////////////////////////////////////////////
////////////////////////////////////////////////////////////////////////////
////////////////////////////////////////////////////////////////////////////
////////////////////////////////////////////////////////////////////////////
////////////////////////////////////////////////////////////////////////////
////////////////////////////////////////////////////////////////////////////
////////////////////////////////////////////////////////////////////////////
////////////////////////////////////////////////////////////////////////////
////////////////////////////////////////////////////////////////////////////
////////////////////////////////////////////////////////////////////////////
////////////////////////////////////////////////////////////////////////////
////////////////////////////////////////////////////////////////////////////
////////////////////////////////////////////////////////////////////////////
////////////////////////////////////////////////////////////////////////////
////////////////////////////////////////////////////////////////////////////
////////////////////////////////////////////////////////////////////////////
////////////////////////////////////////////////////////////////////////////
////////////////////////////////////////////////////////////////////////////
////////////////////////////////////////////////////////////////////////////
////////////////////////////////////////////////////////////////////////////
////////////////////////////////////////////////////////////////////////////
////////////////////////////////////////////////////////////////////////////
////////////////////////////////////////////////////////////////////////////
////////////////////////////////////////////////////////////////////////////
////////////////////////////////////////////////////////////////////////////
////////////////////////////////////////////////////////////////////////////
////////////////////////////////////////////////////////////////////////////
////////////////////////////////////////////////////////////////////////////
////////////////////////////////////////////////////////////////////////////
////////////////////////////////////////////////////////////////////////////
////////////////////////////////////////////////////////////////////////////
////////////////////////////////////////////////////////////////////////////
////////////////////////////////////////////////////////////////////////////
////////////////////////////////////////////////////////////////////////////
////////////////////////////////////////////////////////////////////////////
////////////////////////////////////////////////////////////////////////////
////////////////////////////////////////////////////////////////////////////
////////////////////////////////////////////////////////////////////////////
////////////////////////////////////////////////////////////////////////////
////////////////////////////////////////////////////////////////////////////
////////////////////////////////////////////////////////////////////////////
////////////////////////////////////////////////////////////////////////////
////////////////////////////////////////////////////////////////////////////
////////////////////////////////////////////////////////////////////////////
////////////////////////////////////////////////////////////////////////////
////////////////////////////////////////////////////////////////////////////
////////////////////////////////////////////////////////////////////////////
////////////////////////////////////////////////////////////////////////////
////////////////////////////////////////////////////////////////////////////
////////////////////////////////////////////////////////////////////////////
////////////////////////////////////////////////////////////////////////////
////////////////////////////////////////////////////////////////////////////
////////////////////////////////////////////////////////////////////////////
////////////////////////////////////////////////////////////////////////////
////////////////////////////////////////////////////////////////////////////
////////////////////////////////////////////////////////////////////////////
////////////////////////////////////////////////////////////////////////////
////////////////////////////////////////////////////////////////////////////
////////////////////////////////////////////////////////////////////////////
////////////////////////////////////////////////////////////////////////////
////////////////////////////////////////////////////////////////////////////
////////////////////////////////////////////////////////////////////////////
////////////////////////////////////////////////////////////////////////////
////////////////////////////////////////////////////////////////////////////
////////////////////////////////////////////////////////////////////////////
////////////////////////////////////////////////////////////////////////////
////////////////////////////////////////////////////////////////////////////
////////////////////////////////////////////////////////////////////////////
////////////////////////////////////////////////////////////////////////////
////////////////////////////////////////////////////////////////////////////
////////////////////////////////////////////////////////////////////////////
////////////////////////////////////////////////////////////////////////////
////////////////////////////////////////////////////////////////////////////
////////////////////////////////////////////////////////////////////////////
////////////////////////////////////////////////////////////////////////////
////////////////////////////////////////////////////////////////////////////
////////////////////////////////////////////////////////////////////////////
////////////////////////////////////////////////////////////////////////////
////////////////////////////////////////////////////////////////////////////
////////////////////////////////////////////////////////////////////////////
////////////////////////////////////////////////////////////////////////////
////////////////////////////////////////////////////////////////////////////
////////////////////////////////////////////////////////////////////////////
////////////////////////////////////////////////////////////////////////////
////////////////////////////////////////////////////////////////////////////
////////////////////////////////////////////////////////////////////////////
////////////////////////////////////////////////////////////////////////////
////////////////////////////////////////////////////////////////////////////
////////////////////////////////////////////////////////////////////////////
tL69wM/OwM/OwM/OwM/OwM/OwM/OwM/OwM/OwM/OwM/OwM/OwM/OwM/OwM/OwM/OwM/OwM/OwM/O
wM/OwM/OwM/OwM/OwM/OwM/OwM/OwM/OwM/OwM/OwM/OwM/OwM/OwM/OwM/OwM/OwM/OwM/OwM/O
wM/OwM/OwM/OwM/OwM/OwM/OwM/OwM/OwM/OwM/OwM/OwM/OwM/OwM/OwM/OwM/OwM/OwM/OwM/O
wM/OwM/OwM/OwM/OwM/OwM/OwM/OwM/OwM/OwM/OwM/OwM/OwM/OwM/OwM/OwM/OwM/OwM/OwM/O
wM/OwM/OwM/OwM/OwM/OwM/OwM/OwM/OwM/OwM/OwM/OwM/OwM/OwM/OwM/OwM/OwM/OwM/OwM/O
wM/OwM/OwM/OwM/OwM/OwM/OwM/OwM/OwM/OwM/OwM/OwM/OwM/OwM/OwM/OwM/OwM/OwM/OwM/O
wM/OwM/OwM/OwM/OwM/OwM/OwM/OwM/OwM/OwM/OwM/OwM/OwM/OwM/OwM/OwM/OwM/OwM/OwM/O
wM/OwM/OwM/OwM/OwM/OwM/OwM/OwM/OwM/OwM/OwM/OwM/OwM/OwM/OwM/OwM/OwM/OwM/OwM/O
wM/OwM/OwM/OwM/OwM/OwM/OwM/OwM/OwM/OwM/OwM/OwM/OwM/OwM/OwM/OwM/OwM/OwM/OwM/O
wM/OwM/OwM/OwM/OwM/OwM/OwM/OwM/OwM/OwM/OwM/O3t/e////////////////////////////
////////////////////////////////////////s8/O1v//1v//1v//1v//1v//1v//1v//1v//
1v//1v//1v//1v//1v//1v//1v//1v//1v//1v//1v//1v//1v//1v//1v//1v//1v//1v//1v//
1v//1v//1v//1v//1v//1v//1v//1v//1v//1v//1v//1v//1v//1v//1v//1v//1v//1v//1v//
1v//1v//1v//1v//1v//1v//1v//1v//1v//1v//1v//1v//1v//1v//1v//1v//1v//1v//1v//
1v//1v//1v//1v//1v//1v//1v//1v//1v//1v//1v//1v//1v//1v//1v//1v//1v//1v//1v//
1v//1v//1v//1v//1v//1v//1v//1v//1v//1v//1v//1v//1v//1v//1v//1v//1v//1v//1v//
1v//1v//1v//1v//1v//1v//1v//1v//1v//1v//1v//1v//1v//1v//1v//1v//1v//1v//1v//
1v//1v//1v//1v//1v//1v//1v//1v//1v//1v//1v//1v//1v//1v//1v//1v//1v//1v//1v//
1v//1v//1v//1v//1v//1v//1v//1v//1v//1v//1v//1v//1v//1v//1v//1v//1v//1v//1v//
1v//1v//1v//1v//1v//1v//1v//1v//1v//1v//1v//1v//1v//1v//1v//1v//1v//1v//1v//
1v//1v//zs/O////////////////////////////////////////////////////////////////
////s8/O1v//1v//1v//1v//1v//1v//yu/vs8/Os8/Os8/Os8/Os8/Os8/Os8/Os8/Os8/Os8/O
s8/Os8/Os8/Oyu/v1v//1v//1v//1v//1v//1v//1v//1v//1v//1v//1v//1v//1v//1v//1v//
1v//1v//1v//1v//1v//1v//1v//1v//1v//1v//1v//1v//1v//1v//1v//1v//1v//1v//1v//
1v//1v//1v//1v//1v//1v//1v//1v//1v//1v//1v//1v//1v//1v//1v//1v//1v//1v//1v//
1v//1v//1v//1v//1v//1v//1v//1v//1v//1v//1v//1v//1v//1v//1v//1v//1v//1v//1v//
1v//1v//1v//1v//1v//1v//1v//1v//1v//1v//1v//1v//1v//1v//1v//1v//1v//1v//1v//
1v//1v//1v//1v//1v//1v//1v//1v//1v//1v//1v//1v//1v//1v//1v//1v//1v//1v//1v//
1v//1v//1v//1v//1v//1v//1v//1v//1v//1v//1v//1v//1v//1v//1v//1v//1v//1v//1v//
1v//1v//1v//1v//1v//1v//1v//1v//1v//1v//1v//1v//1v//1v//1v//1v//1v//1v//1v//
1v//1v//1v//1v//1v//1v//1v//1v//1v//1v//1v//1v//zs/O////////////////////////
////////////////////////////////////////////ub69zs/Ozs/Ozs/Ozs/Ozs/Ozs/Ozs/O
////////////////////3t/esL69s8/Os8/Os8/Os8/Os8/Os8/Oyu/v1v//1v//1v//1v//1v//
1v//1v//1v//1v//1v//1v//1v//1v//1v//1v//1v//1v//1v//1v//1v//1v//1v//1v//1v//
1v//1v//1v//1v//1v//1v//1v//1v//1v//1v//1v//1v//1v//1v//1v//1v//1v//1v//1v//
1v//1v//1v//1v//1v//1v//1v//1v//1v//1v//1v//1v//1v//1v//1v//1v//1v//1v//1v//
1v//1v//1v//1v//1v//1v//1v//1v//1v//1v//1v//1v//1v//1v//1v//1v//1v//1v//1v//
1v//1v//1v//1v//1v//1v//1v//1v//1v//1v//1v//1v//1v//1v//1v//1v//1v//1v//1v//
1v//1v//1v//1v//1v//1v//1v//1v//1v//1v//1v//1v//1v//1v//1v//1v//1v//1v//1v//
1v//1v//1v//1v//1v//1v//1v//1v//1v//1v//1v//1v//1v//1v//1v//1v//1v//1v//1v//
1v//1v//1v//1v//1v//1v//1v//1v//1v//1v//1v//1v//1v//1v//1v//yu/vs8/Op769sL69
wM/OwM/OwM/O3t/e////////////////////////////////////////////////////////////
////////////////////////////////////////////////////7+/vvb69jI2Mm66ts8/Ovt/e
1v//1v//1v//1v//1v//1v//1v//1v//1v//1v//1v//1v//1v//1v//1v//1v//1v//1v//1v//
1v//1v//1v//1v//1v//1v//1v//1v//1v//1v//1v//1v//1v//1v//1v//1v//1v//1v//1v//
s8/Os8/Os8/OsL69wM/OtL69zs/Ozs/OtL69wM/OwM/OwM/OwM/OwM/OsL69s8/Os8/Oyu/v1v//
1v//1v//1v//1v//1v//1v//1v//1v//1v//1v//1v//1v//1v//1v//1v//1v//1v//1v//1v//
1v//1v//1v//1v//1v//1v//1v//1v//1v//1v//1v//1v//1v//1v//1v//1v//1v//1v//1v//
1v//1v//1v//1v//1v//1v//1v//1v//1v//1v//1v//1v//1v//1v//1v//1v//1v//1v//1v//
1v//1v//1v//1v//1v//1v//1v//1v//1v//1v//1v//1v//1v//1v//1v//1v//1v//1v//1v//
1v//1v//1v//1v//1v//1v//1v//1v//1v//1v//1v//1v//1v//1v//1v//1v//1v//1v//1v//
1v//1v//1v//s8/OsL69ub69zs/O7+/v////////////////////////////////////////////
////////////////////////////////////////////////////////////////////////////
////3t/eub69nJ6c3t/e3t/evb69zs/Ozs/OmJ6cm66t1v//1v//1v//1v//1v//1v//1v//1v//
1v//1v//1v//1v//1v//1v//1v//1v//1v//1v//1v//1v//1v//1v//1v//1v//1v//1v//1v//
1v//1v//1v//1v//vt/ep769j56cj56cvb69vb69vb697+/vra6tnJ6cnJ6cd317////////zs/O
nJ6ck56cs8/Os8/Ok56c3t/e////////zs/OnJ6cnJ6cnJ6cg42Mvt/e1v//1v//1v//1v//1v//
1v//1v//1v//1v//1v//1v//1v//1v//1v//1v//1v//1v//1v//1v//1v//1v//1v//1v//1v//
1v//1v//1v//1v//1v//1v//1v//1v//1v//1v//1v//1v//1v//1v//1v//1v//1v//1v//1v//
1v//1v//1v//1v//1v//1v//1v//1v//1v//1v//1v//1v//1v//1v//1v//1v//1v//1v//1v//
1v//1v//1v//1v//1v//1v//1v//1v//1v//1v//1v//1v//1v//1v//1v//1v//1v//1v//1v//
1v//1v//1v//1v//1v//1v//1v//1v//1v//1v//1v//yu/vg42MnJ6c////////////////////
////////////////////////////////////////////////////////////////////////////
////////////////////////////////////////////3t/ezs/O7+/vnJ6ce317g42Ms8/Os8/O
s8/Ovt/e1v//1v//1v//1v//1v//1v//1v//1v//1v//1v//1v//1v//1v//1v//1v//1v//1v//
1v//1v//1v//1v//1v//1v//1v//1v//1v//1v//1v//1v//1v//vt/em66ta21rj56cmJ6cnJ6c
zs/Ozs/Ozs/O7+/v////////////////////////////3t/etL69wM/OnJ6czs/Ozs/Ozs/O3t/e
tL69s8/Ovt/eyu/vvt/e1v//1v//1v//1v//1v//1v//1v//1v//1v//1v//1v//1v//1v//1v//
1v//1v//1v//1v//1v//1v//1v//1v//1v//1v//1v//1v//1v//1v//1v//1v//1v//1v//1v//
1v//1v//1v//1v//1v//1v//1v//1v//1v//1v//1v//1v//1v//1v//1v//1v//1v//1v//1v//
1v//1v//1v//1v//1v//1v//1v//1v//1v//1v//1v//1v//1v//1v//1v//1v//1v//1v//1v//
1v//1v//1v//1v//1v//1v//1v//1v//1v//1v//1v//1v//1v//1v//1v//1v//1v//1v//1v//
1v//1v//1v//1v//s8/Op769jI2Me317zs/O////////////////////////////////////////
////////////////////////////////////////////////////////////////////////////
////////////////////3t/e3t/e////////ra6tnJ6ce317m66ts8/Os8/O1v//1v//1v//1v//
1v//1v//1v//1v//1v//1v//1v//1v//1v//1v//s8/Os8/Os8/O1v//vt/es8/O1v//1v//1v//
1v//1v//1v//1v//1v//1v//1v//p769j56cs8/Os8/Op769wM/OwM/Ovb697+/v////////////
////////////////////////////////////////////////3t/ezs/Oub69wM/OwM/OwM/Oj56c
yu/v1v//1v//1v//1v//1v//1v//1v//1v//1v//1v//1v//1v//1v//1v//1v//1v//1v//1v//
1v//1v//1v//1v//1v//1v//1v//1v//1v//1v//1v//1v//1v//1v//1v//1v//1v//1v//1v//
1v//1v//1v//1v//1v//1v//1v//1v//1v//1v//1v//1v//1v//1v//1v//1v//1v//1v//1v//
1v//1v//1v//1v//1v//1v//1v//1v//1v//1v//1v//1v//1v//1v//1v//1v//1v//1v//1v//
1v//1v//1v//1v//1v//1v//1v//1v//1v//1v//1v//1v//1v//1v//1v//nJ6c////////////
////////////////////////////////////////////////////////////////////////////
////////////////////////////////////////////////////////////////////////////
////////////////////7+/vzs/Ozs/Ozs/OnJ6cvb69nJ6ca21ra21ra21ra21rjI2MnJ6cqK6t
ra6tra6t////7+/vnJ6ca21rd317s8/Os8/Os8/Os8/Os8/Os8/Os8/Os8/OsL69p769s8/Oj56c
s8/Os8/Os8/Oyu/v1v//yu/vm66tra6t////////////////////////////////////////////
////////////////////////////////nJ6c7+/vnJ6cg42Myu/v1v//1v//1v//1v//1v//1v//
1v//1v//1v//1v//1v//1v//1v//1v//1v//1v//1v//1v//1v//1v//1v//1v//1v//1v//1v//
1v//1v//1v//1v//1v//1v//1v//1v//1v//1v//1v//1v//1v//1v//1v//1v//1v//1v//1v//
1v//1v//1v//1v//1v//1v//1v//1v//1v//1v//1v//1v//1v//1v//1v//1v//1v//1v//1v//
1v//1v//1v//1v//1v//1v//1v//1v//1v//1v//1v//1v//1v//1v//1v//1v//1v//1v//1v//
1v//1v//1v//1v//1v//1v//s8/Om66tvb69zs/O////////////////////////////////////
////////////////////////////////////////////////////////////////////////////
////////////////////////////////////////////////////////////////////////////
////////////////////////////////////////////////////////3t/era6tnJ6ce317nJ6c
zs/O3t/ezs/Ozs/O7+/v////////3t/enJ6cvb69a21ra21rg42Mg42Mt8/O1v//p769e317////
////////////////////////////////////////////////////////////////////////////
////////7+/vvb69j56cs8/Ovt/es8/Os8/Os8/Ovt/e1v//1v//1v//1v//1v//1v//1v//1v//
1v//1v//1v//1v//1v//1v//1v//1v//1v//1v//1v//1v//1v//1v//1v//1v//1v//1v//1v//
1v//1v//1v//1v//1v//1v//j56cwM/Ovt/e1v//1v//1v//1v//1v//1v//1v//1v//1v//1v//
1v//1v//1v//1v//1v//1v//1v//1v//1v//1v//1v//1v//1v//1v//1v//1v//1v//1v//1v//
1v//1v//1v//1v//1v//1v//1v//1v//1v//1v//1v//1v//1v//1v//1v//1v//1v//1v//1v//
j56cra6t////////////////////////////////////////////////////////////////////
////////////////////////////////////////////////////////////////////////////
////////////////////////////////////////////////////////////////////////////
////////////////////////////////////////////////////////////////////////////
vb69jI2Me317p769d317s8/O1v//j56cvb69////////////////////////////////////////
////////////////////////////////////////////////////////7+/v3t/ezs/Ozs/Ovb69
7+/vzs/Ora6tzs/Ovb69wM/Oub69ub69wM/OwM/OwM/OwM/Oub69tL69wM/OwM/Op769s8/O1v//
s8/Om66tyu/v1v//1v//1v//1v//1v//1v//1v//1v//1v//1v//1v//1v//1v//j56cvb69ra6t
q769s8/Oyu/v1v//1v//1v//1v//1v//1v//1v//1v//1v//1v//1v//1v//1v//1v//1v//1v//
1v//1v//1v//1v//1v//1v//1v//1v//1v//1v//1v//1v//1v//1v//1v//1v//1v//1v//1v//
1v//1v//1v//yu/vs8/Os8/OsL69qK6tyc/Ozs/O7+/v////////////////////////////////
////////////////////////////////////////////////////////////////////////////
////////////////////////////////////////////////////////////////////////////
////////////////////////////////////////////////////////////////////////////
////////////3t/e////////////////////////////////7+/vzs/Ozs/Og42Me317vb693t/e
////////////////////////////////////////////////////////////////////////////
////////////////////////////////////////////////////////////////////////////
////////////////////////////////7+/vub697+/v////vb69wM/OsL69s8/Os8/Oyu/v1v//
1v//1v//yu/vs8/Os8/Os8/Os8/Ot8/OqK6t////////////ub69wM/Op769yu/v1v//1v//1v//
1v//1v//1v//1v//1v//1v//1v//1v//1v//1v//1v//1v//1v//1v//1v//1v//1v//1v//1v//
1v//1v//1v//1v//1v//1v//1v//1v//s8/Om66twM/Oub69vb69vb693t/e////////////3t/e
////////////////////////////////////////////////////////////////////////////
////////////////////////////////////////////////////////////////////////////
////////////////////////////////////////////////////////////////////////////
////////////////////////////////////////////////////////////////////////////
////////////////////3t/era6td317mJ6czs/O7+/v////////////////////////////////
////////////////////////////////////////////////////////////////////////////
////////////////////////////////////////////////////////////////////////////
////////////////////////////3t/era6twM/Om66ttL69vb69////////////////////////
////////////////////////zs/Ovb69vb69vb69mJ6cra6tvb69nJ6cmJ6csL69n66twM/OtL69
vb69sL69t8/OwM/Ovb69zs/Ovb69vb69qK6tvb69ub69wM/OsL69n66twM/Ora6tzs/Ozs/Ozs/O
////////////////////////////////////////////////////////////////////////////
////////////////////////////////////////////////////////////////////////////
////////////////////////////////////////////////////////////////////////////
////////////////////////////////////////////////////////////////////////////
////////////////////////////////////////////////////////////////////3t/ejI2M
jI2MjI2Mra6t3t/e////////////////////////////////////////////////////////////
////////////////////////////////////////////////////////////////////////////
////////////////////////////////////////////////////////////////////////////
////////////////////////////////////////////////////////////////////////////
////////////////////////////7+/v////////////////////////////////////////////
////////////7+/v3t/e////////////////////////////////////////////////////////
////////////////////////////////////////////////////////////////////////////
////////////////////////////////////////////////////////////////////////////
////////////////////////////////////////////////////////////////////////////
////////////////////////////////////////////////////////////////////////////
////////////////////////////////////3t/enJ6cvb69ra6tvb69////////////////////
////////////////////////////////////////////////////////////////////////////
////////////////////////////////////////////////////////////////////////////
////////////////////////////////////////////////////////////////////////////
////////////////////////////////////////////////////////////////////////////
////////////////////////////////////////////////////////////////////////////
////////////////////////////////////////////////////////////////////////////
////////////////////////////////////////////////////////////////////////////
////////////////////////////////////////////////////////////////////////////
////////////////////////////////////////////////////////////////////////////
////////////////////////////////////////////////////////////////////////////
////////////////zs/O////////////3t/evb69////////////////////////////////////
////////////////////////////////////////////////////////////////////////////
////////////////////////////////////////////////////////////////////////////
////////////////////////////////////////////////////////////////////////////
////////////////////////////////////////////////////////////////////////////
////////////////////////////////////////////////////////////////////////////
////////////////////////////////////////////////////////////////////////////
////////////////////////////////////////////////////////////////////////////
////////////////////////////////////////////////////////////////////////////
////////////////////////////////////////////////////////////////////////////
////////////////////////////////////////////////////////////////////////////
////////////////////////////////////////////////////////////////////////////
////////////////////////////////////////////////////////////////////////////
////////////////////////////////////////////////////////////////////////////
////////////////////////////////////////////////////////////////////////////
////////////////////////////////////////////////////////////////////////////
////////////////////////////////////////////////////////////////////////////
////////////////////////////////////////////////////////////////////////////
////////////////////////////////////////////////////////////////////////////
////////////////////////////////////////////////////////////////////////////
////////////////////////////////////////////////////////////////////zs/O3t/e
////////////////////////////////////////////////////////////////////////////
////////////////////////////////////////////////////////////////////////////
////////////////////////////////////////////////////////////////////////////
////////////////////////////////////////////////////////////////////////////
////////////////////////////////////////////////////////////////////////////
////////////////////////////////////////////////////////////////////////////
////////////////////////////////////////////////////////////////////////////
////////////////////////////////////////////////////////////////////////////
////////////////////////////////////////////////////////////////////////////
////////////////////////////////////////////////////////////////////////////
////////////////////7+/vnJ6ca21rd317jI2Mvb69////////////////////////////////
////////////////3t/era6t3t/e////////////////////////////////////////////////
////////////////////////////////////////////////////////////////////////////
////////////////////////////////////////////////////////////////////////////
////////////////////////////////////////////////////////////////////////////
////////////////////////////////////////////////////////////////////////////
////////////////////////////////////3t/e////////////////////////////////////
////////////////////////////////////////////////////////////////////////////
////////////////////////////////////////////////////////////////////////////
////////////////////////////////////////////////////////////////////////////
////////////////////////////////////////////////////////////e317a21rd317jI2M
////////////ra6tra6t7+/v////////////////////////////////////////////////////
////////////////////////////////////////////////////////////////////////////
////////////////////////////////////////////////////////////////////////////
////////////////////////////////////////////////////////3t/e////////////////
////////////////////////////////////////////////////////////////////////////
////////////////////////////////////////////////////////////////////////////
////////////////////////////////////////////////////////////////////////////
////////////////////////////////////////////////////////////////////////////
////////////////////////////////////////////////////////////////////////////
////////////////////////////////////////////////////////////////////////////
////////////////////7+/va21rj56c1v//jI2M////////////3t/e3t/e////////////////
////////////////////////////////////////////////////////////////////////////
////////////////////////////////////////////////////////////////////////////
////////////////////////////////////////////////////////////////////////////
////////7+/vzs/O////////////////////////////////////////////////////////////
////////////////////////////////////////////////////////////////////////////
////////////////////////////////////////////////////7+/v3t/e////////////////
////////////////////////////////////////////////////////////////////////////
////////////////////////////////////////////////////////////////////////////
////////////////////////////////////////////////////////////////////////////
////////////////////////////////////////////////////////////3t/ea21rg42M1v//
yu/vpK6t////////////////////////////////////////////////////////////////////
////////////////////////////////////////////////////////////////////////////
////////////////////////////////////////////////////////////////////////////
////////////////////////////////////////////////3t/evb69////////////////////
////////////////////////////////////////////////////////////////////////////
////////////////////////////////////////////////////////////////////////////
////////////////////////////////////////////////////////////////////////////
////////////////////////////////////////////////////////////////////////////
////////////////////////////////////////////////////////////////////////////
////////////////////////////////////////////////////////////////////////////
////////////////////////3t/ea21rj56cyu/v1v//ra6t////////////////////////////
////////////////////////////////////////////////////////////////////////////
////////////////////////////////////////////////////////////////////////////
////////////////////////////////////////////////////////3t/e////////////////
////////////////////////////////////////////////////////////////////////////
////////////////////////////////////////////////////////////////////////////
////////////////////////////////////////////////////////////mJ6csL69zs/O////
////////////////////////////////////////////////////////////////////////////
////////////3t/e3t/e////////////////////////////////////////////////////////
////////////////////////////////////////////////////////////////////////////
////////////////////////////////////////////////////////////////////ra6ta21r
vt/e1v//p769zs/O////////////////////////////////////////////////////////////
////////////////////////////////////////////////////////////////////////////
////////////////////////////////////////////////////////////////////////////
////////////////////////////////////////////////////////////////////////////
////////////////////////////////////////////////////////////////////////////
////////////////////////////////////////////////////////7+/v3t/e////////////
////////////////////////zs/Op769q7693t/e////////////////////////////////////
////////////////////////////////////////////////////////////////////////////
////////////////////////////////////////////////////////////////////////////
////////////////////////////////////////////////////////////////////////////
////////////////////////////////vb69a21r1v//1v//1v//a21r3t/e////////////////
////////////////////////////////////////////////////////////////////////////
////////////////////////////////////////////////////////////////////////////
////////////////////////////////////////////////////////////////////////////
////////////////////////////////////////////////////////////////////////////
////////////////////////////////////////////////////////////////////////////
////////////////////mJ6cm66t3t/e////////////////////////////////////7+/vqK6t
p769vb69////////////////////////////////////////////////////////////////////
////////////////////////////////////////////////////////////////////////////
////////////////////////////////////////////////////////////////////////////
////////////////////////////////////////////////////////////////////////zs/O
m66tyu/v1v//1v//p769j56c////////////////////////////////////////////////////
////////////////////////////////////////////////////////////////////////////
////////////////////////////////////////////////////////////////////////////
////////////////////////////////////////////////////////////////////////////
////////////////////////////////////////////////////////////////////////////
////////////////////////////////////////////////////////////ra6tra6tzs/O////
////////////////////////////////////////nJ6cd317ub69////////////////////////
////////////////////////////////////////////////////////////////////////////
////////////////////////////////////////////////////////////////////////////
////////////////////////////////////////////////////////////////////////////
////////////////////////////////////7+/vs8/Op7691v//1v//1v//p769s8/OwM/O3t/e
////////////////////////////////////////////////////////////////////////////
////////////////////////////////////////////////////////////////////////////
////////////////////////////////////////////////////////////////////////////
////////////////////////////////////////////////////////////////////////////
////////////////////////////////////////////////////////////////////////////
////////////7+/vub69sL69mJ6ctL69zs/O////////////////////////////////////////
////7+/vsL69m66tvb69////////////////////////////////////////////////////////
////////////////////////////////////////////////////////////////////////////
////////////////////////////////////////////////////////////////////////////
////////////////////////////////////////////////////////////////////////////
7+/vq769p7691v//1v//1v//1v//1v//1v//ra6t////////////////////////////////////
////////////////////////////////////////////////////////////////////////////
////////////////////////////////////////////////////////////////////////////
////////////////////////////////////////////////////////////////////////////
////////////////////////////////////////////////////////////////////////////
////////////////////////////////////////////////zs/Ora6t1v//1v//1v//1v//s8/O
7+/v////////////////////////////////////////7+/va21r7+/v////////////////////
////////////////////////////////////////////////////////////////////////////
////////////////////////////////////////////////////////////////////////////
////////////////////////////////////////////////////////////////////////////
////////////////////////////////////////////vb69p7691v//1v//1v//1v//1v//m66t
n66tn66t3t/e////////////////////////////////////////////////////////////////
////////////////////////////////////////////////////////////////////////////
vb69wM/Oyc/Ozs/Ozs/O////////////////////////////////////////////////////////
////////////////////////////////////////////////////////////////////////////
////////////////////////////////////////////mJ6cp769ub69zs/Ozs/O////////////
////////mJ6ce317s8/O1v//1v//1v//1v//1v//qK6t////////////////////////////////
////////vb697+/v////////////////////////////////////////////////////////////
////////////////////////////////////////////////////////////////////////////
////////////////////////////////////////////////////////////////////////////
////////////////////////////////////////////////////////////////////////////
////////7+/vd3171v//1v//1v//1v//1v//p7691v//vt/eh42M7+/v////////////////////
////////////////////////////////////////////////////////////////////////////
////////////////////////////////////////j56c1v//1v//1v//yu/vn66t7+/v////////
////////////////////////////////////////////////////////////////////////////
////////////////////////////////////////////////////////////////////////////
////////sL691v//1v//1v//yu/vsL69ub69zs/Ozs/Ora6tyu/vs8/O1v//1v//1v//1v//1v//
1v//s8/Ozs/O////////////////////////////////////////////////////////////////
////////////////////////////////////////////////////////////////////////////
////////////////////////////////////////////////////////////////////////////
////////////////////////////////////////////////////////////////////////////
////////////////////////////////////////////////3t/eg42M1v//1v//1v//1v//1v//
vt/ej56cs8/Oyu/ve317////////////////////////////////////////////////////////
////////////////////////////////////////////////////////////////////////////
3t/eyu/v1v//1v//1v//vt/ep769n66t////////////////////////////////////////////
////////////////////////////////////////////////////////////////////////////
////////////////////////////////////////////////q7691v//1v//1v//1v//1v//1v//
1v//yu/v1v//1v//1v//1v//1v//1v//1v//1v//1v//1v//wM/O////////////////////////
////////////////////////////////////////////////////////////////////////////
////////////////////////////////////////////////////////////////////////////
////////////////////////////////////////////////////////////////////////////
////////////////////////////////////////////////////////////////////////////
////////////////j56cvt/e1v//1v//1v//1v//1v//p769s8/O1v//yu/vqK6t////////////
////////////////////////////////////////////////////////////////////////////
////////////////////////////////////////e317p769vt/e1v//1v//yu/vm66tvt/eub69
////////////////////////////////////////////////////////////////////////////
////////////////////////////////////////////////////////////////////////////
////////3t/evt/e1v//1v//1v//1v//1v//1v//1v//1v//1v//1v//1v//1v//1v//1v//1v//
1v//1v//1v//m66t////////////////////////7+/v7+/v////////////////////////////
////////////////////////////////////////////////////////////////////////////
////////////////////////////////////////////////////////////////////////////
////////////////////////////////////////////////////7+/v7+/v////////////////
////////////////////////////////////////////////////////sL69m66t1v//1v//1v//
1v//p769p769g42Ms8/O1v//n66t////////////////////////////////////////////////
////////////////////////////////////////////////////////////////////////////
vb691v//1v//g42Mp769s8/Oyu/v1v//s8/Od317////////////////////////////////////
////////////////////////////////////////////////////////////////////////////
////////////////////////////////////////////////jI2M1v//1v//1v//1v//1v//1v//
1v//1v//1v//1v//1v//1v//1v//1v//1v//1v//1v//1v//1v//sL69////////////////////
////////////////////////////////////////////////////////////////////////////
////////////////////////////////////////////////////////////////////////////
////////////////////////////////////////////////////////////////////////////
////////////////////////////////////////////////////////////////////////////
////////////////////wM/Op769yu/v1v//1v//vt/em66tyu/vj56c1v//1v//vt/eub697+/v
////////////////////////////////////////////////////////////////////////////
////////////////////////////////////////tL691v//1v//m66tyu/vvt/ep7691v//1v//
j56cq7697+/v////////////n66tp7693t/e////////////////////////////////////////
////////////////////////////////////////////////////////////////////////////
////////////pK6t1v//1v//1v//1v//1v//1v//1v//1v//1v//1v//1v//1v//1v//1v//1v//
1v//1v//1v//s8/Ovb69////////////////////////////////////////////////////////
////////////////////////////////////////////////////////////////////////////
////////////////////////////////////////////////////////////////////////////
////////////////////////////////////////////////////////////////////////////
////////////////////////////////////////////////////////////ub69vt/em66tm66t
m66tyu/vyu/vs8/Ovt/e1v//1v//1v//1v//p769n66tzs/O////////////////////////////
////////////////////////////////////////////////////////////////////////////
////sL691v//1v//m66t1v//1v//yu/vm66tm66ts8/Ovt/ezs/O////////////s8/O1v//ub69
////////////////////////////////////////////////////////////////////////////
////////////////////////////////////////////////////qK6tyu/v1v//1v//1v//1v//
1v//1v//1v//1v//1v//1v//1v//1v//1v//1v//1v//1v//s8/Ora6t////////////////////
////7+/vzs/O////////////////////////////////////////////////////////////////
////////////////////////////////////////3t/e////////////////////////////////
////////////////////////////////////////////////////////////////////////////
////////////////////////////////////////////////////////////////////////////
////////////////////////zs/Os8/O1v//1v//p7691v//s8/O1v//1v//1v//1v//1v//1v//
1v//1v//q769////////////////////////////////////////////////////////////////
////////////////////////////////////////3t/eyu/v1v//1v//s8/O1v//1v//s8/Os8/O
1v//p769s8/O7+/v////////////q7691v//q769////////////zs/Ozs/O////////7+/v////
////////////////////////////////////////////////////////////////////////////
////////////////////vb69wM/Os8/Oyu/v1v//1v//1v//1v//1v//1v//1v//1v//1v//1v//
1v//1v//yu/vub69////////////////////////7+/vra6tnJ6c7+/v////////////////////
////////////////////////////////////////////////////////////////////////////
////////3t/e////zs/O////////////////////////////////////3t/e////////////////
////////////////////////////////////////////////////////////////////////////
////////////////////////////////////////////////////////////////qK6tp7691v//
1v//yu/vs8/Op769s8/O1v//1v//1v//1v//1v//1v//1v//1v//zs/O////////////////////
////////////////////////////////////////////////////////////////////////////
////q7691v//1v//vt/em66ts8/Op769j56c1v//1v//s8/Ovt/etL69////////////wM/O1v//
vt/e3t/e////////////////////////7+/v////////////////////////////////////////
////////////////////////////////////////////////////////////////////////qK6t
1v//1v//1v//1v//1v//1v//1v//1v//yu/v1v//1v//yu/vra6t////////////////////////
////////////////ra6t////////////7+/vvb69////////////////////////////////////
////////////////////////////////////3t/e////////////////////////////////////
////////////////3t/e3t/e////////////////////////////////////////////////////
////////////////////////////////////////////////////////////////////////////
////////////////////3t/epK6tvt/ep7691v//1v//1v//yu/vj56cyu/v1v//1v//1v//1v//
1v//1v//1v//1v//wM/O////////////////////////////////////////////////////////
////////////////////////////////////////////j56cs8/Os8/Ovt/e1v//m66ts8/Oyu/v
m66tvt/em66tp769yu/vp769zs/O////tL69vt/e1v//nJ6c////////////////////////////
////////////////////////////////////////////////////////////////////////////
////////////////////////////////////3t/eh42Mvt/e1v//1v//1v//1v//1v//p769qK6t
sL691v//q769////////////////////////////////////////zs/O3t/e////////////7+/v
nJ6c3t/e////////////////////////////////////////////////////////////////////
////////////////zs/O7+/v////////////////////////////////////////////////////
////////////////////////////////////////////////////////////////////////////
////////////////////////////////////////////////////////zs/Os8/O1v//1v//p769
1v//1v//1v//m66t1v//1v//1v//1v//1v//1v//1v//1v//1v//1v//wM/O////////////////
////////////////////////////////////////////////////////////////////////////
////////q7691v//1v//1v//1v//s8/O1v//1v//1v//p769s8/Oj56cs8/O1v//m66t////////
3t/em66tpK6t////////////////////////////////////////////////////////////////
////////////////////////////////////////////////////////////////////////////
////7+/vh42Mm66th42M1v//1v//p769vb69////nJ6cs8/Oub69////////////////////////
////////////////nJ6c3t/e////////////////////////////////////////////////////
////////////////////////////////////////////////////7+/v7+/v////////////////
////////////////////////////////////////////////////////////////////////////
////////////////////////////////////////////////////////////////////////////
////////////////////pK6t1v//1v//1v//j56c1v//p769p769vt/e1v//1v//1v//1v//1v//
1v//1v//1v//1v//1v//t8/O3t/e////////////////////////////////////////////////
////////////////////////////////////////////////ub69yu/v1v//1v//1v//p769vt/e
s8/Oj56cs8/Os8/Oj56c1v//1v//sL69////3t/e7+/vvb69ub69////////////////////////
////////////////////////////////////////////////////////////////////////////
////////////////////////////////////////////////////7+/vzs/Op769s8/Om66tvb69
////vb69pK6t////////////////////////////////7+/v////////7+/v////////////////
////////////////////////////////////////////////////////////////////////////
////////////////////////////////////////////////////////////////////////////
////////7+/v7+/v////////////////////////////////////////////////////////////
////////////////////////////////////////////////////////vb69yu/v1v//yu/vp769
m66tp769s8/O1v//1v//1v//1v//1v//1v//1v//1v//1v//1v//1v//1v//1v//n66t7+/v////
////////////////////////////////////////////////////////////////////////////
////////////7+/vs8/O1v//1v//1v//m66tm66tvt/es8/O1v//s8/Od317s8/Os8/OjI2M7+/v
7+/v////////////////////////////////////////////////////////////////////////
////////////////////////////////////////////////3t/e////////////////////////
3t/evb69vb697+/v////7+/vzs/Ovb697+/v3t/e////zs/Ozs/O////3t/evb69vb69vb697+/v
////3t/era6t3t/e7+/v7+/v////////////////////////////////////////////////////
////////////////////////////////////////////////////////////////////////////
////////////////////////////////////////////////zs/O7+/v////////////////////
////////////////////////////////////////////////////////////////////////////
////////////////////vM/O1v//yu/vm66tvt/e1v//yu/vyu/v1v//1v//1v//1v//1v//1v//
1v//1v//1v//1v//1v//1v//1v//1v//tL69////////////////////////////////////////
////////////////////////////////////////////////////zs/O1v//yu/vs8/O1v//s8/O
1v//1v//p769p769p769vt/e1v//1v//zs/O////////////////////////////////////////
////////////////////////////////////////////////////////////////////////////
////////////////////7+/vzs/Ora6tnJ6cnJ6ca21rjI2Me317a21rvb69zs/O3t/e////////
7+/vzs/Ok56ch42M3t/en66tqK6tvb69zs/O////ra6tra6tjI2M////////////////////////
////////3t/e////////////////////////////////////////////////////////////////
////////////////////////////////////////////////////////////////////////////
////////////////////////////////////////////////////////////////////////////
////////////////////////////////////////////////////////qK6tyu/v1v//vt/evt/e
1v//1v//1v//1v//1v//1v//1v//1v//1v//1v//1v//1v//1v//1v//1v//1v//1v//1v//wM/O
////////////////////////////////////////////////////////////////////////////
////////////////qK6ts8/Om66tyu/vm66tyu/v1v//1v//1v//p7691v//1v//1v//vt/ezs/O
////////////////////////////////////////////////////////////////////////////
////////////////////////////////////////////////7+/vjI2Mg42MqK6tsL69jI2M////
////7+/v7+/v////7+/v7+/vvb69ra6tzs/O3t/e3t/em66tp769yu/vvt/eg42Mzs/O3t/e////
ra6tra6t3t/e////////////////////////////////////////////////////////////////
////////////////////////////////////////////////////////////////////////////
////////////////////////////////////////////////////////////////////////////
////////////////////////////////////////////////////////////////////////////
////////////////////j56cs8/O1v//1v//m66ts8/O1v//1v//1v//1v//1v//1v//1v//1v//
1v//1v//1v//1v//1v//1v//1v//yu/vsL69zs/O////////////////////////////////////
////////////////////////////////////////////////////7+/va21rj56cyu/v1v//1v//
1v//1v//1v//vt/ep7691v//1v//1v//p769zs/O////////////////////////////////////
////////////////////////////////////////////////////////////////////////////
////////7+/vsL69pK6t////////////7+/vzs/O////nJ6cnJ6cnJ6c////////////7+/vnJ6c
ra6tq769yu/vs8/O1v//n66tzs/Ovb69jI2Mra6tzs/O////////////////////////////////
////////////////////////////////////////////////////////////////////////////
////////////////////////////////////////////////////////////////////////////
////////////////////////////////////////////////////////////////////////////
////////////////////////////////////////////////////////////e317s8/Op7691v//
s8/Om66tyu/v1v//1v//1v//1v//1v//1v//1v//1v//s8/Os8/O1v//m66tn66twM/Ovb69////
////////////////////////////////////////////////////////////////////////////
////////////7+/vk56cm66tvt/ep7691v//1v//1v//1v//1v//s8/Od3171v//1v//p769vt/e
k56c7+/v////////////////////////////////////////////////////////////////////
////////////////////////////////////////////ra6tn66tvt/ed317nJ6c3t/eq769m66t
m66t3t/eg42Mg42Mzs/Ora6tnJ6cjI2Mra6ta21rmJ6cvt/es8/OpK6tvb697+/v3t/e3t/era6t
3t/e////////////////////////////////////////////////////////////////////////
////////////////////////////////////////////////////////////////////////////
////////////////////////////////////////////////////////////////////////////
////////////////////////////////////////////////////////////////////////////
3t/era6t7+/v////////////k56c1v//vt/eg42Myu/vyu/vs8/O1v//1v//1v//1v//1v//1v//
1v//s8/Od317d317tL69vb69////////////////////////////////////////////////////
////////////////////////////////////////////////7+/vvb691v//yu/vp769s8/Ovt/e
1v//1v//1v//1v//yu/vg42Ms8/Om66t1v//1v//vt/etL69////////////////////////////
////////////////////////////////////////////////////////////////////////////
////zs/OjI2Myu/vj56czs/O////k56c1v//1v//yu/vub69qK6te317ra6tzs/OnJ6cvb69a21r
n66tra6tvb697+/v////////////////////////////////////////////////////3t/e////
////////////////////////////////////////////////////////////////////////////
////////////////////////////////////////////////////////////3t/e////////////
////////////////////////////////////////////////////////////////////////////
////////////////////////////////////////////7+/v////////////////3t/ej56cs8/O
1v//1v//s8/Om66tg42Mm66t1v//yu/vm66ts8/O1v//1v//m66t7+/v////////////////////
////////////////////////////////////////////////////////////////////////////
////////////7+/vzs/Oj56cvt/eg42Myu/vs8/O1v//1v//1v//1v//1v//m66t1v//m66t1v//
1v//s8/Oyu/vqK6t7+/v////////////////////////////////////////////////////////
////////////////////////////////////////////jI2Mp769m66ta21r7+/v////g42Mm66t
m66tyu/vq769vb69nJ6cnJ6cra6tnJ6czs/O////////////////////////////////////////
////////////////////////////////////////////////////////////////////////////
////////////////////////////////////////////////////////////////////////////
////////////////////////////////////////////////////////////////////////////
////////////////////////////////////////////////////////////////////////////
////////////////////////////////zs/Ovt/e1v//1v//1v//vt/es8/Op769s8/Os8/Os8/O
p769m66tp769pK6t////////////////////////////////////////////////////////////
////////////////////////////////////////////////////////zs/Om66ts8/Os8/Oj56c
m66t1v//1v//1v//1v//1v//p769s8/Om66t1v//vt/ej56cs8/O1v//n66t7+/v////////////
////////////////////////////////////3t/e////////////////////////////////////
////ra6tg42MpK6tj56cn66t////7+/v////ub69w9/ej56ck56c////////////ra6t3t/e7+/v
////////////////////////////////////////////////////////////////////////////
////////////////////////////////////////////////////////////////////////////
////////////////////////////////////////////////////////////////////////////
////////////////////////////////////////////////////////////////////////////
////////////////////////////////////////////////////////////////////////////
s8/O1v//1v//1v//s8/Oyu/vvt/evt/ej56cs8/Op769g42Mn66t7+/v////////////////////
////////////////////////////////////////////////////////////qK6td317wM/OqK6t
pK6tzs/O////vb69j56cj56c1v//1v//p7691v//s8/Op769p769p769m66tp769vt/e1v//p769
m66tyu/vvt/evt/es8/Os8/On66t////////////////////////////////////////////7+/v
zs/O////////3t/e////////////////////////////jI2Mub69zs/Op769ub69////7+/v////
////7+/vh42Mj56cra6t3t/e////3t/e7+/v////////////////////////////////////////
////////////////////////////////////////////////////////////////////////////
////////////////////////////////////////////////////////////////////////////
////////////////////////////////////////////////////////////////////////////
////////////////////////////////////////////////////////////////////////////
////////////////////////////zs/Ora6tzs/Op7691v//s8/Op769s8/Oyu/v1v//1v//j56c
k56c7+/v////////////////////////////////////////////////////////////////////
////////////////zs/Oh42Mm66tvt/e1v//s8/O1v//g42Mj56cvt/e1v//yu/vm66ts8/Op769
s8/Ovt/e1v//1v//vt/es8/O1v//1v//yu/vm66t1v//1v//1v//1v//1v//p769s8/Ozs/O////
////////////////////////////////////////////////////wM/OtL69////////////////
////zs/O////7+/vjI2Mra6t////////////////////////7+/vnJ6c////ra6tjI2Mm66t3t/e
////////////3t/e////////////////////////////////////////////////////////////
////////////////////////////////////////////////////////////////////////////
////////////////////////////////////////////////////////////////////////////
////////////////////////////////////////////////////////////////////////////
////////////////////////////////////////////////////////////7+/vra6te317mJ6c
e317mJ6c1v//j56cvt/e1v//1v//1v//vt/ejI2M7+/v////////////////////////////////
////////////////////////////////////////////////////////mJ6cm66tvt/es8/Oyu/v
m66t1v//g42Mp7691v//1v//1v//1v//m66tj56cyu/vs8/Os8/O1v//j56c1v//1v//1v//yu/v
p7691v//1v//1v//yu/vm66ts8/O1v//q769////////////////////////////////////////
////////zs/Oq769h42M3t/e////////////////7+/v3t/e////zs/Oe317////////jI2M7+/v
////////////////ra6t7+/v3t/ee317d3177+/v////////////////////////////////////
////////////////////////////////////////////////////////////////////////////
////////////////////////////////////////////////////////////////////////////
////////////////////////////////////////////////////////////////////////////
////////////////////////////////////////////////////////////////////////////
////////////////////////vb69j56c7+/v////////7+/vpK6ta21rj56cn66tzs/Ora6tnJ6c
ra6t////////////////////////////////////////////////////////////////////////
////////////3t/ejI2Mvt/eyu/vs8/Op769m66tvt/es8/Og42Mm66ts8/O1v//1v//1v//yu/v
g42Myu/v1v//yu/vg42Myu/v1v//1v//1v//1v//p7691v//1v//1v//g42MqK6ttL69wM/Oj56c
zs/O////////////////////////////////////////////pK6t1v//tL69////////////////
////zs/O7+/v////zs/OnJ6c7+/vn66tg42Mk56czs/O////////3t/e////nJ6czs/Oa21re317
////////////////////////////////////////////////////////////////////////////
////////7+/v7+/v////////////////////////////////////////////////////////////
////////////////////////////////////////////////////////////////////////////
////////////////////////////////////////////////////////////////////////////
////////////////////////////////////////////////////////zs/OnJ6cg42Ms8/O3t/e
////////////////7+/v3t/ezs/O////////7+/vvb693t/e////////////////////////////
////////////////////////////////////////////////////zs/Od317j56cj56cs8/O1v//
vt/em66t1v//m66tp769m66tp769p769p769p769j56c1v//1v//1v//j56c1v//1v//1v//1v//
1v//1v//p7691v//yu/vd317k56cvb693t/e////////ra6t////////////////////////////
////////3t/eyu/v1v//q769////////////////////7+/vzs/O////vb69a21rd317vt/evt/e
p769nJ6c////////////////3t/ea21ra21rzs/O////////////////////////////////////
zs/O////////////////////////////////////////////////////////////////////////
////////////////////////////////////////////////////////////////////////////
////////////////////////////////////////////////////////////////////////////
////////////////////////////////////////////////////////////////////////////
////7+/vzs/O7+/vh42Mvt/ej56cm66td3173t/e////////////////////////////////////
////vb69////////////////////////////////////////////////////////////////////
////vb69////////qK6t1v//m66tg42Ms8/Os8/Ovt/eyu/vs8/Om66ts8/Oyu/v1v//1v//1v//
yu/vp7691v//1v//1v//p769yu/v1v//1v//1v//1v//1v//m66tj56ce317nJ6c1v//yu/vvt/e
sL69zs/O////////////////////////////////////////qK6t1v//1v//n66t7+/v////////
////////////7+/v3t/enJ6cyu/v1v//s8/Om66tj56cvb69////////////////vb69h42Mzs/O
////////////////////////////////////////////////////////////////////////////
////////////////////////////////////////////////////////////////////////////
////////////////////////////////////////////////////////////////////////////
////////////////////////////////////////////////////////////////////////////
////////////////////////////////////3t/etL69p769yu/vs8/Ovt/eg42MjI2M7+/v7+/v
////////7+/vzs/O////7+/v7+/v////3t/e////vb693t/e////////////////////////////
////////////////////////////////////////3t/evb69////////3t/ej56cvt/e1v//1v//
1v//s8/O1v//1v//1v//1v//s8/O1v//1v//1v//1v//vt/eyu/v1v//1v//1v//s8/O1v//1v//
1v//1v//1v//vt/ej56c7+/ve317s8/Op769vt/e1v//p769wM/Ozs/O////////////////////
////////////s8/O1v//1v//1v//m66t7+/v////////////////zs/Op769h42Myu/vs8/Ovt/e
g42MnJ6c////////////////////vb69j56c7+/v////////////////////////////////////
////////////////////////////////////////////////////////////////////////////
////////////////////////////////////////////////////////////////////////////
////////////////////////////////////////////zs/O////////////////////////////
////////////////////////////////////////////////////////////////////7+/vpK6t
s8/O1v//1v//t8/Ovb69ra6ts8/Oj56c7+/v////////////zs/Ovb69ra6ta21rg42Mra6tzs/O
zs/O3t/e////////////////////////////////////////////////////////////////////
////////////////////3t/evt/e1v//1v//1v//1v//s8/O1v//1v//1v//vt/em66tvt/e1v//
1v//1v//1v//s8/O1v//1v//1v//s8/O1v//1v//1v//1v//1v//yu/vra6t3t/evt/e1v//1v//
yu/vs8/Op769yu/vs8/Ovb69////////////////////////zs/Os8/O1v//1v//1v//1v//s8/O
vb69////////////qK6t1v//m66tvt/ej56cj56cjI2M////g42M3t/e////////////////nJ6c
////////////////////////////////////////////////////////////////////////////
////////////3t/e////////////////////////////////////////////////////////////
////////////////////////////////////////////////////////////////////////////
3t/ezs/Ovb69////////////////////////////////////////////////////////////////
////////////////////////////////ra6tvt/e1v//1v//vt/evb69////////xc/Op769ra6t
3t/e3t/e3t/enJ6ce317nJ6cra6t7+/v////////////////////////////////////////////
////////////////////////////////////////////////////////////ra6ts8/Ovt/e1v//
1v//1v//s8/O1v//1v//p769s8/O1v//s8/Os8/O1v//1v//yu/vvt/e1v//s8/Os8/Om66t1v//
1v//1v//1v//1v//s8/Ozs/Os8/O1v//1v//1v//1v//1v//1v//s8/Oyu/vp7697+/v////////
////////ub69mJ6cvt/e1v//1v//1v//1v//1v//yu/vra6tzs/Ora6tvt/e1v//1v//j56cp769
m66ts8/Ora6tjI2Mra6t7+/v////////////////////////////////////////////////////
////////////////////////////////////////////////////////////////////////////
////////////////////////////////////////////////////////////////////////////
////////////////////////////////////////zs/O////////////////////////////////
////////////////////////////////////////////////////////////////ra6t////qK6t
1v//1v//1v//s8/O////////////////////////ra6tnJ6cqK6tnJ6c3t/enJ6czs/O////////
////////////////////////////////////////////////////////////////////////////
////////////////////////zs/Ovt/ep769yu/v1v//vt/eyu/vyu/vp769yu/v1v//1v//1v//
yu/vs8/Op769p769s8/Op7691v//1v//s8/Os8/Os8/Os8/Os8/Os8/OnJ6cvb691v//1v//1v//
1v//1v//1v//vt/es8/Os8/Op769zs/O////////////ra6tm66tvt/e1v//1v//1v//1v//1v//
1v//1v//s8/Og42Ma21rm66t1v//yu/vj56cs8/Oj56cj56cs8/Oyu/vyu/vj56csL69zs/Ozs/O
ub69////////////////////////////////////////////////////////////////////////
////////////////////////////////////////////////////////////////////////////
////////////////////////////////////////////////////////////////////////////
////////////////////////////////////////////////////////////////////////////
////////////////////////nJ6cjI2MqK6tyu/v1v//1v//1v//s8/O7+/v////////////////
////////////vb69nJ6cnJ6c7+/v////////////////////////////////////////////////
////////////////////////////////////////////////////////////////////qK6t1v//
s8/O1v//vt/em66ts8/O1v//1v//1v//1v//1v//1v//m66tyu/v1v//1v//1v//1v//1v//s8/O
1v//1v//1v//1v//p769zs/Os8/O1v//1v//1v//1v//1v//s8/Ora6tvb69e317vb69zs/OnJ6c
vb69vb69p769j56cvt/e1v//1v//1v//1v//1v//1v//1v//p769m66tg42Mm66tvt/em66tyu/v
1v//1v//1v//1v//1v//1v//1v//1v//s8/OjI2MjI2Mzs/O////////////////////////////
////////////////////////////////////////////////////////////////////////////
////////////////////////////////////////////////////////////////////////////
////////////////////////////////////////////////////////////////////////////
////////////////////////////////////////////////////////////ub69e317mJ6cyu/v
1v//1v//1v//vt/ej56czs/O////////////////////////qK6tp769vb693t/e////////////
////////////////////////////////////////////////////////////////////////////
////////////////////////7+/v7+/vzs/On66tj56cg42Ms8/O1v//1v//1v//1v//1v//1v//
1v//yu/vs8/O1v//1v//1v//1v//1v//1v//s8/O1v//1v//1v//1v//qK6tn66t1v//1v//1v//
1v//1v//yu/vqK6tvb69sL69k56cvt/e1v//s8/Ovt/e1v//1v//j56cyu/v1v//1v//1v//1v//
yu/vp769p769a21rj56cm66t1v//m66tp769s8/O1v//1v//1v//1v//1v//1v//1v//1v//1v//
j56c7+/v////////zs/O7+/v////////////////////////////////////////////////////
////////////////////////////////////////////////////////////////////////////
////////////////////////////////////////////////////////////////////////////
////////////////////////////////////////////////////////////////////////////
////////////////3t/e3t/ed317h42Mvt/e1v//1v//s8/Op769m66tyu/vq769vb69zs/Ora6t
3t/e////zs/On66txc/O////////////////////////////////////////////////////////
////////////////////////////////////////////////////////////////////ra6tvb69
nJ6cqK6ts8/Op769yu/v1v//1v//1v//1v//1v//1v//yu/vs8/O1v//1v//1v//1v//1v//1v//
s8/O1v//1v//1v//m66tj56cs8/O1v//1v//1v//yu/vp769pK6tvb69vt/e1v//1v//1v//yu/v
g42Ms8/Ovt/e1v//vt/ep769vt/e1v//1v//s8/Os8/Op769p769s8/Os8/Os8/Om66tg42Mp769
1v//1v//1v//1v//1v//1v//1v//1v//1v//1v//1v//pK6t////////////vb69////////////
////////////////////////////////////////////////////////////////////////////
////////////////////////////////////////////////////////////////////////////
////////////////////////////////////////////////////////////////////////////
////////////////////////////////////////////////////////////pK6tnJ6cm66ts8/O
s8/Op769vt/eyu/v1v//1v//1v//yu/vyu/vvt/ep769m66ts8/Oyu/vzs/O////////////////
////////////////////////////////////////////////////////////////////////////
////////////////////////////////////////////////s8/O1v//s8/Op7691v//1v//1v//
1v//1v//s8/Om66t1v//yu/vp769ub69m66t1v//p769s8/OsL69p769j56cd317p769m66t1v//
p769vt/eyu/vg42Ms8/O1v//1v//1v//1v//vt/ep7691v//m66ts8/Oyu/v1v//m66t1v//yu/v
m66ts8/O1v//1v//1v//1v//1v//1v//1v//1v//1v//1v//1v//1v//1v//1v//1v//1v//1v//
1v//yu/va21r////////////7+/vra6t////////////////////////////////////////////
////////////////////////////////////////////////////////////////////////////
////////////////////////////////////////////////////////////////////////////
////////////////////////////////////////////////////////////////////////////
////////////////////nJ6cp769p769vt/e1v//1v//1v//1v//1v//1v//1v//1v//1v//1v//
1v//1v//1v//1v//1v//q769zs/O////////////////////////////////////////////////
////////////////////////////////////////////////////////////////////////3t/e
////////////ub69vt/e1v//vt/em66t1v//1v//1v//yu/vm66tm66tpK6tub69////////ub69
tL69zs/O////////////////zs/Od317g42Mp7691v//1v//p769s8/O1v//1v//1v//1v//1v//
s8/O1v//1v//1v//vt/em66t1v//p769vt/es8/Op7691v//1v//1v//1v//1v//1v//1v//1v//
1v//1v//1v//1v//1v//1v//1v//1v//1v//1v//1v//vt/enJ6c////7+/v7+/vnJ6ch42Mra6t
zs/O////////////////////////////////////////////////////////////////////////
////////////////////////////////////////////////////////////////////////////
////////////////////////////////////////////////////////////////////////////
////////////////////////////////////////////////////7+/vn66tvt/e1v//1v//1v//
1v//1v//1v//1v//1v//1v//1v//1v//1v//1v//1v//1v//1v//1v//1v//1v//s8/Ora6t7+/v
////////////////////////////////////////////////////////////////////////////
////////////////////////////////////////////////////////zs/Op769s8/Om66t1v//
1v//1v//yu/vp769g42M////////////////////////ra6tra6t////////vb69vb69m66t1v//
m66tyu/v1v//p7691v//1v//1v//1v//1v//1v//vt/ep769yu/v1v//1v//vt/ep769p769p769
j56cyu/v1v//1v//1v//1v//1v//1v//1v//1v//1v//1v//1v//1v//1v//1v//1v//1v//1v//
1v//1v//m66t////////zs/OpK6tnJ6cra6tg42Md317sL69nJ6c7+/v////////////////////
////////////////////////////////////////////////////////////////////////////
////////////////////////////////////////////////////////////////////////////
////////////////////////////////////////////////////////////////////////////
////////////////mJ6c1v//1v//1v//1v//1v//1v//1v//1v//1v//1v//1v//1v//1v//1v//
1v//1v//1v//1v//1v//1v//1v//1v//g42M7+/v////////////////////////////////////
////////////////////////////////////////////////////////////3t/e////////////
////////////////vb69ra6tn66twM/Ora6tub69wM/OwM/On66tpK6th42M3t/eub69////////
3t/ejI2Mzs/OnJ6cg42Mq769q769q769j56cs8/Op769j56cj56cs8/O1v//1v//yu/vs8/O1v//
vt/ep769vt/em66ts8/Op769vt/ej56cj56cm66t1v//1v//1v//1v//1v//1v//1v//1v//1v//
1v//1v//1v//1v//1v//1v//1v//1v//1v//1v//1v//1v//p769mJ6c3t/evb69s8/OtL69////
////3t/eg42Myu/vub69////////////////////////////////////////////////////////
////////////////////////////////////////////////////////////////////////////
////////////////////////////////////////////////////////////////////////////
////////////////////////////////////////////////////zs/Os8/O1v//1v//1v//1v//
1v//1v//1v//1v//1v//1v//1v//1v//1v//1v//1v//1v//1v//1v//1v//1v//1v//1v//d317
nJ6c////////////////////////////////////////////////////////////////////////
////////////////zs/O7+/v3t/e////////////////////////////ub69s8/O1v//1v//s8/O
vb693t/e////////vb697+/v3t/ezs/Oe317////jI2Mg42Mra6ta21r1v//1v//1v//1v//1v//
1v//1v//1v//m66tj56cm66tp769m66tyu/vs8/Ovt/e1v//yu/vp769p769j56cj56cm66tm66t
yu/v1v//1v//1v//1v//1v//1v//1v//1v//1v//1v//1v//1v//1v//1v//1v//1v//1v//1v//
1v//1v//j56czs/OnJ6c3t/eg42Mj56c3t/e////////////7+/vqK6tq769////////////////
////////////////////////////////////////////////////////////////////////////
////////////////////////////////////////////////////////////////////////////
////////////////////////////////////////////////////////////////////////////
////////////////wM/O1v//1v//1v//1v//1v//1v//1v//1v//1v//1v//1v//1v//1v//1v//
1v//1v//1v//1v//1v//1v//yu/v1v//1v//1v//m66tnJ6czs/O////////////////////////
////////////////////////////////////////////////////////////////////////////
////////////////////vb69m66tyu/v1v//1v//pK6tvb693t/e////mJ6c3t/e3t/epK6tg42M
jI2Mg42Md317a21rg42Md317p769vt/e1v//s8/On66tm66ts8/Od317j56cs8/Oyu/vp7691v//
s8/Oyu/vvt/ep7691v//yu/vj56ca21rg42Mp769m66tm66tyu/v1v//1v//1v//1v//1v//1v//
1v//1v//1v//1v//1v//yu/vyu/v1v//1v//1v//1v//1v//1v//vt/ej56cvt/em66tm66tmJ6c
////////////////zs/Ok56c////////////////////////////////////////////////////
////////////////////////////////////////////////////////////////////////////
////////////////////////////////////////////////////////////////////////////
////////////////////////////////////////////////////////n66t1v//1v//1v//1v//
1v//1v//1v//1v//1v//1v//1v//1v//1v//1v//1v//1v//1v//1v//1v//1v//g42Ms8/Op769
vt/e1v//1v//h42M////7+/v7+/v////////////////////////////////////////////////
////////////////////////////////////////////////////////////ra6tm66ts8/Os8/O
p769s8/Oj56czs/Ozs/Ovb69qK6ts8/OqK6te317mJ6cj56cj56cyu/vs8/Ovb69////3t/ezs/O
3t/e////vb69j56cs8/Op769yu/vp769vt/es8/Op769m66ts8/Ovt/es8/Op7691v//s8/Op769
m66ts8/Os8/Og42M1v//1v//1v//1v//1v//1v//1v//s8/Os8/Os8/Os8/Os8/Os8/Os8/Os8/O
s8/O1v//1v//1v//1v//1v//1v//1v//vt/em66tmJ6cqK6t3t/e////3t/eh42Mn66tra6t////
////////////////////////////////////////////////////////////////////////////
////////////////////////////////////////////////////////////////////////////
////////////////////////////////////////////////////////////////////////////
////////////////////wM/O1v//1v//1v//1v//1v//1v//1v//1v//1v//1v//1v//1v//1v//
1v//1v//1v//1v//1v//1v//1v//p7691v//1v//vt/es8/Os8/Os8/Og42MjI2Md317nJ6czs/O
////////////////////////////////////////////////////////////////////////////
////////////////////////////3t/e////////qK6t1v//1v//1v//m66tm66tvt/ek56cjI2M
g42Mj56cp769m66ts8/Os8/On66t3t/e3t/eqK6tra6tn66tyu/v1v//1v//1v//s8/Oyu/v1v//
1v//p769s8/Os8/Oyu/vyu/v1v//1v//1v//1v//1v//1v//1v//m66ts8/O1v//1v//1v//yu/v
s8/Op769s8/O1v//1v//1v//1v//1v//1v//1v//m66tm66ts8/O1v//1v//1v//1v//1v//1v//
1v//m66tvt/es8/Ozs/O////vb69qK6tra6tjI2Mzs/O////////////////////////////////
////////////////////////////////////////////////////////////////////////////
////////////////////////////////////////////////////////////////////////////
////////////////////////////////////////////////////////////qK6tvt/e1v//1v//
1v//1v//1v//1v//1v//1v//1v//1v//1v//1v//1v//1v//1v//1v//1v//vt/em66tyu/v1v//
1v//1v//1v//1v//d317m66t1v//g42MjI2Me317zs/Ovb69ra6tvb69////////////////////
////////////////////////////////////////////////////////////////////////////
3t/eq7691v//1v//1v//g42Md317g42Mg42Mj56cj56cs8/Op769s8/O1v//yu/vg42Mk56cj56c
p769wM/Od317yu/v1v//1v//1v//p769s8/O1v//1v//1v//1v//1v//1v//1v//1v//1v//1v//
1v//1v//1v//1v//1v//vt/ej56cs8/O1v//vt/es8/O1v//1v//1v//1v//1v//1v//1v//1v//
1v//1v//1v//yu/vp769m66t1v//1v//1v//1v//1v//1v//p769yu/vs8/Ozs/Ozs/OjI2M////
////7+/vzs/O7+/v////////////////////////////////////////////////////////////
////////////////////////////////////////////////////////////////////////////
////////////////////////////////////////////////////////////////////////////
////////////////////vb69a21rg42Ms8/Os8/Os8/Os8/Os8/Os8/Os8/Os8/Os8/Os8/Os8/O
s8/Os8/Os8/Om66ts8/Op769yu/v1v//1v//1v//1v//1v//1v//1v//p769g42Mj56ch42Mzs/O
3t/eh42Mp769g42Mra6t////////////////////////////////////////////////////////
////////////////////////////////////3t/enJ6cm66tvt/e1v//yu/vp769m66t1v//j56c
m66tm66tg42Mg42Mg42Ms8/Om66tp7691v//1v//1v//1v//vt/ej56c1v//1v//p769vt/e1v//
1v//1v//1v//1v//1v//1v//1v//1v//1v//1v//1v//1v//1v//1v//1v//1v//1v//j56cg42M
p7691v//1v//1v//1v//1v//1v//1v//1v//yu/vs8/Os8/Oyu/vm66tj56cvt/e1v//1v//1v//
yu/vp769p769p769vt/e1v//s8/Ora6tqK6t3t/e////////////7+/vzs/O////////////////
////////////////////////////////////////////////////////////////////////////
////////////////////////////////7+/v////////////////////////////////////////
////////////////////////////////////////////////////////jI2Ma21rj56c1v//1v//
1v//1v//1v//1v//1v//1v//1v//1v//1v//1v//1v//1v//1v//1v//1v//1v//1v//1v//1v//
s8/Os8/O1v//1v//1v//1v//1v//p769n66tj56cp769qK6ta21rvb69////////////////////
////////////////////////////////////////////////////////////////////zs/O////
nJ6cjI2Mn66td317m66tg42Mm66t1v//1v//m66tm66tm66tp7691v//yu/vp7691v//s8/Ovt/e
1v//vt/ej56cp769vt/e1v//1v//yu/vm66tp769vt/em66ts8/Oj56cp769vt/e1v//1v//1v//
1v//1v//1v//1v//1v//m66tp769m66tvt/eyu/vs8/Os8/Op769s8/Og42M1v//p769m66ts8/O
p7691v//1v//p769s8/Os8/Om66t1v//1v//1v//p7691v//1v//1v//1v//1v//1v//nJ6cm66t
////////////////////ra6tvb69////////////////////////////////////////3t/e////
////////////////////////////////////////////////////////////////////////zs/O
zs/Ora6tzs/Ovb69zs/O7+/v////////////////////////////////////////////////////
////////////nJ6cra6td317vt/e1v//1v//1v//1v//1v//1v//1v//1v//1v//1v//1v//1v//
1v//1v//1v//1v//1v//1v//1v//1v//1v//p769jI2Mj56c1v//1v//1v//1v//1v//1v//1v//
1v//vt/eyu/vj56czs/O////////////////////////////////////////////////////////
////////////////////////////3t/ed317m66tnJ6cj56c1v//d3173t/ejI2Ma21rvt/eyu/v
1v//m66t1v//1v//1v//vt/em66ts8/Os8/Os8/Oa21rvt/e1v//1v//1v//1v//1v//1v//1v//
yu/vvt/e1v//1v//1v//s8/Os8/O1v//1v//1v//1v//1v//s8/O1v//s8/Oyu/v1v//1v//1v//
1v//1v//1v//1v//1v//yu/vs8/Oyu/v1v//1v//1v//1v//1v//1v//1v//1v//s8/Om66ts8/O
m66tyu/v1v//1v//1v//1v//vt/eyu/vd317tL69////////////////////7+/vp769nJ6c7+/v
////////////////////ra6t////////3t/e////////////////////////////////////////
////////////////////////////////////////////////////////7+/vvb69nJ6cvb69vb69
////////////////////////////////////////////////vb69a21ra21ryu/v1v//1v//1v//
1v//1v//1v//1v//1v//1v//1v//1v//1v//1v//1v//1v//1v//1v//1v//1v//1v//yu/vs8/O
pK6t7+/vm66tyu/v1v//1v//1v//1v//1v//1v//1v//m66td317vb69////////////////////
////////////////////////////////////////////////////////////////////7+/vmJ6c
a21re317n66tq7697+/v////////7+/vjI2Ma21rd317jI2MtL69wM/Oj56cj56cp769m66t1v//
vt/evt/e1v//1v//1v//1v//1v//1v//1v//1v//1v//1v//1v//1v//1v//yu/vs8/Om66ts8/O
p769s8/Og42Ms8/Om66tyu/v1v//1v//1v//1v//1v//1v//1v//1v//1v//1v//1v//1v//1v//
1v//1v//1v//1v//1v//1v//1v//1v//1v//1v//1v//1v//1v//1v//1v//p769a21rnJ6c7+/v
zs/O////////////////////zs/O1v//yu/vpK6t7+/v7+/vvb697+/v////////////////////
////////////////////////////////////////////////////////////////////////////
////////////////////////////////zs/OnJ6cjI2Mvb69ra6t7+/v////////////////////
////////zs/Oa21rd317s8/O1v//1v//1v//1v//1v//1v//1v//1v//1v//1v//1v//1v//1v//
1v//1v//1v//1v//1v//s8/Os8/OtL69zs/O////////zs/Ovb69sL691v//1v//1v//1v//1v//
1v//p769ra6t////////////////////////////////////////////////////////////////
////////////////////////////////////////ra6td317j56cvb69////////////////e317
a21rh42Mvt/eh42M3t/ezs/Om66tj56cm66tj56cs8/O1v//1v//1v//1v//1v//1v//1v//1v//
1v//1v//1v//1v//1v//1v//1v//1v//1v//1v//1v//1v//1v//1v//1v//1v//1v//1v//1v//
1v//1v//1v//1v//1v//1v//1v//1v//1v//1v//1v//1v//1v//1v//1v//1v//1v//1v//1v//
1v//1v//1v//1v//1v//1v//1v//p769vb69////////////////////////////3t/es8/O1v//
yu/vqK6t////////////////////////////////////////////////////////////////////
////////////////////////////////////////////////////////////////////////ra6t
nJ6ce317vt/ea21rnJ6c7+/v////////////////3t/era6ta21rd317yu/v1v//1v//1v//1v//
1v//1v//1v//1v//1v//1v//1v//1v//1v//1v//1v//1v//1v//1v//q769zs/O////////////
////////7+/vvb69s8/O1v//1v//vt/ee317pK6ts8/OnJ6c7+/v////////////////////////
////////////////////////////////////////////////////////////////////////////
////vb69nJ6ce3177+/v////////3t/ek56cpK6tjI2Ms8/O1v//k56cnJ6c////e317h42Mp769
p7691v//1v//1v//1v//1v//1v//1v//1v//1v//1v//1v//1v//1v//1v//1v//1v//1v//1v//
1v//1v//1v//1v//1v//1v//1v//1v//1v//1v//1v//1v//1v//1v//1v//1v//1v//1v//1v//
1v//1v//1v//1v//1v//1v//1v//1v//1v//1v//1v//1v//1v//1v//1v//1v//1v//1v//yu/v
pK6tzs/Ozs/Ozs/O3t/era6tzs/O3t/e3t/epK6tvt/eh42Mzs/O////////////////////////
////////////////////////////////////////////////////////////////////////////
////////////7+/v7+/v////vb69jI2Mg42Mp7691v//1v//1v//s8/Od317j56ca21rqK6tt8/O
m66tj56cvt/es8/O1v//1v//1v//1v//1v//1v//1v//1v//1v//1v//1v//1v//1v//1v//1v//
1v//1v//1v//1v//1v//tL69////////////////////////3t/ezs/Op7691v//yu/vj56cra6t
////nJ6c////////////////////////////zs/OnJ6ch42MjI2M////////////////////////
////////////////////////////////////////////7+/v////////ra6t////////ra6td317
1v//yu/vp7691v//p769ra6tnJ6cg42Mp769j56cd317p7691v//1v//1v//1v//1v//1v//1v//
1v//1v//1v//1v//1v//1v//1v//1v//1v//1v//1v//1v//1v//1v//1v//1v//1v//1v//1v//
1v//1v//1v//1v//1v//1v//1v//1v//1v//1v//1v//1v//1v//1v//1v//1v//1v//1v//1v//
1v//1v//1v//1v//1v//1v//1v//1v//1v//1v//1v//1v//1v//1v//vt/evt/eyu/vsL697+/v
7+/va21rmJ6cm66tn66tsL69pK6tzs/O////////////////////////////////////////////
////////////////////////////////////////////////////////3t/ezs/O////nJ6cp769
vt/e1v//1v//1v//1v//1v//yu/v1v//1v//1v//s8/O1v//1v//1v//1v//1v//1v//1v//1v//
1v//1v//1v//1v//1v//1v//1v//1v//1v//1v//1v//1v//1v//1v//1v//yu/vmJ6czs/O////
7+/vra6tnJ6cra6tnJ6ck56ctL69ub69mJ6cqK6ta21rjI2M////////////////////////vb69
j56c1v//1v//m66tzs/O////////////////////////////////////////3t/e////////////
////////vb69////////////////////zs/OjI2Mm66ts8/Om66t1v//vt/enJ6cvb69s8/O1v//
1v//1v//j56cvt/e1v//1v//1v//1v//1v//1v//1v//1v//1v//1v//1v//1v//1v//1v//1v//
1v//1v//1v//1v//1v//1v//1v//1v//1v//1v//1v//1v//1v//1v//1v//1v//1v//1v//1v//
1v//1v//1v//1v//1v//1v//1v//1v//1v//1v//1v//1v//1v//1v//1v//1v//1v//1v//1v//
1v//1v//1v//1v//1v//1v//1v//1v//1v//s8/Os8/Oyu/vm66tp7691v//1v//1v//yu/vp769
qK6tqK6t////////////////////////////////////////////////////////////////////
////3t/e////ra6ttL69vb693t/e3t/etL69sL69h42M1v//1v//1v//1v//1v//1v//1v//1v//
1v//s8/O1v//1v//1v//1v//1v//1v//1v//1v//1v//1v//1v//1v//1v//1v//1v//1v//1v//
1v//1v//1v//1v//1v//1v//vt/es8/Op769e317g42Mm66te317zs/Ovb69e317qK6tm66tyu/v
s8/Oj56ce3177+/v////////////////zs/Od317yu/v1v//1v//1v//d3177+/v////////////
////////////////nJ6cg42Myu/vs8/OpK6tzs/O////////////////////////////////////
////3t/ee317g42Mp7691v//yu/vm66tvb69n66tyu/v1v//j56c1v//s8/Oh42Mh42Mp7691v//
1v//1v//1v//1v//1v//1v//1v//1v//1v//1v//1v//1v//1v//1v//1v//1v//1v//1v//1v//
1v//1v//1v//1v//1v//1v//1v//1v//1v//1v//1v//1v//1v//1v//1v//1v//1v//1v//1v//
1v//1v//1v//1v//1v//1v//1v//1v//1v//1v//1v//1v//1v//1v//1v//1v//1v//1v//1v//
1v//1v//1v//1v//1v//1v//1v//1v//1v//p769j56cpK6t7+/v////////////////////////
////////////////////////////////////////////g42Mp769p769j56ch42Mvb69zs/OqK6t
mJ6cg42Myu/v1v//1v//1v//1v//1v//1v//1v//1v//s8/O1v//1v//1v//1v//1v//1v//1v//
1v//1v//1v//1v//1v//1v//1v//1v//1v//m66tvt/e1v//1v//1v//1v//s8/Oyu/vyu/vs8/O
s8/Od317a21rtL697+/v////vb69ra6tm66t1v//p769n66tg42Ma21r3t/e////////7+/va21r
j56c1v//1v//1v//1v//yu/vp769m66tpK6t3t/e////////////7+/vnJ6cra6tnJ6cnJ6cqK6t
7+/v////////////////////////////////////////////////nJ6cd317s8/O1v//1v//s8/O
m66t1v//vt/ep769p769j56cwM/Op769g42Mg42Mg42Mp769vt/e1v//1v//1v//1v//1v//1v//
1v//1v//1v//1v//m66tj56cs8/O1v//1v//1v//1v//1v//1v//1v//1v//1v//1v//1v//1v//
1v//1v//1v//1v//1v//1v//1v//1v//1v//1v//1v//1v//1v//1v//1v//1v//1v//1v//1v//
1v//1v//1v//1v//1v//1v//1v//1v//1v//1v//1v//1v//1v//1v//1v//1v//1v//1v//1v//
1v//1v//1v//zs/O////////////////////////////////////////////////////////////
////////j56ctL69zs/O////////////7+/vh42Mm66t1v//1v//1v//1v//1v//1v//1v//1v//
1v//1v//s8/Oyu/vs8/Op769j56cp769yu/v1v//vt/es8/O1v//vt/es8/Om66ta21rj56cj56c
a21rg42Md317e317jI2Md317d317h42Mvt/em66tg42MjI2Mp769j56czs/Ovb69k56cd317s8/O
1v//m66th42Mvb69////////////////7+/ve317d3171v//1v//1v//1v//1v//1v//1v//1v//
s8/Oj56cwM/OtL69zs/O////////////////////////////////////////////////////////
////////////////zs/Oe317a21rg42Mj56cj56cg42Myu/vm66tvt/eyu/vs8/Os8/OsL69vb69
////nJ6cra6tnJ6cmJ6csL69j56cwM/Oj56cn66t1v//yu/vs8/Oj56cyu/vvt/ea21rp769g42M
yu/v1v//1v//1v//1v//1v//1v//1v//1v//1v//1v//1v//1v//1v//1v//1v//1v//1v//1v//
1v//1v//1v//1v//1v//1v//1v//1v//1v//1v//1v//1v//1v//1v//1v//1v//1v//1v//1v//
1v//1v//1v//s8/O1v//1v//1v//s8/Ovt/e1v//1v//1v//vt/ezs/O////////////////////
////////////////////////////////////////////////zs/O3t/e////////////////////
////7+/vtL69n66ts8/Os8/Os8/OsL69wM/OwM/Oxc/Oub69vb69zs/O7+/v7+/vzs/Ozs/OnJ6c
ub69vb69nJ6cnJ6c3t/evb69g42Ms8/Os8/O1v//1v//vt/em66tnJ6czs/Ovb69jI2Ms8/Oh42M
zs/OnJ6ca21rj56cj56cm66tj56cs8/Os8/Om66ta21rjI2M3t/e////////////////////jI2M
a21rg42M1v//1v//1v//1v//1v//1v//1v//1v//1v//1v//p769d317g42Mg42M3t/e////////
////////////3t/e7+/v////////////////////////////////////////////7+/vra6tnJ6c
e317d317a21ra21rjI2Mzs/O7+/v////////////////////////7+/v7+/v3t/era6tnJ6cra6t
ra6tzs/Ozs/O3t/ep7691v//p769k56cs8/Os8/Oyu/vs8/Om66t1v//1v//1v//1v//1v//1v//
1v//1v//1v//1v//1v//1v//1v//1v//1v//1v//1v//1v//1v//1v//1v//yu/vvt/ep769yu/v
yu/vvt/e1v//1v//1v//1v//1v//yu/vs8/Os8/Os8/Os8/Om66tnJ6czs/Ozs/Ozs/Ozs/Ora6t
zs/Ozs/Ozs/Ovb697+/v////////////////////////////////////////////////////////
////////////zs/O7+/v////////////////////////////////////////////////////////
////////////////////////////////////////////vb69m66tvt/em66td317j56cg42Mm66t
j56cd317p769ra6tra6th42Mm66ta21rd317ra6tvb69yu/vj56cg42M1v//d317a21rd317nJ6c
zs/O7+/v////////////////////////zs/Od317p769yu/v1v//1v//1v//1v//1v//1v//1v//
1v//1v//1v//vt/ed317d317d317zs/O////////////////////////////////////////////
////////////////////////////////////////////////////////////////////////////
////////////////////////e317j56cjI2M////////////////////vb69p769j56cnJ6ca21r
jI2Mg42Mj56cvt/evt/e1v//1v//1v//1v//1v//1v//1v//1v//1v//s8/Os8/Oyu/v1v//m66t
1v//yu/vs8/Os8/Op769p769d317nJ6c7+/vzs/Ozs/Ozs/OnJ6cm66tn66tqK6ttL69nJ6c3t/e
////////////////////////////////////////////////////7+/v7+/v////////////////
////////////////////////////////////////////////////////////////////////////
////////////////////////////////////////////////////////////////////////////
////////////qK6twM/OtL69pK6tjI2MnJ6cnJ6cvb69ra6tnJ6cra6t7+/vnJ6ca21rjI2Mg42M
h42Md317h42Mj56cd317g42Md317vb697+/v////////////////////////////////3t/eh42M
vt/e1v//1v//1v//1v//1v//1v//1v//1v//1v//1v//1v//1v//1v//vt/es8/Om66ta21rnJ6c
3t/e////////////////////////////////////////////////////////////////////3t/e
////////////////////////////////////////////////////////////////////vb69a21r
k56cra6t7+/v////////////3t/e7+/v////zs/O////vb69nJ6cnJ6ca21rj56c1v//1v//1v//
1v//1v//vt/e1v//1v//1v//s8/Oj56cd317jI2Mzs/Ozs/O7+/v////3t/ezs/Ozs/O////////
////zs/Ozs/OjI2Me317ra6tzs/Ozs/Ozs/O3t/e////////////////////////////////////
////////////////////////////////////////////////////////////////////////////
////////////////////////////////////////////////////////////////////////////
////////////////////////////////////////////////////////nJ6ca21ra21ra21ra21r
qK6tnJ6ce317nJ6cjI2MnJ6ca21ra21re317a21rjI2Ma21ra21rd317d317a21ra21rjI2M////
////7+/vvb69nJ6ce317wM/OwM/On66ts8/O1v//1v//1v//1v//1v//1v//1v//1v//1v//1v//
1v//1v//1v//1v//1v//1v//1v//s8/Oa21ra21r3t/e////////////////////////////////
////////////////////////////zs/Ora6t7+/v////3t/e7+/v3t/e////////////////////
////////////////////////////////////7+/vzs/Ora6tnJ6cnJ6ce317nJ6c////////////
////////////zs/O7+/v////7+/vra6tzs/OnJ6cd317h42MqK6tm66tyu/vp769j56cs8/On66t
ra6t////////////////////////////////////////3t/evb69ub69nJ6czs/O3t/ezs/Ora6t
////3t/e////////////////////////////////////////////////////////////////////
////////////////////////////////////////////////////////////////////////////
////////////////////////////////////////////////////////////////////////////
////////////////////////////zs/Ozs/OnJ6cnJ6ca21r////zs/Oe317e317a21rjI2Me317
e317jI2Md317h42Ma21ra21rg42Ms8/Og42Ma21rra6tra6th42Mj56cj56cyu/v1v//1v//1v//
1v//1v//1v//1v//1v//1v//1v//1v//1v//1v//1v//1v//1v//1v//1v//1v//1v//1v//h42M
jI2M3t/e////////////////////////////////////////////////////vb69qK6ta21ra21r
n66tjI2Ma21rnJ6czs/Ozs/O7+/v////////////////////////////////////////////////
////////////////////////////////////////////////////3t/e////////////////////
7+/vzs/Ozs/OjI2MjI2Ma21rjI2Mvb69////////////////////////////////////////////
////////////////////////////////////////////////////////////////////////////
////////////////////////////////////////////////////////////////////////////
////////////////////////////////////////////////////////////////////////////
////////////////////////////////////////////////////////////////////////////
////////////////7+/vzs/O////vb69zs/OjI2Ma21rj56cg42Mg42Ma21rd317d317a21rg42M
m66ts8/Om66tk56cra6tnJ6cd317s8/Ovt/e1v//1v//1v//1v//1v//1v//1v//1v//1v//1v//
1v//1v//1v//1v//1v//1v//1v//vt/ep769m66ta21rjI2Mvb697+/v////////////////////
////////////////////////3t/ezs/Ozs/Ora6tnJ6ce317nJ6cqK6tnJ6c3t/e////zs/O7+/v
////////////////3t/enJ6cnJ6ce317ra6tnJ6cnJ6ce317e317ra6tzs/O7+/v////////////
////3t/e3t/ezs/O////////////////3t/ea21ra21rj56ce317ub693t/e7+/v////////////
////////////////////////////////////////////////////////////////////////////
////////////////////////////////////////////////////////////////////////////
////////////////////////////////////////////////////////////////////////////
////////////////////////////////////////////////////////////////////////////
////////////////////////////////////////////////////////////////////////////
////3t/ezs/Ozs/OnJ6cnJ6cqK6tn66tg42Mm66tg42Mp769s8/Os8/Oj56cj56cj56cnJ6cvb69
nJ6cqK6ttL69nJ6cnJ6cpK6tg42Ma21rj56cj56cp769vt/es8/Om66ta21rg42Ma21ra21rd317
e317nJ6czs/Ozs/Ozs/O7+/v////////////////////////////////////////////////////
////////////////////////////////////////////////////////////////////////////
7+/vzs/Ozs/Ozs/Ozs/O3t/e////////////////////////////////////////////////////
////////////////////////////////////////////////////////////////////////////
////////////////////////////////////////////////////////////////////////////
////////////////////////////////////////////////////////////////////////////
////////////////////////////////////////////////////////////////////////////
////////////////////////////////////////////////////////////////////////////
////////////////////////////////////////////////////////////////////////////
////////////////////////////////////////////////////////////////////////3t/e
zs/Ozs/Ozs/Ozs/Ozs/Ozs/Ozs/Ozs/O7+/v////////////////////////////////////////
////////////////////////////////////////////////////////////////////////////
////////////////////////////////////////////////////////////////////////////
////////////////////////////////////////////////////////////////////////////
////////////////////////////////////////////////////////////////////////////
////////////////////////////////////////////////////////////////////////////
////////////////////////////////////////////////////////////////////////////
////////////////////////////////////////////////////////////////////////////
////////////////////////////////////////////////////////////////////////////
////////////////////////////////////////////////////////////////////////////
////////////////////////////////////////////////////////////////////////////
////////////////////////////////////////////////////////////////////////////
////////////////////////////////////////////////////////////////////////////
////////////////////////////////////////////////////////////////////////////
////////////////////////////////////////////////////////////////////////////
////////////////////////////////////////////////////////////////////////////
////////////////////////////////////////////////////////////////////////////
////////////////////////////////////////////////////////////////////////////
////////////////////////////////////////////////////////////////////////////
////////////////////////////////////////////////////////////////////////////
////////////////////////////////////////////////////////////////////////////
////////////////////////////////////////////////////////////////////////////
////////////////////////////////////////////////////////////////////////////
////////////////////////////////////////////////////////////////////////////
////////////////////////////////////////////////////////////////////////////
////////////////////////////////////////////////////////////////////////////
////////////////////////////////////////////////////////////////////////////
////////////////////////////////////////////////////////////////////////////
////////////////////////////////////////////////////////////////////////////
////////////////////////////////////////////////////////////////////////////
////////////////////////////////////////////////////////////////////////////
////////////////////////////////////////////////////////////////////////////
////////////////////////////////////////////////////////////////////////////
////////////////////////////////////////////////////////////////////////////
////////////////////////////////////////////////////////////////////////////
////////////////////////////////////////////////////////////////////////////
////////////////////////////////////////////////////////////////////////////
////////////////////////////////////////////////////////////////////////////
////////////////////////////////////////////////////////////////////////////
////////////////////////////////////////////////////////////////////////////
////////////////////////////////////////////////////////////////////////////
////////////////////////////////////////////////////////////////////////////
////////////////////////////////////////////////////////////////////////////
////////////////////////////////////////////////////////////////////////////
////////////////////////////////////////////////////////////////////////////
////////////////////////////////////////////////////////////////////////////
////////////////////////////////////////////////////////////////////////////
////////////////////////////////////////////////////////////////////////////
////////////////////////////////////////////////////////////////////////////
////////////////////////////////////////////////////////////////////////////
////////////////////////////////////////////////////////////////////////////
////////////////////////////////////////////////////////////////////////////
////////////////////////////////////////////////////////////////////////////
////////////////////////////////////////////////////////////////////////////
////////////////////////////////////////////////////////////////////////////
////////////////////////////////////////////////////////////////////////////
////////////////////////////////////////////////////////////////////////////
////////////////////////////////////////////////////////////////////////////
////////////////////////////////////////////////////////////////////////////
////////////////////////////////////////////////////////////////////////////
////////////////////////////////////////////////////////////////////////////
////////////////////////////////////////////////////////////////////////////
////////////////////////////////////////////////////////////////////////////
////////////////////////////////////////////////////////////////////////////
////////////////////////////////////////////////////////////////////////////
////////////////////////////////////////////////////////////////////////////
////////////////////////////////////////////////////////////////////////////
////////////////////////////////////////////////////////////////////////////
////////////////////////////////////////////////////////////////////////////
////////////////////////////////////////////////////////////////////////////
////////////////////////////////////////////////////////////////////////////
////////////////////////////////////////////////////////////////////////////
////////////////////////////////////////////////////////////////////////////
////////////////////////////////////////////////////////////////////////////
////////////////////////////////////////////////////////////////////////////
////////////////////////////////////////////////////////////////////////////
////////////////////////////////////////////////////////////////////////////
////////////////////////////////////////////////////////////////////////////
////////////////////////////////////////////////////////////////////////////
////////////////////////////////////////////////////////////////////////////
////////////////////////////////////////////////////////////////////////////
////////////////////////////////////////////////////////////////////////////
////////////////////////////////////////////////////////////////////////////
////////////////////////////////////////////////////////////////////////////
////////////////////////////////////////////////////////////////////////////
////////////////////////////////////////////////////////////////////////////
////////////////////////////////////////////////////////////////////////////
////////////////////////////////////////////////////////////////////////////
////////////////////////////////////////////////////////////////////////////
////////////////////////////////////////////////////////////////////////////
////////////////////////////////////////////////////////////////////////////
////////////////////////////////////////////////////////////////////////////
////////////////////////////////////////////////////////////////////////////
////////////////////////////////////////////////////////////////////////////
////////////////////////////////////////////////////////////////////////////
////////////////////////////////////////////////////////////////////////////
////////////////////////////////////////////////////////////////////////////
////////////////////////////////////////////////////////////////////////////
////////////////////////////////////////////////////////////////////////////
////////////////////////////////////////////////////////////////////////////
////////////////////////////////////////////////////////////////////////////
////////////////////////////////////////////////////////////////////////////
////////////////////////////////////////////////////////////////////////////
////////////////////////////////////////////////////////////////////////////
////////////////////////////////////////////////////////////////////////////
////////////////////////////////////////////////////////////////////////////
////////////////////////////////////////////////////////////////////////////
////////////////////////////////////////////////////////////////////////////
////////////////////////////////////////////////////////////////////////////
////////////////////////////////////////////////////////////////////////////
////////////////////////////////////////////////////////////////////////////
////////////////////////////////////////////////////////////////////////////
////////////////////////////////////////////////////////////////////////////
////////////////////////////////////////////////////////////////////////////
////////////////////////////////////////////////////////////////////////////
////////////////////////////////////////////////////////////////////////////
////////////////////////////////////////////////////////////////////////////
////////////////////////////////////////////////////////////////////////////
////////////////////////////////////////////////////////////////////////////
////////////////////////////////////////////////////////////////////////////
////////////////////////////////////////////////////////////////////////////
////////////////////////////////////////////////////////////////////////////
////////////////////////////////////////////////////////////////////////////
////////////////////////////////////////////////////////////////////////////
////////////////////////////////////////////////////////////////////////////
////////////////////////////////////////////////////////////////////////////
////////////////////////////////////////////////////////////////////////////
////////////////////////////////////////////////////////////////////////////
////////////////////////////////////////////////////////////////////////////
////////////////////////////////////////////////////////////////////////////
////////////////////////////////////////////////////////////////////////////
////////////////////////////////////////////////////////////////////////////
////////////////////////////////////////////////////////////////////////////
////////////////////////////////////////////////////////////////////////////
////////////////////////////////////////////////////////////////////////////
////////////////////////////////////////////////////////////////////////////
////////////////////////////////////////////////////////////////////////////
////////////////////////////////////////////////////////////////////////////
////////////////////////////////////////////////////////////////////////////
////////////////////////////////////////////////////////////////////////////
////////////////////////////////////////////////////////////////////////////
////////////////////////////////////////////////////////////////////////////
////////////////////////////////////////////////////////////////////////////
////////////////////////////////////////////////////////////////////////////
////////////////////////////////////////////////////////////////////////////
////////////////////////////////////////////////////////////////////////////
////////////////////////////////////////////////////////////////////////////
////////////////////////////////////////////////////////////////////////////
////////////////////////////////////////////////////////////////////////////
////////////////////////////////////////////////////////////////////////////
////////////////////////////////////////////////////////////////////////////
////////////////////////////////////////////////////////////////////////////
////////////////////////////////////////////////////////////////////////////
////////////////////////////////////////////////////////////////////////////
////////////////////////////////////////////////////////////////////////////
////////////////////////////////////////////////////////////////////////////
////////////////////////////////////////////////////////////////////////////
////////////////////////////////////////////////////////////////////////////
////////////////////////////////////////////////////////////////////////////
////////////////////////////////////////////////////////////////////////////
////////////////////////////////////////////////////////////////////////////
////////////////////////////////////////////////////////////////////////////
////////////////////////////////////////////////////////////////////////////
////////////////////////////////////////////////////////////////////////////
////////////////////////////////////////////////////////////////////////////
////////////////////////////////////////////////////////////////////////////
////////////////////////////////////////////////////////////////////////////
////////////////////////////////////////////////////////////////////////////
////////////////////////////////////////////////////////////////////////////
////////////////////////////////////////////////////////////////////////////
////////////////////////////////////////////////////////////////////////////
////////////////////////////////////////////////////////////////////////////
////////////////////////////////////////////////////////////////////////////
////////////////////////////////////////////////////////////////////////////
////////////////////////////////////////////////////////////////////////////
////////////////////////////////////////////////////////////////////////////
////////////////////////////////////////////////////////////////////////////
////////////////////////////////////////////////////////////////////////////
////////////////////////////////////////////////////////////////////////////
////////////////////////////////////////////////////////////////////////////
////////////////////////////////////////////////////////////////////////////
////////////////////////////////////////////////////////////////////////////
////////////////////////////////////////////////////////////////////////////
////////////////////////////////////////////////////////////////////////////
////////////////////////////////////////////////////////////////////////////
////////////////////////////////////////////////////////////////////////////
////////////////////////////////////////////////////////////////////////////
////////////////////////////////////////////////////////////////////////////
////////////////////////////////////////////////////////////////////////////
////////////////////////////////////////////////////////////////////////////
////////////////////////////////////////////////////////////////////////////
////////////////////////////////////////////////////////////////////////////
////////////////////////////////////////////////////////////////////////////
////////////////////////////////////////////////////////////////////////////
////////////////////////////////////////////////////////////////////////////
////////////////////////////////////////////////////////////////////////////
////////////////////////////////////////////////////////////////////////////
////////////////////////////////////////////////////////////////////////////
////////////////////////////////////////////////////////////////////////////
////////////////////////////////////////////////////////////////////////////
////////////////////////////////////////////////////////////////////////////
////////////////////////////////////////////////////////////////////////////
////////////////////////////////////////////////////////////////////////////
////////////////////////////////////////////////////////////////////////////
////////////////////////////////////////////////////////////////////////////
////////////////////////////////////////////////////////////////////////////
////////////////////////////////////////////////////////////////////////////
////////////////////////////////////////////////////////////////////////////
////////////////////////////////////////////////////////////////////////////
////////////////////////////////////////////////////////////////////////////
////////////////////////////////////////////////////////////////////////////
////////////////////////////////////////////////////////////////////////////
////////////////////////////////////////////////////////////////////////////
////////////////////////////////////////////////////////////////////////////
////////////////////////////////////////////////////////////////////////////
////////////////////////////////////////////////////////////////////////////
////////////////////////////////////////////////////////////////////////////
////////////////////////////////////////////////////////////////////////////
////////////////////////////////////////////////////////////////////////////
////////////////////////////////////////////////////////////////////////////
////////////////////////////////////////////////////////////////////////////
////////////////////////////////////////////////////////////////////////////
////////////////////////////////////////////////////////////////////////////
////////////////////////////////////////////////////////////////////////////
////////////////////////////////////////////////////////////////////////////
////////////////////////////////////////////////////////////////////////////
////////////////////////////////////////////////////////////////////////////
////////////////////////////////////////////////////////////////////////////
////////////////////////////////////////////////////////////////////////////
////////////////////////////////////////////////////////////////////////////
////////////////////////////////////////////////////////////////////////////
////////////////////////////////////////////////////////////////////////////
////////////////////////////////////////////////////////////////////////////
////////////////////////////////////////////////////////////////////////////
////////////////////////////////////////////////////////////////////////////
////////////////////////////////////////////////////////////////////////////
////////////////////////////////////////////////////////////////////////////
////////////////////////////////////////////////////////////////////////</Data></Thumbnail></Binary></metadata>
