# Supplementary material for: Modelling the timing of migration of a partial migrant bird using ringing and observation data: a case study with the Song Thrush in Italy
Source: Mov Ecol. 2023 Aug 1;11:47. doi: 10.1186/s40462-023-00407-z (PMC10391980; doi:10.1186/s40462-023-00407-z)
Supplement: Supplementary file 2 — Supplementary Material 2 [file 40462_2023_407_MOESM2_ESM.zip › Supplemental material 2/Data_12000-Turdus_philomelos_EPE_ISPRA.csv]

	X	urn	scheme	id.method	ring	ring.verif	metal.ring	marks.info	spec.byringer	spec.byscheme	manipulated	moved	sex.byringer	sex.byscheme	age.byringer	age.byscheme	date.numeric	date.acc	capture.hour	capture.minute	place.code	coordinates	coord.acc	condition	circumstances	circumstances.presumed	euring.codeid	loxo.distance	direction	time.elapsed	submission.scheme	coord.match.level	coord.match.error	distance.from.region	distance.from.country	region.count	country.count	nearest.country	nearest.country.distance	oracle.error.code	edb.distance	oracle.distance	catching.lures	catching.method	status	broodsize	pullus.age	pullus.age.acc	use.in.Atlas
1	1	1180110	BGS	A0	R_000001	0	1	ZZ	12000	12000	N	0	U	U	4	4	26101983	NA	NA	NA	IA--	+423000+272900	0	0	0	0	4	NA	NA	NA	IAT	NA	NA	NA	NA	NA	NA	NA	NA	NA	NA	NA	U	Z	U	--	--	-	TRUE
2	2	2441110	BGS	A0	R_000001	0	1	ZZ	12000	12000	N	0	U	U	4	4	4111987	NA	NA	NA	IA--	+353000+123600	0	0	99	0	4	NA	NA	NA	IAT	NA	NA	NA	NA	NA	NA	NA	NA	NA	NA	NA	U	Z	U	--	--	-	TRUE
3	3	1206710	BGS	A0	R_000002	0	1	ZZ	12000	12000	N	0	U	U	3	3	16101986	NA	NA	NA	IA--	+423000+272900	0	0	0	0	4	NA	NA	NA	IAT	NA	NA	NA	NA	NA	NA	NA	NA	NA	NA	NA	U	Z	U	--	--	-	TRUE
4	4	2467710	BGS	A0	R_000002	0	1	ZZ	12000	12000	N	0	U	U	3	3	17111987	NA	NA	NA	IA--	+422100+124500	0	2	10	0	4	NA	NA	NA	IAT	NA	NA	NA	NA	NA	NA	NA	NA	NA	NA	NA	U	Z	U	--	--	-	TRUE
5	5	1219410	BGS	A0	R_000003	0	1	ZZ	12000	12000	N	0	U	U	1	1	25071985	NA	NA	NA	IA--	+425300+235200	0	0	0	0	4	NA	NA	NA	IAT	NA	NA	NA	NA	NA	NA	NA	NA	NA	NA	NA	U	Z	U	--	--	-	TRUE
6	6	2480410	BGS	A0	R_000003	0	1	ZZ	12000	12000	N	0	U	U	1	1	22101986	NA	NA	NA	IA--	+401600+181500	0	2	19	0	4	NA	NA	NA	IAT	NA	NA	NA	NA	NA	NA	NA	NA	NA	NA	NA	U	Z	U	--	--	-	TRUE
7	7	194707	BLB	A0	R_000004	0	4	ZZ	12000	12000	N	0	U	U	0	0	16102003	0	9	0	IA0-	+455231+92857	3	2	10	0	4	727	140	360	IAT	NA	NA	NA	NA	NA	NA	NA	NA	NA	NA	NA	U	-	U	--	--	-	TRUE
8	8	1233610	BLB	A0	R_000005	0	1	ZZ	12000	12000	N	0	U	U	2	2	26091970	NA	NA	NA	IA--	+493600+54800	0	0	0	0	4	NA	NA	NA	IAT	NA	NA	NA	NA	NA	NA	NA	NA	NA	NA	NA	U	Z	U	--	--	-	TRUE
9	9	2494610	BLB	A0	R_000005	0	1	ZZ	12000	12000	N	0	U	U	2	2	10031974	NA	NA	NA	IA--	+391800+91200	0	2	10	0	4	NA	NA	NA	IAT	NA	NA	NA	NA	NA	NA	NA	NA	NA	NA	NA	U	Z	U	--	--	-	TRUE
10	10	1077110	BLB	A0	R_000006	0	1	ZZ	12000	12000	N	0	U	U	3	3	16081981	NA	NA	NA	IA--	+503100+55800	0	0	0	0	4	NA	NA	NA	IAT	NA	NA	NA	NA	NA	NA	NA	NA	NA	NA	NA	U	Z	U	--	--	-	TRUE
11	11	2338110	BLB	A0	R_000006	0	1	ZZ	12000	12000	N	0	U	U	3	3	17011982	NA	NA	NA	IA--	+433400+103400	0	0	0	0	4	NA	NA	NA	IAT	NA	NA	NA	NA	NA	NA	NA	NA	NA	NA	NA	U	Z	U	--	--	-	TRUE
12	12	1246610	BLB	A0	R_000007	0	1	ZZ	12000	12000	N	0	U	U	3	3	2081985	NA	NA	NA	IA--	+510200+42800	0	0	0	0	4	NA	NA	NA	IAT	NA	NA	NA	NA	NA	NA	NA	NA	NA	NA	NA	U	Z	U	--	--	-	TRUE
13	13	2507610	BLB	A0	R_000007	0	1	ZZ	12000	12000	N	0	U	U	3	3	10121986	NA	NA	NA	IA--	+445500+121400	0	1	1	0	4	NA	NA	NA	IAT	NA	NA	NA	NA	NA	NA	NA	NA	NA	NA	NA	U	Z	U	--	--	-	TRUE
14	14	1214510	BLB	A0	R_000008	0	1	ZZ	12000	12000	N	0	U	U	0	0	19041959	NA	NA	NA	IA--	+510600+43700	0	0	0	0	4	NA	NA	NA	IAT	NA	NA	NA	NA	NA	NA	NA	NA	NA	NA	NA	U	Z	U	--	--	-	TRUE
15	15	2475510	BLB	A0	R_000008	0	1	ZZ	12000	12000	N	0	U	U	0	0	15121959	NA	NA	NA	IA--	+424100+121900	0	2	10	0	4	NA	NA	NA	IAT	NA	NA	NA	NA	NA	NA	NA	NA	NA	NA	NA	U	Z	U	--	--	-	TRUE
16	16	1257510	BLB	A0	R_000009	0	1	ZZ	12000	12000	N	0	U	U	3	3	15101970	NA	NA	NA	IA--	+511200+34200	0	0	0	0	4	NA	NA	NA	IAT	NA	NA	NA	NA	NA	NA	NA	NA	NA	NA	NA	U	Z	U	--	--	-	TRUE
17	17	2518510	BLB	A0	R_000009	0	1	ZZ	12000	12000	N	0	U	U	3	3	30031973	NA	NA	NA	IA--	+382400+160000	0	2	10	0	4	NA	NA	NA	IAT	NA	NA	NA	NA	NA	NA	NA	NA	NA	NA	NA	U	Z	U	--	--	-	TRUE
18	18	1174010	BLB	A0	R_000010	0	1	ZZ	12000	12000	N	0	U	U	5	5	15031970	NA	NA	NA	IA--	+504100+53500	0	0	0	0	4	NA	NA	NA	IAT	NA	NA	NA	NA	NA	NA	NA	NA	NA	NA	NA	U	Z	U	--	--	-	TRUE
19	19	2435010	BLB	A0	R_000010	0	1	ZZ	12000	12000	N	0	U	U	5	5	20011971	NA	NA	NA	IA--	+385000+162000	0	2	10	0	4	NA	NA	NA	IAT	NA	NA	NA	NA	NA	NA	NA	NA	NA	NA	NA	U	Z	U	--	--	-	TRUE
20	20	1251110	BLB	A0	R_000011	0	1	ZZ	12000	12000	N	0	U	U	1	1	7061964	NA	NA	NA	IA--	+501000+50500	0	0	0	0	4	NA	NA	NA	IAT	NA	NA	NA	NA	NA	NA	NA	NA	NA	NA	NA	U	Z	U	--	--	-	TRUE
21	21	2512110	BLB	A0	R_000011	0	1	ZZ	12000	12000	N	0	U	U	1	1	8111964	NA	NA	NA	IA--	+390500+84300	0	2	10	0	4	NA	NA	NA	IAT	NA	NA	NA	NA	NA	NA	NA	NA	NA	NA	NA	U	Z	U	--	--	-	TRUE
22	22	1246810	BYM	A0	R_000012	0	1	ZZ	12000	12000	N	0	U	U	3	3	17092001	NA	NA	NA	IA--	+520500+274500	0	0	0	0	4	NA	NA	NA	IAT	NA	NA	NA	NA	NA	NA	NA	NA	NA	NA	NA	U	Z	U	--	--	-	TRUE
23	23	2507810	BYM	A0	R_000012	0	1	ZZ	12000	12000	N	0	U	U	3	3	10102001	NA	NA	NA	IA--	+440600+121300	0	2	10	0	4	NA	NA	NA	IAT	NA	NA	NA	NA	NA	NA	NA	NA	NA	NA	NA	U	Z	U	--	--	-	TRUE
24	24	1047610	CSP	A0	R_000013	0	1	ZZ	12000	12000	N	0	U	U	0	0	16051951	NA	NA	NA	IA--	+491800+163200	0	0	0	0	4	NA	NA	NA	IAT	NA	NA	NA	NA	NA	NA	NA	NA	NA	NA	NA	U	Z	U	--	--	-	TRUE
25	25	2308610	CSP	A0	R_000013	0	1	ZZ	12000	12000	N	0	U	U	0	0	21031953	NA	NA	NA	IA--	+435800+80800	0	2	19	0	4	NA	NA	NA	IAT	NA	NA	NA	NA	NA	NA	NA	NA	NA	NA	NA	U	Z	U	--	--	-	TRUE
26	26	1253210	CSP	A0	R_000014	0	1	ZZ	12000	12000	N	0	F	F	6	6	9051966	NA	NA	NA	IA--	+504400+141100	0	0	0	0	4	NA	NA	NA	IAT	NA	NA	NA	NA	NA	NA	NA	NA	NA	NA	NA	U	Z	U	--	--	-	TRUE
27	27	2514210	CSP	A0	R_000014	0	1	ZZ	12000	12000	N	0	F	F	6	6	22121966	NA	NA	NA	IA--	+391900+83200	0	2	10	0	4	NA	NA	NA	IAT	NA	NA	NA	NA	NA	NA	NA	NA	NA	NA	NA	U	Z	U	--	--	-	TRUE
28	28	1071810	CSP	A0	R_000015	0	1	ZZ	12000	12000	N	0	U	U	3	3	19051935	NA	NA	NA	IA--	+501700+142900	0	0	0	0	4	NA	NA	NA	IAT	NA	NA	NA	NA	NA	NA	NA	NA	NA	NA	NA	U	Z	U	--	--	-	TRUE
29	29	2332810	CSP	A0	R_000015	0	1	ZZ	12000	12000	N	0	U	U	3	3	18031937	NA	NA	NA	IA--	+440000+103300	0	2	19	0	4	NA	NA	NA	IAT	NA	NA	NA	NA	NA	NA	NA	NA	NA	NA	NA	U	Z	U	--	--	-	TRUE
30	30	1222810	CSP	A0	R_000016	0	1	ZZ	12000	12000	N	0	U	U	1	1	25051937	NA	NA	NA	IA--	+500500+142000	0	0	0	0	4	NA	NA	NA	IAT	NA	NA	NA	NA	NA	NA	NA	NA	NA	NA	NA	U	Z	U	--	--	-	TRUE
31	31	2483810	CSP	A0	R_000016	0	1	ZZ	12000	12000	N	0	U	U	1	1	15031951	NA	NA	NA	IA--	+425400+123900	0	2	19	0	4	NA	NA	NA	IAT	NA	NA	NA	NA	NA	NA	NA	NA	NA	NA	NA	U	Z	U	--	--	-	TRUE
32	32	1230010	CSP	A0	R_000017	0	1	ZZ	12000	12000	N	0	U	U	0	0	30051938	NA	NA	NA	IA--	+491700+215000	0	0	0	0	4	NA	NA	NA	IAT	NA	NA	NA	NA	NA	NA	NA	NA	NA	NA	NA	U	Z	U	--	--	-	TRUE
33	33	2491010	CSP	A0	R_000017	0	1	ZZ	12000	12000	N	0	U	U	0	0	16031939	NA	NA	NA	IA--	+432700+130700	0	2	19	0	4	NA	NA	NA	IAT	NA	NA	NA	NA	NA	NA	NA	NA	NA	NA	NA	U	Z	U	--	--	-	TRUE
34	34	1230110	CSP	A0	R_000018	0	1	ZZ	12000	12000	N	0	U	U	0	0	5071939	NA	NA	NA	IA--	+500800+161500	0	0	0	0	4	NA	NA	NA	IAT	NA	NA	NA	NA	NA	NA	NA	NA	NA	NA	NA	U	Z	U	--	--	-	TRUE
35	35	2491110	CSP	A0	R_000018	0	1	ZZ	12000	12000	N	0	U	U	0	0	16021940	NA	NA	NA	IA--	+433900+130300	0	0	99	0	4	NA	NA	NA	IAT	NA	NA	NA	NA	NA	NA	NA	NA	NA	NA	NA	U	Z	U	--	--	-	TRUE
36	36	1246510	CSP	A0	R_000019	0	1	ZZ	12000	12000	N	0	U	U	6	6	29061963	NA	NA	NA	IA--	+484800+164800	0	0	0	0	4	NA	NA	NA	IAT	NA	NA	NA	NA	NA	NA	NA	NA	NA	NA	NA	U	Z	U	--	--	-	TRUE
37	37	2507510	CSP	A0	R_000019	0	1	ZZ	12000	12000	N	0	U	U	6	6	15011966	NA	NA	NA	IA--	+425700+124300	0	2	19	0	4	NA	NA	NA	IAT	NA	NA	NA	NA	NA	NA	NA	NA	NA	NA	NA	U	Z	U	--	--	-	TRUE
38	38	1163910	CSP	A0	R_000020	0	1	ZZ	12000	12000	N	0	U	U	6	6	29061963	NA	NA	NA	IA--	+484800+164800	0	0	0	0	4	NA	NA	NA	IAT	NA	NA	NA	NA	NA	NA	NA	NA	NA	NA	NA	U	Z	U	--	--	-	TRUE
39	39	2424910	CSP	A0	R_000020	0	1	ZZ	12000	12000	N	0	U	U	6	6	12011965	NA	NA	NA	IA--	+410200+135600	0	2	19	0	4	NA	NA	NA	IAT	NA	NA	NA	NA	NA	NA	NA	NA	NA	NA	NA	U	Z	U	--	--	-	TRUE
40	40	799410	CSP	A0	R_000021	0	1	ZZ	12000	12000	N	0	U	U	1	1	29071963	NA	NA	NA	IA--	+491900+134700	0	0	0	0	4	NA	NA	NA	IAT	NA	NA	NA	NA	NA	NA	NA	NA	NA	NA	NA	U	Z	U	--	--	-	TRUE
41	41	2060410	CSP	A0	R_000021	0	1	ZZ	12000	12000	N	0	U	U	1	1	28121963	NA	NA	NA	IA--	+455800+90400	0	2	19	0	4	NA	NA	NA	IAT	NA	NA	NA	NA	NA	NA	NA	NA	NA	NA	NA	U	Z	U	--	--	-	TRUE
42	42	1172210	CSP	A0	R_000022	0	1	ZZ	12000	12000	N	0	U	U	0	0	3061951	NA	NA	NA	IA--	+491200+163800	0	0	0	0	4	NA	NA	NA	IAT	NA	NA	NA	NA	NA	NA	NA	NA	NA	NA	NA	U	Z	U	--	--	-	TRUE
43	43	2433210	CSP	A0	R_000022	0	1	ZZ	12000	12000	N	0	U	U	0	0	10101952	NA	NA	NA	IA--	+432500+110700	0	2	19	0	4	NA	NA	NA	IAT	NA	NA	NA	NA	NA	NA	NA	NA	NA	NA	NA	U	Z	U	--	--	-	TRUE
44	44	1145510	CSP	A0	R_000023	0	1	ZZ	12000	12000	N	0	U	U	0	0	26061951	NA	NA	NA	IA--	+491200+163800	0	0	0	0	4	NA	NA	NA	IAT	NA	NA	NA	NA	NA	NA	NA	NA	NA	NA	NA	U	Z	U	--	--	-	TRUE
45	45	2406510	CSP	A0	R_000023	0	1	ZZ	12000	12000	N	0	U	U	0	0	26021952	NA	NA	NA	IA--	+435300+113100	0	2	19	0	4	NA	NA	NA	IAT	NA	NA	NA	NA	NA	NA	NA	NA	NA	NA	NA	U	Z	U	--	--	-	TRUE
46	46	1040610	CSP	A0	R_000024	0	1	ZZ	12000	12000	N	0	U	U	0	0	4071940	NA	NA	NA	IA--	+501100+155200	0	0	0	0	4	NA	NA	NA	IAT	NA	NA	NA	NA	NA	NA	NA	NA	NA	NA	NA	U	Z	U	--	--	-	TRUE
47	47	2301610	CSP	A0	R_000024	0	1	ZZ	12000	12000	N	0	U	U	0	0	24021941	NA	NA	NA	IA--	+442500+85700	0	0	99	0	4	NA	NA	NA	IAT	NA	NA	NA	NA	NA	NA	NA	NA	NA	NA	NA	U	Z	U	--	--	-	TRUE
48	48	1209810	CSP	A0	R_000025	0	1	ZZ	12000	12000	N	0	U	U	0	0	29061940	NA	NA	NA	IA--	+500800+161200	0	0	0	0	4	NA	NA	NA	IAT	NA	NA	NA	NA	NA	NA	NA	NA	NA	NA	NA	U	Z	U	--	--	-	TRUE
49	49	2470810	CSP	A0	R_000025	0	1	ZZ	12000	12000	N	0	U	U	0	0	1111940	NA	NA	NA	IA--	+404200+144200	0	2	19	0	4	NA	NA	NA	IAT	NA	NA	NA	NA	NA	NA	NA	NA	NA	NA	NA	U	Z	U	--	--	-	TRUE
50	50	798610	CSP	A0	R_000026	0	1	ZZ	12000	12000	N	0	U	U	0	0	2071940	NA	NA	NA	IA--	+500800+161200	0	0	0	0	4	NA	NA	NA	IAT	NA	NA	NA	NA	NA	NA	NA	NA	NA	NA	NA	U	Z	U	--	--	-	TRUE
51	51	2059610	CSP	A0	R_000026	0	1	ZZ	12000	12000	N	0	U	U	0	0	22091940	NA	NA	NA	IA--	+454400+91400	0	0	99	0	4	NA	NA	NA	IAT	NA	NA	NA	NA	NA	NA	NA	NA	NA	NA	NA	U	Z	U	--	--	-	TRUE
52	52	1189810	CSP	A0	R_000027	0	1	ZZ	12000	12000	N	0	U	U	1	1	21051942	NA	NA	NA	IA--	+500900+135400	0	0	0	0	4	NA	NA	NA	IAT	NA	NA	NA	NA	NA	NA	NA	NA	NA	NA	NA	U	Z	U	--	--	-	TRUE
53	53	2450810	CSP	A0	R_000027	0	1	ZZ	12000	12000	N	0	U	U	1	1	18011954	NA	NA	NA	IA--	+421200+124300	0	2	19	0	4	NA	NA	NA	IAT	NA	NA	NA	NA	NA	NA	NA	NA	NA	NA	NA	U	Z	U	--	--	-	TRUE
54	54	1061210	CSP	A0	R_000028	0	1	ZZ	12000	12000	N	0	U	U	1	1	16051946	NA	NA	NA	IA--	+500900+140600	0	0	0	0	4	NA	NA	NA	IAT	NA	NA	NA	NA	NA	NA	NA	NA	NA	NA	NA	U	Z	U	--	--	-	TRUE
55	55	2322210	CSP	A0	R_000028	0	1	ZZ	12000	12000	N	0	U	U	1	1	10021949	NA	NA	NA	IA--	+434900+74600	0	2	19	0	4	NA	NA	NA	IAT	NA	NA	NA	NA	NA	NA	NA	NA	NA	NA	NA	U	Z	U	--	--	-	TRUE
56	56	1209910	CSP	A0	R_000029	0	1	ZZ	12000	12000	N	0	U	U	1	1	16051946	NA	NA	NA	IA--	+500900+140600	0	0	0	0	4	NA	NA	NA	IAT	NA	NA	NA	NA	NA	NA	NA	NA	NA	NA	NA	U	Z	U	--	--	-	TRUE
57	57	2470910	CSP	A0	R_000029	0	1	ZZ	12000	12000	N	0	U	U	1	1	7041950	NA	NA	NA	IA--	+403700+145800	0	2	19	0	4	NA	NA	NA	IAT	NA	NA	NA	NA	NA	NA	NA	NA	NA	NA	NA	U	Z	U	--	--	-	TRUE
58	58	1185510	CSP	A0	R_000030	0	1	ZZ	12000	12000	N	0	U	U	0	0	7051944	NA	NA	NA	IA--	+433100+133000	0	0	0	0	4	NA	NA	NA	IAT	NA	NA	NA	NA	NA	NA	NA	NA	NA	NA	NA	U	Z	U	--	--	-	TRUE
59	59	2446510	CSP	A0	R_000030	0	1	ZZ	12000	12000	N	0	U	U	0	0	15091947	NA	NA	NA	IA--	+454600+130900	0	2	19	0	4	NA	NA	NA	IAT	NA	NA	NA	NA	NA	NA	NA	NA	NA	NA	NA	U	Z	U	--	--	-	TRUE
60	60	1157710	CSP	A0	R_000031	0	1	ZZ	12000	12000	N	0	U	U	0	0	2071944	NA	NA	NA	IA--	+491500+173000	0	0	0	0	4	NA	NA	NA	IAT	NA	NA	NA	NA	NA	NA	NA	NA	NA	NA	NA	U	Z	U	--	--	-	TRUE
61	61	2418710	CSP	A0	R_000031	0	1	ZZ	12000	12000	N	0	U	U	0	0	8101945	NA	NA	NA	IA--	+434400+103300	0	2	19	0	4	NA	NA	NA	IAT	NA	NA	NA	NA	NA	NA	NA	NA	NA	NA	NA	U	Z	U	--	--	-	TRUE
62	62	1040810	CSP	A0	R_000032	0	1	ZZ	12000	12000	N	0	U	U	0	0	5051946	NA	NA	NA	IA--	+500100+181800	0	0	0	0	4	NA	NA	NA	IAT	NA	NA	NA	NA	NA	NA	NA	NA	NA	NA	NA	U	Z	U	--	--	-	TRUE
63	63	2301810	CSP	A0	R_000032	0	1	ZZ	12000	12000	N	0	U	U	0	0	15031947	NA	NA	NA	IA--	+445800+95000	0	2	19	0	4	NA	NA	NA	IAT	NA	NA	NA	NA	NA	NA	NA	NA	NA	NA	NA	U	Z	U	--	--	-	TRUE
64	64	1012710	CSP	A0	R_000033	0	1	ZZ	12000	12000	N	0	U	U	0	0	11061944	NA	NA	NA	IA--	+500500+142000	0	0	0	0	4	NA	NA	NA	IAT	NA	NA	NA	NA	NA	NA	NA	NA	NA	NA	NA	U	Z	U	--	--	-	TRUE
65	65	2273710	CSP	A0	R_000033	0	1	ZZ	12000	12000	N	0	U	U	0	0	13021946	NA	NA	NA	IA--	+435000+111400	0	2	19	0	4	NA	NA	NA	IAT	NA	NA	NA	NA	NA	NA	NA	NA	NA	NA	NA	U	Z	U	--	--	-	TRUE
66	66	1040710	CSP	A0	R_000034	0	1	ZZ	12000	12000	N	0	U	U	0	0	30041945	NA	NA	NA	IA--	+491400+172500	0	0	0	0	4	NA	NA	NA	IAT	NA	NA	NA	NA	NA	NA	NA	NA	NA	NA	NA	U	Z	U	--	--	-	TRUE
67	67	2301710	CSP	A0	R_000034	0	1	ZZ	12000	12000	N	0	U	U	0	0	15101945	NA	NA	NA	IA--	+441200+93300	0	2	19	0	4	NA	NA	NA	IAT	NA	NA	NA	NA	NA	NA	NA	NA	NA	NA	NA	U	Z	U	--	--	-	TRUE
68	68	1007210	CSP	A0	R_000035	0	1	ZZ	12000	12000	N	0	U	U	0	0	18051944	NA	NA	NA	IA--	+500500+142000	0	0	0	0	4	NA	NA	NA	IAT	NA	NA	NA	NA	NA	NA	NA	NA	NA	NA	NA	U	Z	U	--	--	-	TRUE
69	69	2268210	CSP	A0	R_000035	0	1	ZZ	12000	12000	N	0	U	U	0	0	1021951	NA	NA	NA	IA--	+450400+73500	0	2	19	0	4	NA	NA	NA	IAT	NA	NA	NA	NA	NA	NA	NA	NA	NA	NA	NA	U	Z	U	--	--	-	TRUE
70	70	1060910	CSP	A0	R_000036	0	1	ZZ	12000	12000	N	0	U	U	3	3	20061942	NA	NA	NA	IA--	+490900+144000	0	0	0	0	4	NA	NA	NA	IAT	NA	NA	NA	NA	NA	NA	NA	NA	NA	NA	NA	U	Z	U	--	--	-	TRUE
71	71	2321910	CSP	A0	R_000036	0	1	ZZ	12000	12000	N	0	U	U	3	3	27021948	NA	NA	NA	IA--	+435300+74600	0	2	19	0	4	NA	NA	NA	IAT	NA	NA	NA	NA	NA	NA	NA	NA	NA	NA	NA	U	Z	U	--	--	-	TRUE
72	72	797010	CSP	A0	R_000037	0	1	ZZ	12000	12000	N	0	U	U	6	6	26031966	NA	NA	NA	IA--	+490100+170700	0	0	0	0	4	NA	NA	NA	IAT	NA	NA	NA	NA	NA	NA	NA	NA	NA	NA	NA	U	Z	U	--	--	-	TRUE
73	73	2058010	CSP	A0	R_000037	0	1	ZZ	12000	12000	N	0	U	U	6	6	7101966	NA	NA	NA	IA--	+453900+101200	0	2	19	0	4	NA	NA	NA	IAT	NA	NA	NA	NA	NA	NA	NA	NA	NA	NA	NA	U	Z	U	--	--	-	TRUE
74	74	799610	CSP	A0	R_000038	0	1	ZZ	12000	12000	N	0	U	U	1	1	13061964	NA	NA	NA	IA--	+425500+113000	0	0	0	0	4	NA	NA	NA	IAT	NA	NA	NA	NA	NA	NA	NA	NA	NA	NA	NA	U	Z	U	--	--	-	TRUE
75	75	2060610	CSP	A0	R_000038	0	1	ZZ	12000	12000	N	0	U	U	1	1	7101965	NA	NA	NA	IA--	+455600+85100	0	2	19	0	4	NA	NA	NA	IAT	NA	NA	NA	NA	NA	NA	NA	NA	NA	NA	NA	U	Z	U	--	--	-	TRUE
76	76	1072010	CSP	A0	R_000039	0	1	ZZ	12000	12000	N	0	U	U	0	0	28051947	NA	NA	NA	IA--	+485000+170800	0	0	0	0	4	NA	NA	NA	IAT	NA	NA	NA	NA	NA	NA	NA	NA	NA	NA	NA	U	Z	U	--	--	-	TRUE
77	77	2333010	CSP	A0	R_000039	0	1	ZZ	12000	12000	N	0	U	U	0	0	2101947	NA	NA	NA	IA--	+435500+102100	0	2	19	0	4	NA	NA	NA	IAT	NA	NA	NA	NA	NA	NA	NA	NA	NA	NA	NA	U	Z	U	--	--	-	TRUE
78	78	1127110	CSP	A0	R_000040	0	1	ZZ	12000	12000	N	0	U	U	1	1	1051948	NA	NA	NA	IA--	+500500+142000	0	0	0	0	4	NA	NA	NA	IAT	NA	NA	NA	NA	NA	NA	NA	NA	NA	NA	NA	U	Z	U	--	--	-	TRUE
79	79	2388110	CSP	A0	R_000040	0	1	ZZ	12000	12000	N	0	U	U	1	1	23021951	NA	NA	NA	IA--	+435600+80100	0	2	19	0	4	NA	NA	NA	IAT	NA	NA	NA	NA	NA	NA	NA	NA	NA	NA	NA	U	Z	U	--	--	-	TRUE
80	80	1145410	CSP	A0	R_000041	0	1	ZZ	12000	12000	N	0	U	U	1	1	12051948	NA	NA	NA	IA--	+484600+165300	0	0	0	0	4	NA	NA	NA	IAT	NA	NA	NA	NA	NA	NA	NA	NA	NA	NA	NA	U	Z	U	--	--	-	TRUE
81	81	2406410	CSP	A0	R_000041	0	1	ZZ	12000	12000	N	0	U	U	1	1	5011949	NA	NA	NA	IA--	+434700+105000	0	2	19	0	4	NA	NA	NA	IAT	NA	NA	NA	NA	NA	NA	NA	NA	NA	NA	NA	U	Z	U	--	--	-	TRUE
82	82	1061110	CSP	A0	R_000042	0	1	ZZ	12000	12000	N	0	U	U	1	1	16061948	NA	NA	NA	IA--	+484600+170000	0	0	0	0	4	NA	NA	NA	IAT	NA	NA	NA	NA	NA	NA	NA	NA	NA	NA	NA	U	Z	U	--	--	-	TRUE
83	83	2322110	CSP	A0	R_000042	0	1	ZZ	12000	12000	N	0	U	U	1	1	11111948	NA	NA	NA	IA--	+440400+75200	0	2	19	0	4	NA	NA	NA	IAT	NA	NA	NA	NA	NA	NA	NA	NA	NA	NA	NA	U	Z	U	--	--	-	TRUE
84	84	1061310	CSP	A0	R_000043	0	1	ZZ	12000	12000	N	0	U	U	1	1	9051948	NA	NA	NA	IA--	+501000+140900	0	0	0	0	4	NA	NA	NA	IAT	NA	NA	NA	NA	NA	NA	NA	NA	NA	NA	NA	U	Z	U	--	--	-	TRUE
85	85	2322310	CSP	A0	R_000043	0	1	ZZ	12000	12000	N	0	U	U	1	1	14021949	NA	NA	NA	IA--	+442300+85000	0	2	19	0	4	NA	NA	NA	IAT	NA	NA	NA	NA	NA	NA	NA	NA	NA	NA	NA	U	Z	U	--	--	-	TRUE
86	86	1136410	CSP	A0	R_000044	0	1	ZZ	12000	12000	N	0	U	U	1	1	12051947	NA	NA	NA	IA--	+494900+182000	0	0	0	0	4	NA	NA	NA	IAT	NA	NA	NA	NA	NA	NA	NA	NA	NA	NA	NA	U	Z	U	--	--	-	TRUE
87	87	2397410	CSP	A0	R_000044	0	1	ZZ	12000	12000	N	0	U	U	1	1	17031949	NA	NA	NA	IA--	+442100+114200	0	2	19	0	4	NA	NA	NA	IAT	NA	NA	NA	NA	NA	NA	NA	NA	NA	NA	NA	U	Z	U	--	--	-	TRUE
88	88	798710	CSP	A0	R_000045	0	1	ZZ	12000	12000	N	0	U	U	1	1	23051952	NA	NA	NA	IA--	+490900+165300	0	0	0	0	4	NA	NA	NA	IAT	NA	NA	NA	NA	NA	NA	NA	NA	NA	NA	NA	U	Z	U	--	--	-	TRUE
89	89	2059710	CSP	A0	R_000045	0	1	ZZ	12000	12000	N	0	U	U	1	1	1101952	NA	NA	NA	IA--	+454800+84500	0	0	99	0	4	NA	NA	NA	IAT	NA	NA	NA	NA	NA	NA	NA	NA	NA	NA	NA	U	Z	U	--	--	-	TRUE
90	90	1136310	CSP	A0	R_000046	0	1	ZZ	12000	12000	N	0	U	U	1	1	5051948	NA	NA	NA	IA--	+494900+182000	0	0	0	0	4	NA	NA	NA	IAT	NA	NA	NA	NA	NA	NA	NA	NA	NA	NA	NA	U	Z	U	--	--	-	TRUE
91	91	2397310	CSP	A0	R_000046	0	1	ZZ	12000	12000	N	0	U	U	1	1	8111948	NA	NA	NA	IA--	+441300+111900	0	0	99	0	4	NA	NA	NA	IAT	NA	NA	NA	NA	NA	NA	NA	NA	NA	NA	NA	U	Z	U	--	--	-	TRUE
92	92	1213810	CSP	A0	R_000047	0	1	ZZ	12000	12000	N	0	U	U	0	0	11061951	NA	NA	NA	IA--	+474600+175300	0	0	0	0	4	NA	NA	NA	IAT	NA	NA	NA	NA	NA	NA	NA	NA	NA	NA	NA	U	Z	U	--	--	-	TRUE
93	93	2474810	CSP	A0	R_000047	0	1	ZZ	12000	12000	N	0	U	U	0	0	10031952	NA	NA	NA	IA--	+423600+124600	0	2	19	0	4	NA	NA	NA	IAT	NA	NA	NA	NA	NA	NA	NA	NA	NA	NA	NA	U	Z	U	--	--	-	TRUE
94	94	1185610	CSP	A0	R_000048	0	1	ZZ	12000	12000	N	0	U	U	1	1	14061948	NA	NA	NA	IA--	+500900+140600	0	0	0	0	4	NA	NA	NA	IAT	NA	NA	NA	NA	NA	NA	NA	NA	NA	NA	NA	U	Z	U	--	--	-	TRUE
95	95	2446610	CSP	A0	R_000048	0	1	ZZ	12000	12000	N	0	U	U	1	1	30031949	NA	NA	NA	IA--	+460900+130000	0	2	19	0	4	NA	NA	NA	IAT	NA	NA	NA	NA	NA	NA	NA	NA	NA	NA	NA	U	Z	U	--	--	-	TRUE
96	96	1047810	CSP	A0	R_000049	0	1	ZZ	12000	12000	N	0	U	U	3	3	6071951	NA	NA	NA	IA--	+500900+140600	0	0	0	0	4	NA	NA	NA	IAT	NA	NA	NA	NA	NA	NA	NA	NA	NA	NA	NA	U	Z	U	--	--	-	TRUE
97	97	2308810	CSP	A0	R_000049	0	1	ZZ	12000	12000	N	0	U	U	3	3	14031954	NA	NA	NA	IA--	+441000+82000	0	2	19	0	4	NA	NA	NA	IAT	NA	NA	NA	NA	NA	NA	NA	NA	NA	NA	NA	U	Z	U	--	--	-	TRUE
98	98	1127210	CSP	A0	R_000050	0	1	ZZ	12000	12000	N	0	U	U	1	1	20041950	NA	NA	NA	IA--	+482300+173600	0	0	0	0	4	NA	NA	NA	IAT	NA	NA	NA	NA	NA	NA	NA	NA	NA	NA	NA	U	Z	U	--	--	-	TRUE
99	99	2388210	CSP	A0	R_000050	0	1	ZZ	12000	12000	N	0	U	U	1	1	16111952	NA	NA	NA	IA--	+435500+75100	0	2	19	0	4	NA	NA	NA	IAT	NA	NA	NA	NA	NA	NA	NA	NA	NA	NA	NA	U	Z	U	--	--	-	TRUE
100	100	1072110	CSP	A0	R_000051	0	1	ZZ	12000	12000	N	0	U	U	1	1	20041950	NA	NA	NA	IA--	+482300+173600	0	0	0	0	4	NA	NA	NA	IAT	NA	NA	NA	NA	NA	NA	NA	NA	NA	NA	NA	U	Z	U	--	--	-	TRUE
101	101	2333110	CSP	A0	R_000051	0	1	ZZ	12000	12000	N	0	U	U	1	1	6011953	NA	NA	NA	IA--	+435500+105400	0	2	19	0	4	NA	NA	NA	IAT	NA	NA	NA	NA	NA	NA	NA	NA	NA	NA	NA	U	Z	U	--	--	-	TRUE
102	102	1061410	CSP	A0	R_000052	0	1	ZZ	12000	12000	N	0	U	U	0	0	2051950	NA	NA	NA	IA--	+495000+181900	0	0	0	0	4	NA	NA	NA	IAT	NA	NA	NA	NA	NA	NA	NA	NA	NA	NA	NA	U	Z	U	--	--	-	TRUE
103	103	2322410	CSP	A0	R_000052	0	1	ZZ	12000	12000	N	0	U	U	0	0	15101950	NA	NA	NA	IA--	+435300+80300	0	2	19	0	4	NA	NA	NA	IAT	NA	NA	NA	NA	NA	NA	NA	NA	NA	NA	NA	U	Z	U	--	--	-	TRUE
104	104	1158010	CSP	A0	R_000053	0	1	ZZ	12000	12000	N	0	U	U	1	1	25041950	NA	NA	NA	IA--	+485100+160300	0	0	0	0	4	NA	NA	NA	IAT	NA	NA	NA	NA	NA	NA	NA	NA	NA	NA	NA	U	Z	U	--	--	-	TRUE
105	105	2419010	CSP	A0	R_000053	0	1	ZZ	12000	12000	N	0	U	U	1	1	22021955	NA	NA	NA	IA--	+434400+103100	0	2	19	0	4	NA	NA	NA	IAT	NA	NA	NA	NA	NA	NA	NA	NA	NA	NA	NA	U	Z	U	--	--	-	TRUE
106	106	1041210	CSP	A0	R_000054	0	1	ZZ	12000	12000	N	0	U	U	0	0	9051950	NA	NA	NA	IA--	+433100+133000	0	0	0	0	4	NA	NA	NA	IAT	NA	NA	NA	NA	NA	NA	NA	NA	NA	NA	NA	U	Z	U	--	--	-	TRUE
107	107	2302210	CSP	A0	R_000054	0	1	ZZ	12000	12000	N	0	U	U	0	0	27031951	NA	NA	NA	IA--	+442500+85700	0	2	19	0	4	NA	NA	NA	IAT	NA	NA	NA	NA	NA	NA	NA	NA	NA	NA	NA	U	Z	U	--	--	-	TRUE
108	108	1105910	CSP	A0	R_000055	0	1	ZZ	12000	12000	N	0	U	U	1	1	9051959	NA	NA	NA	IA--	+493300+153300	0	0	0	0	4	NA	NA	NA	IAT	NA	NA	NA	NA	NA	NA	NA	NA	NA	NA	NA	U	Z	U	--	--	-	TRUE
109	109	2366910	CSP	A0	R_000055	0	1	ZZ	12000	12000	N	0	U	U	1	1	7121960	NA	NA	NA	IA--	+442800+84200	0	2	19	0	4	NA	NA	NA	IAT	NA	NA	NA	NA	NA	NA	NA	NA	NA	NA	NA	U	Z	U	--	--	-	TRUE
110	110	837910	CSP	A0	R_000056	0	1	ZZ	12000	12000	N	0	U	U	1	1	24051951	NA	NA	NA	IA--	+500500+142000	0	0	0	0	4	NA	NA	NA	IAT	NA	NA	NA	NA	NA	NA	NA	NA	NA	NA	NA	U	Z	U	--	--	-	TRUE
111	111	2098910	CSP	A0	R_000056	0	1	ZZ	12000	12000	N	0	U	U	1	1	6101953	NA	NA	NA	IA--	+454800+93000	0	0	20	0	4	NA	NA	NA	IAT	NA	NA	NA	NA	NA	NA	NA	NA	NA	NA	NA	U	Z	U	--	--	-	TRUE
112	112	837810	CSP	A0	R_000057	0	1	ZZ	12000	12000	N	0	U	U	1	1	24051951	NA	NA	NA	IA--	+493900+163700	0	0	0	0	4	NA	NA	NA	IAT	NA	NA	NA	NA	NA	NA	NA	NA	NA	NA	NA	U	Z	U	--	--	-	TRUE
113	113	2098810	CSP	A0	R_000057	0	1	ZZ	12000	12000	N	0	U	U	1	1	20101952	NA	NA	NA	IA--	+455600+95600	0	2	19	0	4	NA	NA	NA	IAT	NA	NA	NA	NA	NA	NA	NA	NA	NA	NA	NA	U	Z	U	--	--	-	TRUE
114	114	838710	CSP	A0	R_000058	0	1	ZZ	12000	12000	N	0	U	U	1	1	22061959	NA	NA	NA	IA--	+502500+160400	0	0	0	0	4	NA	NA	NA	IAT	NA	NA	NA	NA	NA	NA	NA	NA	NA	NA	NA	U	Z	U	--	--	-	TRUE
115	115	2099710	CSP	A0	R_000058	0	1	ZZ	12000	12000	N	0	U	U	1	1	15021961	NA	NA	NA	IA--	+425700+111700	0	2	19	0	4	NA	NA	NA	IAT	NA	NA	NA	NA	NA	NA	NA	NA	NA	NA	NA	U	Z	U	--	--	-	TRUE
116	116	837610	CSP	A0	R_000059	0	1	ZZ	12000	12000	N	0	U	U	0	0	5061951	NA	NA	NA	IA--	+495000+181900	0	0	0	0	4	NA	NA	NA	IAT	NA	NA	NA	NA	NA	NA	NA	NA	NA	NA	NA	U	Z	U	--	--	-	TRUE
117	117	2098610	CSP	A0	R_000059	0	1	ZZ	12000	12000	N	0	U	U	0	0	10111951	NA	NA	NA	IA--	+455300+93400	0	2	19	0	4	NA	NA	NA	IAT	NA	NA	NA	NA	NA	NA	NA	NA	NA	NA	NA	U	Z	U	--	--	-	TRUE
118	118	795910	CSP	A0	R_000060	0	1	ZZ	12000	12000	N	0	U	U	4	4	8041953	NA	NA	NA	IA--	+494600+132000	0	0	0	0	4	NA	NA	NA	IAT	NA	NA	NA	NA	NA	NA	NA	NA	NA	NA	NA	U	Z	U	--	--	-	TRUE
119	119	2056910	CSP	A0	R_000060	0	1	ZZ	12000	12000	N	0	U	U	4	4	8101953	NA	NA	NA	IA--	+453800+100300	0	6	20	0	4	NA	NA	NA	IAT	NA	NA	NA	NA	NA	NA	NA	NA	NA	NA	NA	U	Z	U	--	--	-	TRUE
120	120	1235110	CSP	A0	R_000061	0	1	ZZ	12000	12000	N	0	U	U	0	0	17051952	NA	NA	NA	IA--	+502400+130700	0	0	0	0	4	NA	NA	NA	IAT	NA	NA	NA	NA	NA	NA	NA	NA	NA	NA	NA	U	Z	U	--	--	-	TRUE
121	121	2496110	CSP	A0	R_000061	0	1	ZZ	12000	12000	N	0	U	U	0	0	20011953	NA	NA	NA	IA--	+393300+84700	0	2	19	0	4	NA	NA	NA	IAT	NA	NA	NA	NA	NA	NA	NA	NA	NA	NA	NA	U	Z	U	--	--	-	TRUE
122	122	837710	CSP	A0	R_000062	0	1	ZZ	12000	12000	N	0	U	U	0	0	16061952	NA	NA	NA	IA--	+491200+163800	0	0	0	0	4	NA	NA	NA	IAT	NA	NA	NA	NA	NA	NA	NA	NA	NA	NA	NA	U	Z	U	--	--	-	TRUE
123	123	2098710	CSP	A0	R_000062	0	1	ZZ	12000	12000	N	0	U	U	0	0	5101952	NA	NA	NA	IA--	+455300+95700	0	2	19	0	4	NA	NA	NA	IAT	NA	NA	NA	NA	NA	NA	NA	NA	NA	NA	NA	U	Z	U	--	--	-	TRUE
124	124	1062410	CSP	A0	R_000063	0	1	ZZ	12000	12000	N	0	U	U	1	1	15061952	NA	NA	NA	IA--	+490700+164400	0	0	0	0	4	NA	NA	NA	IAT	NA	NA	NA	NA	NA	NA	NA	NA	NA	NA	NA	U	Z	U	--	--	-	TRUE
125	125	2323410	CSP	A0	R_000063	0	1	ZZ	12000	12000	N	0	U	U	1	1	25111954	NA	NA	NA	IA--	+435300+74600	0	2	19	0	4	NA	NA	NA	IAT	NA	NA	NA	NA	NA	NA	NA	NA	NA	NA	NA	U	Z	U	--	--	-	TRUE
126	126	796110	CSP	A0	R_000064	0	1	ZZ	12000	12000	N	0	U	U	1	1	15061952	NA	NA	NA	IA--	+490700+164400	0	0	0	0	4	NA	NA	NA	IAT	NA	NA	NA	NA	NA	NA	NA	NA	NA	NA	NA	U	Z	U	--	--	-	TRUE
127	127	2057110	CSP	A0	R_000064	0	1	ZZ	12000	12000	N	0	U	U	1	1	7111954	NA	NA	NA	IA--	+453700+103000	0	0	99	0	4	NA	NA	NA	IAT	NA	NA	NA	NA	NA	NA	NA	NA	NA	NA	NA	U	Z	U	--	--	-	TRUE
128	128	1041310	CSP	A0	R_000065	0	1	ZZ	12000	12000	N	0	U	U	1	1	10051953	NA	NA	NA	IA--	+500600+153600	0	0	0	0	4	NA	NA	NA	IAT	NA	NA	NA	NA	NA	NA	NA	NA	NA	NA	NA	U	Z	U	--	--	-	TRUE
129	129	2302310	CSP	A0	R_000065	0	1	ZZ	12000	12000	N	0	U	U	1	1	31101954	NA	NA	NA	IA--	+443500+90100	0	2	19	0	4	NA	NA	NA	IAT	NA	NA	NA	NA	NA	NA	NA	NA	NA	NA	NA	U	Z	U	--	--	-	TRUE
130	130	1230210	CSP	A0	R_000066	0	1	ZZ	12000	12000	N	0	U	U	1	1	25051952	NA	NA	NA	IA--	+494700+182200	0	0	0	0	4	NA	NA	NA	IAT	NA	NA	NA	NA	NA	NA	NA	NA	NA	NA	NA	U	Z	U	--	--	-	TRUE
131	131	2491210	CSP	A0	R_000066	0	1	ZZ	12000	12000	N	0	U	U	1	1	15031953	NA	NA	NA	IA--	+435100+124800	0	2	19	0	4	NA	NA	NA	IAT	NA	NA	NA	NA	NA	NA	NA	NA	NA	NA	NA	U	Z	U	--	--	-	TRUE
132	132	1223410	CSP	A0	R_000067	0	1	ZZ	12000	12000	N	0	U	U	4	4	18101957	NA	NA	NA	IA--	+484600+165300	0	0	0	0	4	NA	NA	NA	IAT	NA	NA	NA	NA	NA	NA	NA	NA	NA	NA	NA	U	Z	U	--	--	-	TRUE
133	133	2484410	CSP	A0	R_000067	0	1	ZZ	12000	12000	N	0	U	U	4	4	23011964	NA	NA	NA	IA--	+430700+121800	0	2	19	0	4	NA	NA	NA	IAT	NA	NA	NA	NA	NA	NA	NA	NA	NA	NA	NA	U	Z	U	--	--	-	TRUE
134	134	1220010	CSP	A0	R_000068	0	1	ZZ	12000	12000	N	0	U	U	1	1	1061958	NA	NA	NA	IA--	+484800+164800	0	0	0	0	4	NA	NA	NA	IAT	NA	NA	NA	NA	NA	NA	NA	NA	NA	NA	NA	U	Z	U	--	--	-	TRUE
135	135	2481010	CSP	A0	R_000068	0	1	ZZ	12000	12000	N	0	U	U	1	1	19101958	NA	NA	NA	IA--	+455800+125900	0	2	19	0	4	NA	NA	NA	IAT	NA	NA	NA	NA	NA	NA	NA	NA	NA	NA	NA	U	Z	U	--	--	-	TRUE
136	136	1120110	CSP	A0	R_000069	0	1	ZZ	12000	12000	N	0	U	U	1	1	1071953	NA	NA	NA	IA--	+495000+135400	0	0	0	0	4	NA	NA	NA	IAT	NA	NA	NA	NA	NA	NA	NA	NA	NA	NA	NA	U	Z	U	--	--	-	TRUE
137	137	2381110	CSP	A0	R_000069	0	1	ZZ	12000	12000	N	0	U	U	1	1	11101953	NA	NA	NA	IA--	+454700+93800	0	2	19	0	4	NA	NA	NA	IAT	NA	NA	NA	NA	NA	NA	NA	NA	NA	NA	NA	U	Z	U	--	--	-	TRUE
138	138	1190210	CSP	A0	R_000070	0	1	ZZ	12000	12000	N	0	U	U	4	4	30051960	NA	NA	NA	IA--	+500500+142000	0	0	0	0	4	NA	NA	NA	IAT	NA	NA	NA	NA	NA	NA	NA	NA	NA	NA	NA	U	Z	U	--	--	-	TRUE
139	139	2451210	CSP	A0	R_000070	0	1	ZZ	12000	12000	N	0	U	U	4	4	2011961	NA	NA	NA	IA--	+421900+124100	0	2	19	0	4	NA	NA	NA	IAT	NA	NA	NA	NA	NA	NA	NA	NA	NA	NA	NA	U	Z	U	--	--	-	TRUE
140	140	1157910	CSP	A0	R_000071	0	1	ZZ	12000	12000	N	0	U	U	1	1	20061953	NA	NA	NA	IA--	+490700+164400	0	0	0	0	4	NA	NA	NA	IAT	NA	NA	NA	NA	NA	NA	NA	NA	NA	NA	NA	U	Z	U	--	--	-	TRUE
141	141	2418910	CSP	A0	R_000071	0	1	ZZ	12000	12000	N	0	U	U	1	1	10021954	NA	NA	NA	IA--	+431700+104700	0	2	19	0	4	NA	NA	NA	IAT	NA	NA	NA	NA	NA	NA	NA	NA	NA	NA	NA	U	Z	U	--	--	-	TRUE
142	142	796010	CSP	A0	R_000072	0	1	ZZ	12000	12000	N	0	U	U	1	1	28061954	NA	NA	NA	IA--	+500600+153600	0	0	0	0	4	NA	NA	NA	IAT	NA	NA	NA	NA	NA	NA	NA	NA	NA	NA	NA	U	Z	U	--	--	-	TRUE
143	143	2057010	CSP	A0	R_000072	0	1	ZZ	12000	12000	N	0	U	U	1	1	14101954	NA	NA	NA	IA--	+453500+102600	0	2	19	0	4	NA	NA	NA	IAT	NA	NA	NA	NA	NA	NA	NA	NA	NA	NA	NA	U	Z	U	--	--	-	TRUE
144	144	1247710	CSP	A0	R_000073	0	1	ZZ	12000	12000	N	0	U	U	1	1	20061965	NA	NA	NA	IA--	+491500+164000	0	0	0	0	4	NA	NA	NA	IAT	NA	NA	NA	NA	NA	NA	NA	NA	NA	NA	NA	U	Z	U	--	--	-	TRUE
145	145	2508710	CSP	A0	R_000073	0	1	ZZ	12000	12000	N	0	U	U	1	1	14101965	NA	NA	NA	IA--	+440600+115700	0	2	19	0	4	NA	NA	NA	IAT	NA	NA	NA	NA	NA	NA	NA	NA	NA	NA	NA	U	Z	U	--	--	-	TRUE
146	146	1190110	CSP	A0	R_000074	0	1	ZZ	12000	12000	N	0	U	U	0	0	5061954	NA	NA	NA	IA--	+491800+163200	0	0	0	0	4	NA	NA	NA	IAT	NA	NA	NA	NA	NA	NA	NA	NA	NA	NA	NA	U	Z	U	--	--	-	TRUE
147	147	2451110	CSP	A0	R_000074	0	1	ZZ	12000	12000	N	0	U	U	0	0	20121957	NA	NA	NA	IA--	+422000+124000	0	0	99	0	4	NA	NA	NA	IAT	NA	NA	NA	NA	NA	NA	NA	NA	NA	NA	NA	U	Z	U	--	--	-	TRUE
148	148	798810	CSP	A0	R_000075	0	1	ZZ	12000	12000	N	0	U	U	1	1	3061955	NA	NA	NA	IA--	+500600+153800	0	0	0	0	4	NA	NA	NA	IAT	NA	NA	NA	NA	NA	NA	NA	NA	NA	NA	NA	U	Z	U	--	--	-	TRUE
149	149	2059810	CSP	A0	R_000075	0	1	ZZ	12000	12000	N	0	U	U	1	1	21091955	NA	NA	NA	IA--	+455800+84600	0	6	21	0	4	NA	NA	NA	IAT	NA	NA	NA	NA	NA	NA	NA	NA	NA	NA	NA	U	Z	U	--	--	-	TRUE
150	150	1018310	CSP	A0	R_000076	0	1	ZZ	12000	12000	N	0	U	U	1	1	7051959	NA	NA	NA	IA--	+491700+175300	0	0	0	0	4	NA	NA	NA	IAT	NA	NA	NA	NA	NA	NA	NA	NA	NA	NA	NA	U	Z	U	--	--	-	TRUE
151	151	2279310	CSP	A0	R_000076	0	1	ZZ	12000	12000	N	0	U	U	1	1	26021961	NA	NA	NA	IA--	+433700+111900	0	2	19	0	4	NA	NA	NA	IAT	NA	NA	NA	NA	NA	NA	NA	NA	NA	NA	NA	U	Z	U	--	--	-	TRUE
152	152	1205410	CSP	A0	R_000077	0	1	ZZ	12000	12000	N	0	U	U	3	3	3091958	NA	NA	NA	IA--	+491800+163900	0	0	0	0	4	NA	NA	NA	IAT	NA	NA	NA	NA	NA	NA	NA	NA	NA	NA	NA	U	Z	U	--	--	-	TRUE
153	153	2466410	CSP	A0	R_000077	0	1	ZZ	12000	12000	N	0	U	U	3	3	29101961	NA	NA	NA	IA--	+391100+85800	0	2	19	0	4	NA	NA	NA	IAT	NA	NA	NA	NA	NA	NA	NA	NA	NA	NA	NA	U	Z	U	--	--	-	TRUE
154	154	1148610	CSP	A0	R_000078	0	1	ZZ	12000	12000	N	0	U	U	1	1	21051955	NA	NA	NA	IA--	+485200+164000	0	0	0	0	4	NA	NA	NA	IAT	NA	NA	NA	NA	NA	NA	NA	NA	NA	NA	NA	U	Z	U	--	--	-	TRUE
155	155	2409610	CSP	A0	R_000078	0	1	ZZ	12000	12000	N	0	U	U	1	1	25101956	NA	NA	NA	IA--	+454200+91700	0	2	10	0	4	NA	NA	NA	IAT	NA	NA	NA	NA	NA	NA	NA	NA	NA	NA	NA	U	Z	U	--	--	-	TRUE
156	156	1185710	CSP	A0	R_000079	0	1	ZZ	12000	12000	N	0	U	U	0	0	23051956	NA	NA	NA	IA--	+491200+163800	0	0	0	0	4	NA	NA	NA	IAT	NA	NA	NA	NA	NA	NA	NA	NA	NA	NA	NA	U	Z	U	--	--	-	TRUE
157	157	2446710	CSP	A0	R_000079	0	1	ZZ	12000	12000	N	0	U	U	0	0	15101957	NA	NA	NA	IA--	+455700+123000	0	0	99	0	4	NA	NA	NA	IAT	NA	NA	NA	NA	NA	NA	NA	NA	NA	NA	NA	U	Z	U	--	--	-	TRUE
158	158	1192010	CSP	A0	R_000080	0	1	ZZ	12000	12000	N	0	U	U	1	1	14051956	NA	NA	NA	IA--	+495200+182000	0	0	0	0	4	NA	NA	NA	IAT	NA	NA	NA	NA	NA	NA	NA	NA	NA	NA	NA	U	Z	U	--	--	-	TRUE
159	159	2453010	CSP	A0	R_000080	0	1	ZZ	12000	12000	N	0	U	U	1	1	3111956	NA	NA	NA	IA--	+435400+105900	0	2	19	0	4	NA	NA	NA	IAT	NA	NA	NA	NA	NA	NA	NA	NA	NA	NA	NA	U	Z	U	--	--	-	TRUE
160	160	1120410	CSP	A0	R_000081	0	1	ZZ	12000	12000	N	0	U	U	1	1	19051956	NA	NA	NA	IA--	+494900+182000	0	0	0	0	4	NA	NA	NA	IAT	NA	NA	NA	NA	NA	NA	NA	NA	NA	NA	NA	U	Z	U	--	--	-	TRUE
161	161	2381410	CSP	A0	R_000081	0	1	ZZ	12000	12000	N	0	U	U	1	1	6101956	NA	NA	NA	IA--	+454800+94000	0	2	19	0	4	NA	NA	NA	IAT	NA	NA	NA	NA	NA	NA	NA	NA	NA	NA	NA	U	Z	U	--	--	-	TRUE
162	162	1025510	CSP	A0	R_000082	0	1	ZZ	12000	12000	N	0	U	U	1	1	17061956	NA	NA	NA	IA--	+495400+153000	0	0	0	0	4	NA	NA	NA	IAT	NA	NA	NA	NA	NA	NA	NA	NA	NA	NA	NA	U	Z	U	--	--	-	TRUE
163	163	2286510	CSP	A0	R_000082	0	1	ZZ	12000	12000	N	0	U	U	1	1	9091957	NA	NA	NA	IA--	+453300+113300	0	2	19	0	4	NA	NA	NA	IAT	NA	NA	NA	NA	NA	NA	NA	NA	NA	NA	NA	U	Z	U	--	--	-	TRUE
164	164	1042110	CSP	A0	R_000083	0	1	ZZ	12000	12000	N	0	U	U	1	1	29041957	NA	NA	NA	IA--	+490600+174500	0	0	0	0	4	NA	NA	NA	IAT	NA	NA	NA	NA	NA	NA	NA	NA	NA	NA	NA	U	Z	U	--	--	-	TRUE
165	165	2303110	CSP	A0	R_000083	0	1	ZZ	12000	12000	N	0	U	U	1	1	28021958	NA	NA	NA	IA--	+440400+100400	0	2	19	0	4	NA	NA	NA	IAT	NA	NA	NA	NA	NA	NA	NA	NA	NA	NA	NA	U	Z	U	--	--	-	TRUE
166	166	796210	CSP	A0	R_000084	0	1	ZZ	12000	12000	N	0	U	U	1	1	17051958	NA	NA	NA	IA--	+500600+153600	0	0	0	0	4	NA	NA	NA	IAT	NA	NA	NA	NA	NA	NA	NA	NA	NA	NA	NA	U	Z	U	--	--	-	TRUE
167	167	2057210	CSP	A0	R_000084	0	1	ZZ	12000	12000	N	0	U	U	1	1	26091958	NA	NA	NA	IA--	+454000+100700	0	2	19	0	4	NA	NA	NA	IAT	NA	NA	NA	NA	NA	NA	NA	NA	NA	NA	NA	U	Z	U	--	--	-	TRUE
168	168	1028310	CSP	A0	R_000085	0	1	ZZ	12000	12000	N	0	U	U	6	6	9051958	NA	NA	NA	IA--	+485000+170800	0	0	0	0	4	NA	NA	NA	IAT	NA	NA	NA	NA	NA	NA	NA	NA	NA	NA	NA	U	Z	U	--	--	-	TRUE
169	169	2289310	CSP	A0	R_000085	0	1	ZZ	12000	12000	N	0	U	U	6	6	10031962	NA	NA	NA	IA--	+442800+90200	0	2	19	0	4	NA	NA	NA	IAT	NA	NA	NA	NA	NA	NA	NA	NA	NA	NA	NA	U	Z	U	--	--	-	TRUE
170	170	1062910	CSP	A0	R_000086	0	1	ZZ	12000	12000	N	0	U	U	1	1	14051958	NA	NA	NA	IA--	+494600+181700	0	0	0	0	4	NA	NA	NA	IAT	NA	NA	NA	NA	NA	NA	NA	NA	NA	NA	NA	U	Z	U	--	--	-	TRUE
171	171	2323910	CSP	A0	R_000086	0	1	ZZ	12000	12000	N	0	U	U	1	1	19021960	NA	NA	NA	IA--	+434600+73900	0	2	19	0	4	NA	NA	NA	IAT	NA	NA	NA	NA	NA	NA	NA	NA	NA	NA	NA	U	Z	U	--	--	-	TRUE
172	172	1028010	CSP	A0	R_000087	0	1	ZZ	12000	12000	N	0	U	U	1	1	28051960	NA	NA	NA	IA--	+485500+143100	0	0	0	0	4	NA	NA	NA	IAT	NA	NA	NA	NA	NA	NA	NA	NA	NA	NA	NA	U	Z	U	--	--	-	TRUE
173	173	2289010	CSP	A0	R_000087	0	1	ZZ	12000	12000	N	0	U	U	1	1	14021961	NA	NA	NA	IA--	+443200+92300	0	2	19	0	4	NA	NA	NA	IAT	NA	NA	NA	NA	NA	NA	NA	NA	NA	NA	NA	U	Z	U	--	--	-	TRUE
174	174	921210	CSP	A0	R_000088	0	1	ZZ	12000	12000	N	0	U	U	1	1	18061959	NA	NA	NA	IA--	+490700+163500	0	0	0	0	4	NA	NA	NA	IAT	NA	NA	NA	NA	NA	NA	NA	NA	NA	NA	NA	U	Z	U	--	--	-	TRUE
175	175	2182210	CSP	A0	R_000088	0	1	ZZ	12000	12000	N	0	U	U	1	1	29091959	NA	NA	NA	IA--	+454500+94500	0	2	19	0	4	NA	NA	NA	IAT	NA	NA	NA	NA	NA	NA	NA	NA	NA	NA	NA	U	Z	U	--	--	-	TRUE
176	176	1253510	CSP	A0	R_000089	0	1	ZZ	12000	12000	N	0	U	U	1	1	9051963	NA	NA	NA	IA--	+494800+133000	0	0	0	0	4	NA	NA	NA	IAT	NA	NA	NA	NA	NA	NA	NA	NA	NA	NA	NA	U	Z	U	--	--	-	TRUE
177	177	2514510	CSP	A0	R_000089	0	1	ZZ	12000	12000	N	0	U	U	1	1	22011967	NA	NA	NA	IA--	+404300+83400	0	2	19	0	4	NA	NA	NA	IAT	NA	NA	NA	NA	NA	NA	NA	NA	NA	NA	NA	U	Z	U	--	--	-	TRUE
178	178	1042210	CSP	A0	R_000090	0	1	ZZ	12000	12000	N	0	U	U	1	1	27061959	NA	NA	NA	IA--	+494600+181900	0	0	0	0	4	NA	NA	NA	IAT	NA	NA	NA	NA	NA	NA	NA	NA	NA	NA	NA	U	Z	U	--	--	-	TRUE
179	179	2303210	CSP	A0	R_000090	0	1	ZZ	12000	12000	N	0	U	U	1	1	15011960	NA	NA	NA	IA--	+442600+84800	0	2	19	0	4	NA	NA	NA	IAT	NA	NA	NA	NA	NA	NA	NA	NA	NA	NA	NA	U	Z	U	--	--	-	TRUE
180	180	1237110	CSP	A0	R_000091	0	1	ZZ	12000	12000	N	0	U	U	1	1	30051959	NA	NA	NA	IA--	+500600+153600	0	0	0	0	4	NA	NA	NA	IAT	NA	NA	NA	NA	NA	NA	NA	NA	NA	NA	NA	U	Z	U	--	--	-	TRUE
181	181	2498110	CSP	A0	R_000091	0	1	ZZ	12000	12000	N	0	U	U	1	1	15111960	NA	NA	NA	IA--	+392500+93400	0	0	0	0	4	NA	NA	NA	IAT	NA	NA	NA	NA	NA	NA	NA	NA	NA	NA	NA	U	Z	U	--	--	-	TRUE
182	182	1210310	CSP	A0	R_000092	0	1	ZZ	12000	12000	N	0	U	U	6	6	29031960	NA	NA	NA	IA--	+500600+153600	0	0	0	0	4	NA	NA	NA	IAT	NA	NA	NA	NA	NA	NA	NA	NA	NA	NA	NA	U	Z	U	--	--	-	TRUE
183	183	2471310	CSP	A0	R_000092	0	1	ZZ	12000	12000	N	0	U	U	6	6	20021961	NA	NA	NA	IA--	+404100+144700	0	2	19	0	4	NA	NA	NA	IAT	NA	NA	NA	NA	NA	NA	NA	NA	NA	NA	NA	U	Z	U	--	--	-	TRUE
184	184	1054310	CSP	A0	R_000093	0	1	ZZ	12000	12000	N	0	U	U	6	6	29031959	NA	NA	NA	IA--	+484800+164800	0	0	0	0	4	NA	NA	NA	IAT	NA	NA	NA	NA	NA	NA	NA	NA	NA	NA	NA	U	Z	U	--	--	-	TRUE
185	185	2315310	CSP	A0	R_000093	0	1	ZZ	12000	12000	N	0	U	U	6	6	15031961	NA	NA	NA	IA--	+441500+122200	0	2	19	0	4	NA	NA	NA	IAT	NA	NA	NA	NA	NA	NA	NA	NA	NA	NA	NA	U	Z	U	--	--	-	TRUE
186	186	1008210	CSP	A0	R_000094	0	1	ZZ	12000	12000	N	0	U	U	4	4	9061960	NA	NA	NA	IA--	+484800+164800	0	0	0	0	4	NA	NA	NA	IAT	NA	NA	NA	NA	NA	NA	NA	NA	NA	NA	NA	U	Z	U	--	--	-	TRUE
187	187	2269210	CSP	A0	R_000094	0	1	ZZ	12000	12000	N	0	U	U	4	4	17101960	NA	NA	NA	IA--	+433800+102400	0	2	19	0	4	NA	NA	NA	IAT	NA	NA	NA	NA	NA	NA	NA	NA	NA	NA	NA	U	Z	U	--	--	-	TRUE
188	188	1162810	CSP	A0	R_000095	0	1	ZZ	12000	12000	N	0	U	U	1	1	3051960	NA	NA	NA	IA--	+491200+163800	0	0	0	0	4	NA	NA	NA	IAT	NA	NA	NA	NA	NA	NA	NA	NA	NA	NA	NA	U	Z	U	--	--	-	TRUE
189	189	2423810	CSP	A0	R_000095	0	1	ZZ	12000	12000	N	0	U	U	1	1	15081960	NA	NA	NA	IA--	+452600+121200	0	2	10	0	4	NA	NA	NA	IAT	NA	NA	NA	NA	NA	NA	NA	NA	NA	NA	NA	U	Z	U	--	--	-	TRUE
190	190	1067010	CSP	A0	R_000096	0	1	ZZ	12000	12000	N	0	U	U	1	1	24051959	NA	NA	NA	IA--	+490600+165500	0	0	0	0	4	NA	NA	NA	IAT	NA	NA	NA	NA	NA	NA	NA	NA	NA	NA	NA	U	Z	U	--	--	-	TRUE
191	191	2328010	CSP	A0	R_000096	0	1	ZZ	12000	12000	N	0	U	U	1	1	16021961	NA	NA	NA	IA--	+423100+121700	0	2	19	0	4	NA	NA	NA	IAT	NA	NA	NA	NA	NA	NA	NA	NA	NA	NA	NA	U	Z	U	--	--	-	TRUE
192	192	1018510	CSP	A0	R_000097	0	1	ZZ	12000	12000	N	0	U	U	1	1	12051960	NA	NA	NA	IA--	+490600+165500	0	0	0	0	4	NA	NA	NA	IAT	NA	NA	NA	NA	NA	NA	NA	NA	NA	NA	NA	U	Z	U	--	--	-	TRUE
193	193	2279510	CSP	A0	R_000097	0	1	ZZ	12000	12000	N	0	U	U	1	1	4031961	NA	NA	NA	IA--	+434100+113200	0	2	19	0	4	NA	NA	NA	IAT	NA	NA	NA	NA	NA	NA	NA	NA	NA	NA	NA	U	Z	U	--	--	-	TRUE
194	194	1246410	CSP	A0	R_000098	0	1	ZZ	12000	12000	N	0	U	U	1	1	4061960	NA	NA	NA	IA--	+490600+165500	0	0	0	0	4	NA	NA	NA	IAT	NA	NA	NA	NA	NA	NA	NA	NA	NA	NA	NA	U	Z	U	--	--	-	TRUE
195	195	2507410	CSP	A0	R_000098	0	1	ZZ	12000	12000	N	0	U	U	1	1	29091960	NA	NA	NA	IA--	+455600+122100	0	2	10	0	4	NA	NA	NA	IAT	NA	NA	NA	NA	NA	NA	NA	NA	NA	NA	NA	U	Z	U	--	--	-	TRUE
196	196	1191510	CSP	A0	R_000099	0	1	ZZ	12000	12000	N	0	U	U	4	4	24091959	NA	NA	NA	IA--	+484800+164800	0	0	0	0	4	NA	NA	NA	IAT	NA	NA	NA	NA	NA	NA	NA	NA	NA	NA	NA	U	Z	U	--	--	-	TRUE
197	197	2452510	CSP	A0	R_000099	0	1	ZZ	12000	12000	N	0	U	U	4	4	20121959	NA	NA	NA	IA--	+445200+135100	0	2	19	0	4	NA	NA	NA	IAT	NA	NA	NA	NA	NA	NA	NA	NA	NA	NA	NA	U	Z	U	--	--	-	TRUE
198	198	1076410	CSP	A0	R_000100	0	1	ZZ	12000	12000	N	0	U	U	1	1	10051959	NA	NA	NA	IA--	+494600+181900	0	0	0	0	4	NA	NA	NA	IAT	NA	NA	NA	NA	NA	NA	NA	NA	NA	NA	NA	U	Z	U	--	--	-	TRUE
199	199	2337410	CSP	A0	R_000100	0	1	ZZ	12000	12000	N	0	U	U	1	1	3021961	NA	NA	NA	IA--	+434200+104500	0	2	19	0	4	NA	NA	NA	IAT	NA	NA	NA	NA	NA	NA	NA	NA	NA	NA	NA	U	Z	U	--	--	-	TRUE
200	200	1210810	CSP	A0	R_000101	0	1	ZZ	12000	12000	N	0	U	U	4	4	9101961	NA	NA	NA	IA--	+482200+174500	0	0	0	0	4	NA	NA	NA	IAT	NA	NA	NA	NA	NA	NA	NA	NA	NA	NA	NA	U	Z	U	--	--	-	TRUE
201	201	2471810	CSP	A0	R_000101	0	1	ZZ	12000	12000	N	0	U	U	4	4	31101961	NA	NA	NA	IA--	+431900+111900	0	2	19	0	4	NA	NA	NA	IAT	NA	NA	NA	NA	NA	NA	NA	NA	NA	NA	NA	U	Z	U	--	--	-	TRUE
202	202	1232410	CSP	A0	R_000102	0	1	ZZ	12000	12000	N	0	U	U	3	3	30061968	NA	NA	NA	IA--	+5e+05+155100	0	0	0	0	4	NA	NA	NA	IAT	NA	NA	NA	NA	NA	NA	NA	NA	NA	NA	NA	U	Z	U	--	--	-	TRUE
203	203	2493410	CSP	A0	R_000102	0	1	ZZ	12000	12000	N	0	U	U	3	3	25031970	NA	NA	NA	IA--	+435000+130100	0	2	19	0	4	NA	NA	NA	IAT	NA	NA	NA	NA	NA	NA	NA	NA	NA	NA	NA	U	Z	U	--	--	-	TRUE
204	204	1223110	CSP	A0	R_000103	0	1	ZZ	12000	12000	N	0	U	U	3	3	10061961	NA	NA	NA	IA--	+484800+164800	0	0	0	0	4	NA	NA	NA	IAT	NA	NA	NA	NA	NA	NA	NA	NA	NA	NA	NA	U	Z	U	--	--	-	TRUE
205	205	2484110	CSP	A0	R_000103	0	1	ZZ	12000	12000	N	0	U	U	3	3	18031962	NA	NA	NA	IA--	+430800+121200	0	2	19	0	4	NA	NA	NA	IAT	NA	NA	NA	NA	NA	NA	NA	NA	NA	NA	NA	U	Z	U	--	--	-	TRUE
206	206	1215810	CSP	A0	R_000104	0	1	ZZ	12000	12000	N	0	U	U	1	1	14051960	NA	NA	NA	IA--	+494900+182000	0	0	0	0	4	NA	NA	NA	IAT	NA	NA	NA	NA	NA	NA	NA	NA	NA	NA	NA	U	Z	U	--	--	-	TRUE
207	207	2476810	CSP	A0	R_000104	0	1	ZZ	12000	12000	N	0	U	U	1	1	11111961	NA	NA	NA	IA--	+391100+85800	0	2	19	0	4	NA	NA	NA	IAT	NA	NA	NA	NA	NA	NA	NA	NA	NA	NA	NA	U	Z	U	--	--	-	TRUE
208	208	921510	CSP	A0	R_000105	0	1	ZZ	12000	12000	N	0	U	U	1	1	15051960	NA	NA	NA	IA--	+494900+182000	0	0	0	0	4	NA	NA	NA	IAT	NA	NA	NA	NA	NA	NA	NA	NA	NA	NA	NA	U	Z	U	--	--	-	TRUE
209	209	2182510	CSP	A0	R_000105	0	1	ZZ	12000	12000	N	0	U	U	1	1	30091961	NA	NA	NA	IA--	+454500+93200	0	0	20	0	4	NA	NA	NA	IAT	NA	NA	NA	NA	NA	NA	NA	NA	NA	NA	NA	U	Z	U	--	--	-	TRUE
210	210	1033510	CSP	A0	R_000106	0	1	ZZ	12000	12000	N	0	U	U	4	4	3041960	NA	NA	NA	IA--	+500200+142800	0	0	0	0	4	NA	NA	NA	IAT	NA	NA	NA	NA	NA	NA	NA	NA	NA	NA	NA	U	Z	U	--	--	-	TRUE
211	211	2294510	CSP	A0	R_000106	0	1	ZZ	12000	12000	N	0	U	U	4	4	19011962	NA	NA	NA	IA--	+434400+110100	0	2	10	0	4	NA	NA	NA	IAT	NA	NA	NA	NA	NA	NA	NA	NA	NA	NA	NA	U	Z	U	--	--	-	TRUE
212	212	1018410	CSP	A0	R_000107	0	1	ZZ	12000	12000	N	0	U	U	3	3	13071960	NA	NA	NA	IA--	+493900+180900	0	0	0	0	4	NA	NA	NA	IAT	NA	NA	NA	NA	NA	NA	NA	NA	NA	NA	NA	U	Z	U	--	--	-	TRUE
213	213	2279410	CSP	A0	R_000107	0	1	ZZ	12000	12000	N	0	U	U	3	3	2031961	NA	NA	NA	IA--	+434500+112200	0	2	10	0	4	NA	NA	NA	IAT	NA	NA	NA	NA	NA	NA	NA	NA	NA	NA	NA	U	Z	U	--	--	-	TRUE
214	214	1241710	CSP	A0	R_000108	0	1	ZZ	12000	12000	N	0	U	U	1	1	11051960	NA	NA	NA	IA--	+484600+165300	0	0	0	0	4	NA	NA	NA	IAT	NA	NA	NA	NA	NA	NA	NA	NA	NA	NA	NA	U	Z	U	--	--	-	TRUE
215	215	2502710	CSP	A0	R_000108	0	1	ZZ	12000	12000	N	0	U	U	1	1	15121960	NA	NA	NA	IA--	+390100+90000	0	2	19	0	4	NA	NA	NA	IAT	NA	NA	NA	NA	NA	NA	NA	NA	NA	NA	NA	U	Z	U	--	--	-	TRUE
216	216	1243310	CSP	A0	R_000109	0	1	ZZ	12000	12000	N	0	U	U	3	3	6101961	NA	NA	NA	IA--	+485300+180200	0	0	0	0	4	NA	NA	NA	IAT	NA	NA	NA	NA	NA	NA	NA	NA	NA	NA	NA	U	Z	U	--	--	-	TRUE
217	217	2504310	CSP	A0	R_000109	0	1	ZZ	12000	12000	N	0	U	U	3	3	10011962	NA	NA	NA	IA--	+390100+90000	0	2	19	0	4	NA	NA	NA	IAT	NA	NA	NA	NA	NA	NA	NA	NA	NA	NA	NA	U	Z	U	--	--	-	TRUE
218	218	1247410	CSP	A0	R_000110	0	1	ZZ	12000	12000	N	0	U	U	1	1	17061962	NA	NA	NA	IA--	+485300+180200	0	0	0	0	4	NA	NA	NA	IAT	NA	NA	NA	NA	NA	NA	NA	NA	NA	NA	NA	U	Z	U	--	--	-	TRUE
219	219	2508410	CSP	A0	R_000110	0	1	ZZ	12000	12000	N	0	U	U	1	1	31101962	NA	NA	NA	IA--	+440400+123300	0	2	19	0	4	NA	NA	NA	IAT	NA	NA	NA	NA	NA	NA	NA	NA	NA	NA	NA	U	Z	U	--	--	-	TRUE
220	220	1033610	CSP	A0	R_000111	0	1	ZZ	12000	12000	N	0	U	U	1	1	25081960	NA	NA	NA	IA--	+495000+131700	0	0	0	0	4	NA	NA	NA	IAT	NA	NA	NA	NA	NA	NA	NA	NA	NA	NA	NA	U	Z	U	--	--	-	TRUE
221	221	2294610	CSP	A0	R_000111	0	1	ZZ	12000	12000	N	0	U	U	1	1	15031962	NA	NA	NA	IA--	+434300+110000	0	2	19	0	4	NA	NA	NA	IAT	NA	NA	NA	NA	NA	NA	NA	NA	NA	NA	NA	U	Z	U	--	--	-	TRUE
222	222	1073810	CSP	A0	R_000112	0	1	ZZ	12000	12000	N	0	U	U	1	1	27051960	NA	NA	NA	IA--	+494300+133900	0	0	0	0	4	NA	NA	NA	IAT	NA	NA	NA	NA	NA	NA	NA	NA	NA	NA	NA	U	Z	U	--	--	-	TRUE
223	223	2334810	CSP	A0	R_000112	0	1	ZZ	12000	12000	N	0	U	U	1	1	3021962	NA	NA	NA	IA--	+440500+80600	0	0	20	0	4	NA	NA	NA	IAT	NA	NA	NA	NA	NA	NA	NA	NA	NA	NA	NA	U	Z	U	--	--	-	TRUE
224	224	796410	CSP	A0	R_000113	0	1	ZZ	12000	12000	N	0	U	U	3	3	1101961	NA	NA	NA	IA--	+500700+153400	0	0	0	0	4	NA	NA	NA	IAT	NA	NA	NA	NA	NA	NA	NA	NA	NA	NA	NA	U	Z	U	--	--	-	TRUE
225	225	2057410	CSP	A0	R_000113	0	1	ZZ	12000	12000	N	0	U	U	3	3	15101961	NA	NA	NA	IA--	+453300+101500	0	2	19	0	4	NA	NA	NA	IAT	NA	NA	NA	NA	NA	NA	NA	NA	NA	NA	NA	U	Z	U	--	--	-	TRUE
226	226	1192210	CSP	A0	R_000114	0	1	ZZ	12000	12000	N	0	U	U	4	4	9101960	NA	NA	NA	IA--	+495400+153000	0	0	0	0	4	NA	NA	NA	IAT	NA	NA	NA	NA	NA	NA	NA	NA	NA	NA	NA	U	Z	U	--	--	-	TRUE
227	227	2453210	CSP	A0	R_000114	0	1	ZZ	12000	12000	N	0	U	U	4	4	16101960	NA	NA	NA	IA--	+440200+102700	0	2	19	0	4	NA	NA	NA	IAT	NA	NA	NA	NA	NA	NA	NA	NA	NA	NA	NA	U	Z	U	--	--	-	TRUE
228	228	2333210	CSP	A0	R_000115	0	1	ZZ	12000	12000	N	0	U	U	1	1	11101953	NA	NA	NA	IA--	+435600+104800	0	5	20	0	4	NA	NA	NA	IAT	NA	NA	NA	NA	NA	NA	NA	NA	NA	NA	NA	U	Z	U	--	--	-	TRUE
229	229	1072210	CSP	A0	R_000115	0	1	ZZ	12000	12000	N	0	U	U	1	1	23051963	NA	NA	NA	IA--	+484500+215500	0	0	0	0	4	NA	NA	NA	IAT	NA	NA	NA	NA	NA	NA	NA	NA	NA	NA	NA	U	Z	U	--	--	-	TRUE
230	230	1074510	CSP	A0	R_000116	0	1	ZZ	12000	12000	N	0	U	U	1	1	22061964	NA	NA	NA	IA--	+495800+165900	0	0	0	0	4	NA	NA	NA	IAT	NA	NA	NA	NA	NA	NA	NA	NA	NA	NA	NA	U	Z	U	--	--	-	TRUE
231	231	2335510	CSP	A0	R_000116	0	1	ZZ	12000	12000	N	0	U	U	1	1	13011965	NA	NA	NA	IA--	+435400+74300	0	2	19	0	4	NA	NA	NA	IAT	NA	NA	NA	NA	NA	NA	NA	NA	NA	NA	NA	U	Z	U	--	--	-	TRUE
232	232	1071310	CSP	A0	R_000117	0	1	ZZ	12000	12000	N	0	U	U	1	1	18051964	NA	NA	NA	IA--	+430800+103800	0	0	0	0	4	NA	NA	NA	IAT	NA	NA	NA	NA	NA	NA	NA	NA	NA	NA	NA	U	Z	U	--	--	-	TRUE
233	233	2332310	CSP	A0	R_000117	0	1	ZZ	12000	12000	N	0	U	U	1	1	10111964	NA	NA	NA	IA--	+414100+124700	0	2	19	0	4	NA	NA	NA	IAT	NA	NA	NA	NA	NA	NA	NA	NA	NA	NA	NA	U	Z	U	--	--	-	TRUE
234	234	1244310	CSP	A0	R_000118	0	1	ZZ	12000	12000	N	0	U	U	1	1	7051962	NA	NA	NA	IA--	+494200+140100	0	0	0	0	4	NA	NA	NA	IAT	NA	NA	NA	NA	NA	NA	NA	NA	NA	NA	NA	U	Z	U	--	--	-	TRUE
235	235	2505310	CSP	A0	R_000118	0	1	ZZ	12000	12000	N	0	U	U	1	1	15011963	NA	NA	NA	IA--	+391400+91100	0	2	19	0	4	NA	NA	NA	IAT	NA	NA	NA	NA	NA	NA	NA	NA	NA	NA	NA	U	Z	U	--	--	-	TRUE
236	236	1009710	CSP	A0	R_000119	0	1	ZZ	12000	12000	N	0	U	U	3	3	5091993	NA	NA	NA	IA--	+491600+192200	0	0	0	0	4	NA	NA	NA	IAT	NA	NA	NA	NA	NA	NA	NA	NA	NA	NA	NA	U	Z	U	--	--	-	TRUE
237	237	2270710	CSP	A0	R_000119	0	1	ZZ	12000	12000	N	0	U	U	3	3	12101997	NA	NA	NA	IA--	+455100+113600	0	0	20	0	4	NA	NA	NA	IAT	NA	NA	NA	NA	NA	NA	NA	NA	NA	NA	NA	U	Z	U	--	--	-	TRUE
238	238	1159410	CSP	A0	R_000120	0	1	ZZ	12000	12000	N	0	U	U	3	3	23081966	NA	NA	NA	IA--	+484900+192800	0	0	0	0	4	NA	NA	NA	IAT	NA	NA	NA	NA	NA	NA	NA	NA	NA	NA	NA	U	Z	U	--	--	-	TRUE
239	239	2420410	CSP	A0	R_000120	0	1	ZZ	12000	12000	N	0	U	U	3	3	12021967	NA	NA	NA	IA--	+420900+115600	0	0	20	0	4	NA	NA	NA	IAT	NA	NA	NA	NA	NA	NA	NA	NA	NA	NA	NA	U	Z	U	--	--	-	TRUE
240	240	1245310	CSP	A0	R_000121	0	1	ZZ	12000	12000	N	0	U	U	1	1	28061962	NA	NA	NA	IA--	+494600+132500	0	0	0	0	4	NA	NA	NA	IAT	NA	NA	NA	NA	NA	NA	NA	NA	NA	NA	NA	U	Z	U	--	--	-	TRUE
241	241	2506310	CSP	A0	R_000121	0	1	ZZ	12000	12000	N	0	U	U	1	1	15011964	NA	NA	NA	IA--	+401100+83400	0	2	19	0	4	NA	NA	NA	IAT	NA	NA	NA	NA	NA	NA	NA	NA	NA	NA	NA	U	Z	U	--	--	-	TRUE
242	242	1188510	CSP	A0	R_000122	0	1	ZZ	12000	12000	N	0	U	U	3	3	31081962	NA	NA	NA	IA--	+495400+153000	0	0	0	0	4	NA	NA	NA	IAT	NA	NA	NA	NA	NA	NA	NA	NA	NA	NA	NA	U	Z	U	--	--	-	TRUE
243	243	2449510	CSP	A0	R_000122	0	1	ZZ	12000	12000	N	0	U	U	3	3	22021965	NA	NA	NA	IA--	+422800+141300	0	2	19	0	4	NA	NA	NA	IAT	NA	NA	NA	NA	NA	NA	NA	NA	NA	NA	NA	U	Z	U	--	--	-	TRUE
244	244	1225510	CSP	A0	R_000123	0	1	ZZ	12000	12000	N	0	U	U	4	4	4071969	NA	NA	NA	IA--	+481700+174500	0	0	0	0	4	NA	NA	NA	IAT	NA	NA	NA	NA	NA	NA	NA	NA	NA	NA	NA	U	Z	U	--	--	-	TRUE
245	245	2486510	CSP	A0	R_000123	0	1	ZZ	12000	12000	N	0	U	U	4	4	15021970	NA	NA	NA	IA--	+401600+92400	0	2	10	0	4	NA	NA	NA	IAT	NA	NA	NA	NA	NA	NA	NA	NA	NA	NA	NA	U	Z	U	--	--	-	TRUE
246	246	1186610	CSP	A0	R_000124	0	1	ZZ	12000	12000	N	0	U	U	3	3	15081962	NA	NA	NA	IA--	+501200+130800	0	0	0	0	4	NA	NA	NA	IAT	NA	NA	NA	NA	NA	NA	NA	NA	NA	NA	NA	U	Z	U	--	--	-	TRUE
247	247	2447610	CSP	A0	R_000124	0	1	ZZ	12000	12000	N	0	U	U	3	3	13021964	NA	NA	NA	IA--	+414100+151700	0	2	19	0	4	NA	NA	NA	IAT	NA	NA	NA	NA	NA	NA	NA	NA	NA	NA	NA	U	Z	U	--	--	-	TRUE
248	248	1043310	CSP	A0	R_000125	0	1	ZZ	12000	12000	N	0	M	M	6	6	9061962	NA	NA	NA	IA--	+484800+164800	0	0	0	0	4	NA	NA	NA	IAT	NA	NA	NA	NA	NA	NA	NA	NA	NA	NA	NA	U	Z	U	--	--	-	TRUE
249	249	2304310	CSP	A0	R_000125	0	1	ZZ	12000	12000	N	0	M	M	6	6	20101963	NA	NA	NA	IA--	+440700+95500	0	2	19	0	4	NA	NA	NA	IAT	NA	NA	NA	NA	NA	NA	NA	NA	NA	NA	NA	U	Z	U	--	--	-	TRUE
250	250	1067210	CSP	A0	R_000126	0	1	ZZ	12000	12000	N	0	U	U	1	1	6061964	NA	NA	NA	IA--	+491200+163800	0	0	0	0	4	NA	NA	NA	IAT	NA	NA	NA	NA	NA	NA	NA	NA	NA	NA	NA	U	Z	U	--	--	-	TRUE
251	251	2328210	CSP	A0	R_000126	0	1	ZZ	12000	12000	N	0	U	U	1	1	21111964	NA	NA	NA	IA--	+423400+123700	0	2	19	0	4	NA	NA	NA	IAT	NA	NA	NA	NA	NA	NA	NA	NA	NA	NA	NA	U	Z	U	--	--	-	TRUE
252	252	1034110	CSP	A0	R_000127	0	1	ZZ	12000	12000	N	0	M	M	2	2	26061963	NA	NA	NA	IA--	+483600+174900	0	0	0	0	4	NA	NA	NA	IAT	NA	NA	NA	NA	NA	NA	NA	NA	NA	NA	NA	U	Z	U	--	--	-	TRUE
253	253	2295110	CSP	A0	R_000127	0	1	ZZ	12000	12000	N	0	M	M	2	2	25101965	NA	NA	NA	IA--	+434900+111800	0	2	19	0	4	NA	NA	NA	IAT	NA	NA	NA	NA	NA	NA	NA	NA	NA	NA	NA	U	Z	U	--	--	-	TRUE
254	254	1214910	CSP	A0	R_000128	0	1	ZZ	12000	12000	N	0	U	U	3	3	8091963	NA	NA	NA	IA--	+483600+174900	0	0	0	0	4	NA	NA	NA	IAT	NA	NA	NA	NA	NA	NA	NA	NA	NA	NA	NA	U	Z	U	--	--	-	TRUE
255	255	2475910	CSP	A0	R_000128	0	1	ZZ	12000	12000	N	0	U	U	3	3	2021965	NA	NA	NA	IA--	+394600+83500	0	2	19	0	4	NA	NA	NA	IAT	NA	NA	NA	NA	NA	NA	NA	NA	NA	NA	NA	U	Z	U	--	--	-	TRUE
256	256	994610	CSP	A0	R_000129	0	1	ZZ	12000	12000	N	0	U	U	1	1	3071964	NA	NA	NA	IA--	+495800+145400	0	0	0	0	4	NA	NA	NA	IAT	NA	NA	NA	NA	NA	NA	NA	NA	NA	NA	NA	U	Z	U	--	--	-	TRUE
257	257	2255610	CSP	A0	R_000129	0	1	ZZ	12000	12000	N	0	U	U	1	1	14101964	NA	NA	NA	IA--	+455300+93400	0	2	19	0	4	NA	NA	NA	IAT	NA	NA	NA	NA	NA	NA	NA	NA	NA	NA	NA	U	Z	U	--	--	-	TRUE
258	258	1043410	CSP	A0	R_000130	0	1	ZZ	12000	12000	N	0	U	U	1	1	5051964	NA	NA	NA	IA--	+464500+132700	0	0	0	0	4	NA	NA	NA	IAT	NA	NA	NA	NA	NA	NA	NA	NA	NA	NA	NA	U	Z	U	--	--	-	TRUE
259	259	2304410	CSP	A0	R_000130	0	1	ZZ	12000	12000	N	0	U	U	1	1	6031965	NA	NA	NA	IA--	+442200+92000	0	2	19	0	4	NA	NA	NA	IAT	NA	NA	NA	NA	NA	NA	NA	NA	NA	NA	NA	U	Z	U	--	--	-	TRUE
260	260	1183510	CSP	A0	R_000131	0	1	ZZ	12000	12000	N	0	U	U	1	1	6061964	NA	NA	NA	IA--	+482000+171900	0	0	0	0	4	NA	NA	NA	IAT	NA	NA	NA	NA	NA	NA	NA	NA	NA	NA	NA	U	Z	U	--	--	-	TRUE
261	261	2444510	CSP	A0	R_000131	0	1	ZZ	12000	12000	N	0	U	U	1	1	13021965	NA	NA	NA	IA--	+421200+114300	0	2	19	0	4	NA	NA	NA	IAT	NA	NA	NA	NA	NA	NA	NA	NA	NA	NA	NA	U	Z	U	--	--	-	TRUE
262	262	1225310	CSP	A0	R_000132	0	1	ZZ	12000	12000	N	0	U	U	1	1	15061964	NA	NA	NA	IA--	+482000+171900	0	0	0	0	4	NA	NA	NA	IAT	NA	NA	NA	NA	NA	NA	NA	NA	NA	NA	NA	U	Z	U	--	--	-	TRUE
263	263	2486310	CSP	A0	R_000132	0	1	ZZ	12000	12000	N	0	U	U	1	1	25101965	NA	NA	NA	IA--	+391700+90000	0	2	19	0	4	NA	NA	NA	IAT	NA	NA	NA	NA	NA	NA	NA	NA	NA	NA	NA	U	Z	U	--	--	-	TRUE
264	264	1074810	CSP	A0	R_000133	0	1	ZZ	12000	12000	N	0	U	U	1	1	4071965	NA	NA	NA	IA--	+500800+143400	0	0	0	0	4	NA	NA	NA	IAT	NA	NA	NA	NA	NA	NA	NA	NA	NA	NA	NA	U	Z	U	--	--	-	TRUE
265	265	2335810	CSP	A0	R_000133	0	1	ZZ	12000	12000	N	0	U	U	1	1	13121965	NA	NA	NA	IA--	+440400+80300	0	2	19	0	4	NA	NA	NA	IAT	NA	NA	NA	NA	NA	NA	NA	NA	NA	NA	NA	U	Z	U	--	--	-	TRUE
266	266	1004210	CSP	A0	R_000134	0	1	ZZ	12000	12000	N	0	U	U	4	4	11101965	NA	NA	NA	IA--	+495700+150200	0	0	0	0	4	NA	NA	NA	IAT	NA	NA	NA	NA	NA	NA	NA	NA	NA	NA	NA	U	Z	U	--	--	-	TRUE
267	267	2265210	CSP	A0	R_000134	0	1	ZZ	12000	12000	N	0	U	U	4	4	25101965	NA	NA	NA	IA--	+453400+82600	0	2	19	0	4	NA	NA	NA	IAT	NA	NA	NA	NA	NA	NA	NA	NA	NA	NA	NA	U	Z	U	--	--	-	TRUE
268	268	1214710	CSP	A0	R_000135	0	1	ZZ	12000	12000	N	0	U	U	4	4	13061964	NA	NA	NA	IA--	+484800+164800	0	0	0	0	4	NA	NA	NA	IAT	NA	NA	NA	NA	NA	NA	NA	NA	NA	NA	NA	U	Z	U	--	--	-	TRUE
269	269	2475710	CSP	A0	R_000135	0	1	ZZ	12000	12000	N	0	U	U	4	4	10011965	NA	NA	NA	IA--	+395400+83600	0	2	19	0	4	NA	NA	NA	IAT	NA	NA	NA	NA	NA	NA	NA	NA	NA	NA	NA	U	Z	U	--	--	-	TRUE
270	270	1168010	CSP	A0	R_000136	0	1	ZZ	12000	12000	N	0	U	U	3	3	29071964	NA	NA	NA	IA--	+495800+163800	0	0	0	0	4	NA	NA	NA	IAT	NA	NA	NA	NA	NA	NA	NA	NA	NA	NA	NA	U	Z	U	--	--	-	TRUE
271	271	2429010	CSP	A0	R_000136	0	1	ZZ	12000	12000	N	0	U	U	3	3	8011966	NA	NA	NA	IA--	+433300+101900	0	2	19	0	4	NA	NA	NA	IAT	NA	NA	NA	NA	NA	NA	NA	NA	NA	NA	NA	U	Z	U	--	--	-	TRUE
272	272	1210910	CSP	A0	R_000137	0	1	ZZ	12000	12000	N	0	U	U	0	0	13091964	NA	NA	NA	IA--	+495900+153900	0	0	0	0	4	NA	NA	NA	IAT	NA	NA	NA	NA	NA	NA	NA	NA	NA	NA	NA	U	Z	U	--	--	-	TRUE
273	273	2471910	CSP	A0	R_000137	0	1	ZZ	12000	12000	N	0	U	U	0	0	20121964	NA	NA	NA	IA--	+430300+112900	0	2	19	0	4	NA	NA	NA	IAT	NA	NA	NA	NA	NA	NA	NA	NA	NA	NA	NA	U	Z	U	--	--	-	TRUE
274	274	1183610	CSP	A0	R_000138	0	1	ZZ	12000	12000	N	0	M	M	2	2	24051964	NA	NA	NA	IA--	+484800+164800	0	0	0	0	4	NA	NA	NA	IAT	NA	NA	NA	NA	NA	NA	NA	NA	NA	NA	NA	U	Z	U	--	--	-	TRUE
275	275	2444610	CSP	A0	R_000138	0	1	ZZ	12000	12000	N	0	M	M	2	2	18021965	NA	NA	NA	IA--	+422100+113700	0	0	20	0	4	NA	NA	NA	IAT	NA	NA	NA	NA	NA	NA	NA	NA	NA	NA	NA	U	Z	U	--	--	-	TRUE
276	276	1220310	CSP	A0	R_000139	0	1	ZZ	12000	12000	N	0	U	U	3	3	8081964	NA	NA	NA	IA--	+484800+164800	0	0	0	0	4	NA	NA	NA	IAT	NA	NA	NA	NA	NA	NA	NA	NA	NA	NA	NA	U	Z	U	--	--	-	TRUE
277	277	2481310	CSP	A0	R_000139	0	1	ZZ	12000	12000	N	0	U	U	3	3	11101964	NA	NA	NA	IA--	+454500+132300	0	2	19	0	4	NA	NA	NA	IAT	NA	NA	NA	NA	NA	NA	NA	NA	NA	NA	NA	U	Z	U	--	--	-	TRUE
278	278	1211110	CSP	A0	R_000140	0	1	ZZ	12000	12000	N	0	U	U	3	3	23091965	NA	NA	NA	IA--	+491300+163600	0	0	0	0	4	NA	NA	NA	IAT	NA	NA	NA	NA	NA	NA	NA	NA	NA	NA	NA	U	Z	U	--	--	-	TRUE
279	279	2472110	CSP	A0	R_000140	0	1	ZZ	12000	12000	N	0	U	U	3	3	19121967	NA	NA	NA	IA--	+431900+111900	0	2	10	0	4	NA	NA	NA	IAT	NA	NA	NA	NA	NA	NA	NA	NA	NA	NA	NA	U	Z	U	--	--	-	TRUE
280	280	1239210	CSP	A0	R_000141	0	1	ZZ	12000	12000	N	0	U	U	1	1	22051964	NA	NA	NA	IA--	+480900+170600	0	0	0	0	4	NA	NA	NA	IAT	NA	NA	NA	NA	NA	NA	NA	NA	NA	NA	NA	U	Z	U	--	--	-	TRUE
281	281	2500210	CSP	A0	R_000141	0	1	ZZ	12000	12000	N	0	U	U	1	1	11021965	NA	NA	NA	IA--	+431400+134100	0	2	19	0	4	NA	NA	NA	IAT	NA	NA	NA	NA	NA	NA	NA	NA	NA	NA	NA	U	Z	U	--	--	-	TRUE
282	282	1034410	CSP	A0	R_000142	0	1	ZZ	12000	12000	N	0	F	F	0	0	13091964	NA	NA	NA	IA--	+483600+174900	0	0	0	0	4	NA	NA	NA	IAT	NA	NA	NA	NA	NA	NA	NA	NA	NA	NA	NA	U	Z	U	--	--	-	TRUE
283	283	2295410	CSP	A0	R_000142	0	1	ZZ	12000	12000	N	0	F	F	0	0	19031968	NA	NA	NA	IA--	+434800+111100	0	2	19	0	4	NA	NA	NA	IAT	NA	NA	NA	NA	NA	NA	NA	NA	NA	NA	NA	U	Z	U	--	--	-	TRUE
284	284	1253710	CSP	A0	R_000143	0	1	ZZ	12000	12000	N	0	M	M	2	2	20061965	NA	NA	NA	IA--	+483600+174900	0	0	0	0	4	NA	NA	NA	IAT	NA	NA	NA	NA	NA	NA	NA	NA	NA	NA	NA	U	Z	U	--	--	-	TRUE
285	285	2514710	CSP	A0	R_000143	0	1	ZZ	12000	12000	N	0	M	M	2	2	29011967	NA	NA	NA	IA--	+401900+92000	0	2	10	0	4	NA	NA	NA	IAT	NA	NA	NA	NA	NA	NA	NA	NA	NA	NA	NA	U	Z	U	--	--	-	TRUE
286	286	1163310	CSP	A0	R_000144	0	1	ZZ	12000	12000	N	0	U	U	3	3	6081966	NA	NA	NA	IA--	+493300+162500	0	0	0	0	4	NA	NA	NA	IAT	NA	NA	NA	NA	NA	NA	NA	NA	NA	NA	NA	U	Z	U	--	--	-	TRUE
287	287	2424310	CSP	A0	R_000144	0	1	ZZ	12000	12000	N	0	U	U	3	3	23101966	NA	NA	NA	IA--	+404900+145800	0	2	10	0	4	NA	NA	NA	IAT	NA	NA	NA	NA	NA	NA	NA	NA	NA	NA	NA	U	Z	U	--	--	-	TRUE
288	288	1025910	CSP	A0	R_000145	0	1	ZZ	12000	12000	N	0	U	U	1	1	21051969	NA	NA	NA	IA--	+481200+171000	0	0	0	0	4	NA	NA	NA	IAT	NA	NA	NA	NA	NA	NA	NA	NA	NA	NA	NA	U	Z	U	--	--	-	TRUE
289	289	2286910	CSP	A0	R_000145	0	1	ZZ	12000	12000	N	0	U	U	1	1	30101969	NA	NA	NA	IA--	+454300+112100	0	0	99	0	4	NA	NA	NA	IAT	NA	NA	NA	NA	NA	NA	NA	NA	NA	NA	NA	U	Z	U	--	--	-	TRUE
290	290	1227610	CSP	A0	R_000146	0	1	ZZ	12000	12000	N	0	U	U	3	3	4071966	NA	NA	NA	IA--	+504500+143300	0	0	0	0	4	NA	NA	NA	IAT	NA	NA	NA	NA	NA	NA	NA	NA	NA	NA	NA	U	Z	U	--	--	-	TRUE
291	291	2488610	CSP	A0	R_000146	0	1	ZZ	12000	12000	N	0	U	U	3	3	15111971	NA	NA	NA	IA--	+393700+92100	0	2	19	0	4	NA	NA	NA	IAT	NA	NA	NA	NA	NA	NA	NA	NA	NA	NA	NA	U	Z	U	--	--	-	TRUE
292	292	783010	CSP	A0	R_000147	0	1	ZZ	12000	12000	N	0	U	U	3	3	3091969	NA	NA	NA	IA--	+500300+174500	0	0	0	0	4	NA	NA	NA	IAT	NA	NA	NA	NA	NA	NA	NA	NA	NA	NA	NA	U	Z	U	--	--	-	TRUE
293	293	2044010	CSP	A0	R_000147	0	1	ZZ	12000	12000	N	0	U	U	3	3	8111970	NA	NA	NA	IA--	+455400+91100	0	2	10	0	4	NA	NA	NA	IAT	NA	NA	NA	NA	NA	NA	NA	NA	NA	NA	NA	U	Z	U	--	--	-	TRUE
294	294	1026910	CSP	A0	R_000148	0	1	ZZ	12000	12000	N	0	M	M	4	4	1051975	NA	NA	NA	IA--	+485600+162900	0	0	0	0	4	NA	NA	NA	IAT	NA	NA	NA	NA	NA	NA	NA	NA	NA	NA	NA	U	Z	U	--	--	-	TRUE
295	295	2287910	CSP	A0	R_000148	0	1	ZZ	12000	12000	N	0	M	M	4	4	2111980	NA	NA	NA	IA--	+454500+113700	0	2	10	0	4	NA	NA	NA	IAT	NA	NA	NA	NA	NA	NA	NA	NA	NA	NA	NA	U	Z	U	--	--	-	TRUE
296	296	1178310	CSP	A0	R_000149	0	1	ZZ	12000	12000	N	0	U	U	3	3	15061994	NA	NA	NA	IA--	+502000+150700	0	0	0	0	4	NA	NA	NA	IAT	NA	NA	NA	NA	NA	NA	NA	NA	NA	NA	NA	U	Z	U	--	--	-	TRUE
297	297	2439310	CSP	A0	R_000149	0	1	ZZ	12000	12000	N	0	U	U	3	3	1021995	NA	NA	NA	IA--	+401700+93700	0	2	10	0	4	NA	NA	NA	IAT	NA	NA	NA	NA	NA	NA	NA	NA	NA	NA	NA	U	Z	U	--	--	-	TRUE
298	298	1004410	CSP	A0	R_000150	0	1	ZZ	12000	12000	N	0	U	U	3	3	21051968	NA	NA	NA	IA--	+500100+141500	0	0	0	0	4	NA	NA	NA	IAT	NA	NA	NA	NA	NA	NA	NA	NA	NA	NA	NA	U	Z	U	--	--	-	TRUE
299	299	2265410	CSP	A0	R_000150	0	1	ZZ	12000	12000	N	0	U	U	3	3	13101968	NA	NA	NA	IA--	+454100+82800	0	2	19	0	4	NA	NA	NA	IAT	NA	NA	NA	NA	NA	NA	NA	NA	NA	NA	NA	U	Z	U	--	--	-	TRUE
300	300	1194910	CSP	A0	R_000151	0	1	ZZ	12000	12000	N	0	U	U	3	3	8061966	NA	NA	NA	IA--	+484800+164800	0	0	0	0	4	NA	NA	NA	IAT	NA	NA	NA	NA	NA	NA	NA	NA	NA	NA	NA	U	Z	U	--	--	-	TRUE
301	301	2455910	CSP	A0	R_000151	0	1	ZZ	12000	12000	N	0	U	U	3	3	1111969	NA	NA	NA	IA--	+435600+110100	0	2	19	0	4	NA	NA	NA	IAT	NA	NA	NA	NA	NA	NA	NA	NA	NA	NA	NA	U	Z	U	--	--	-	TRUE
302	302	1226410	CSP	A0	R_000152	0	1	ZZ	12000	12000	N	0	U	U	0	0	11051967	NA	NA	NA	IA--	+490400+185500	0	0	0	0	4	NA	NA	NA	IAT	NA	NA	NA	NA	NA	NA	NA	NA	NA	NA	NA	U	Z	U	--	--	-	TRUE
303	303	2487410	CSP	A0	R_000152	0	1	ZZ	12000	12000	N	0	U	U	0	0	31011971	NA	NA	NA	IA--	+390400+90000	0	2	10	0	4	NA	NA	NA	IAT	NA	NA	NA	NA	NA	NA	NA	NA	NA	NA	NA	U	Z	U	--	--	-	TRUE
304	304	1044010	CSP	A0	R_000153	0	1	ZZ	12000	12000	N	0	U	U	3	3	29081967	NA	NA	NA	IA--	+430800+103800	0	0	0	0	4	NA	NA	NA	IAT	NA	NA	NA	NA	NA	NA	NA	NA	NA	NA	NA	U	Z	U	--	--	-	TRUE
305	305	2305010	CSP	A0	R_000153	0	1	ZZ	12000	12000	N	0	U	U	3	3	10021968	NA	NA	NA	IA--	+441400+93000	0	2	19	0	4	NA	NA	NA	IAT	NA	NA	NA	NA	NA	NA	NA	NA	NA	NA	NA	U	Z	U	--	--	-	TRUE
306	306	1109710	CSP	A0	R_000154	0	1	ZZ	12000	12000	N	0	U	U	3	3	27061967	NA	NA	NA	IA--	+483600+174900	0	0	0	0	4	NA	NA	NA	IAT	NA	NA	NA	NA	NA	NA	NA	NA	NA	NA	NA	U	Z	U	--	--	-	TRUE
307	307	2370710	CSP	A0	R_000154	0	1	ZZ	12000	12000	N	0	U	U	3	3	28011968	NA	NA	NA	IA--	+425500+105100	0	2	10	0	4	NA	NA	NA	IAT	NA	NA	NA	NA	NA	NA	NA	NA	NA	NA	NA	U	Z	U	--	--	-	TRUE
308	308	1193810	CSP	A0	R_000155	0	1	ZZ	12000	12000	N	0	U	U	3	3	5081967	NA	NA	NA	IA--	+483600+174900	0	0	0	0	4	NA	NA	NA	IAT	NA	NA	NA	NA	NA	NA	NA	NA	NA	NA	NA	U	Z	U	--	--	-	TRUE
309	309	2454810	CSP	A0	R_000155	0	1	ZZ	12000	12000	N	0	U	U	3	3	15011968	NA	NA	NA	IA--	+435000+102900	0	2	19	0	4	NA	NA	NA	IAT	NA	NA	NA	NA	NA	NA	NA	NA	NA	NA	NA	U	Z	U	--	--	-	TRUE
310	310	1196910	CSP	A0	R_000156	0	1	ZZ	12000	12000	N	0	U	U	0	0	31051969	NA	NA	NA	IA--	+490700+200400	0	0	0	0	4	NA	NA	NA	IAT	NA	NA	NA	NA	NA	NA	NA	NA	NA	NA	NA	U	Z	U	--	--	-	TRUE
311	311	2457910	CSP	A0	R_000156	0	1	ZZ	12000	12000	N	0	U	U	0	0	8021970	NA	NA	NA	IA--	+393000+84500	0	2	19	0	4	NA	NA	NA	IAT	NA	NA	NA	NA	NA	NA	NA	NA	NA	NA	NA	U	Z	U	--	--	-	TRUE
312	312	1110010	CSP	A0	R_000157	0	1	ZZ	12000	12000	N	0	U	U	3	3	5061968	NA	NA	NA	IA--	+483600+174900	0	0	0	0	4	NA	NA	NA	IAT	NA	NA	NA	NA	NA	NA	NA	NA	NA	NA	NA	U	Z	U	--	--	-	TRUE
313	313	2371010	CSP	A0	R_000157	0	1	ZZ	12000	12000	N	0	U	U	3	3	2111968	NA	NA	NA	IA--	+425500+110800	0	2	19	0	4	NA	NA	NA	IAT	NA	NA	NA	NA	NA	NA	NA	NA	NA	NA	NA	U	Z	U	--	--	-	TRUE
314	314	1195610	CSP	A0	R_000158	0	1	ZZ	12000	12000	N	0	M	M	4	4	5061968	NA	NA	NA	IA--	+483600+174900	0	0	0	0	4	NA	NA	NA	IAT	NA	NA	NA	NA	NA	NA	NA	NA	NA	NA	NA	U	Z	U	--	--	-	TRUE
315	315	2456610	CSP	A0	R_000158	0	1	ZZ	12000	12000	N	0	M	M	4	4	27021969	NA	NA	NA	IA--	+421800+123400	0	2	19	0	4	NA	NA	NA	IAT	NA	NA	NA	NA	NA	NA	NA	NA	NA	NA	NA	U	Z	U	--	--	-	TRUE
316	316	1020310	CSP	A0	R_000159	0	1	ZZ	12000	12000	N	0	U	U	3	3	6061968	NA	NA	NA	IA--	+483600+174900	0	0	0	0	4	NA	NA	NA	IAT	NA	NA	NA	NA	NA	NA	NA	NA	NA	NA	NA	U	Z	U	--	--	-	TRUE
317	317	2281310	CSP	A0	R_000159	0	1	ZZ	12000	12000	N	0	U	U	3	3	4111968	NA	NA	NA	IA--	+443500+104700	0	2	10	0	4	NA	NA	NA	IAT	NA	NA	NA	NA	NA	NA	NA	NA	NA	NA	NA	U	Z	U	--	--	-	TRUE
318	318	1247810	CSP	A0	R_000160	0	1	ZZ	12000	12000	N	0	M	M	0	0	16051969	NA	NA	NA	IA--	+483600+174900	0	0	0	0	4	NA	NA	NA	IAT	NA	NA	NA	NA	NA	NA	NA	NA	NA	NA	NA	U	Z	U	--	--	-	TRUE
319	319	2508810	CSP	A0	R_000160	0	1	ZZ	12000	12000	N	0	M	M	0	0	14021970	NA	NA	NA	IA--	+440400+122000	0	2	10	0	4	NA	NA	NA	IAT	NA	NA	NA	NA	NA	NA	NA	NA	NA	NA	NA	U	Z	U	--	--	-	TRUE
320	320	1159710	CSP	A0	R_000161	0	1	ZZ	12000	12000	N	0	M	M	4	4	1081969	NA	NA	NA	IA--	+483600+174900	0	0	0	0	4	NA	NA	NA	IAT	NA	NA	NA	NA	NA	NA	NA	NA	NA	NA	NA	U	Z	U	--	--	-	TRUE
321	321	2420710	CSP	A0	R_000161	0	1	ZZ	12000	12000	N	0	M	M	4	4	15031971	NA	NA	NA	IA--	+415800+124800	0	2	10	0	4	NA	NA	NA	IAT	NA	NA	NA	NA	NA	NA	NA	NA	NA	NA	NA	U	Z	U	--	--	-	TRUE
322	322	1184010	CSP	A0	R_000162	0	1	ZZ	12000	12000	N	0	U	U	3	3	20071969	NA	NA	NA	IA--	+483600+174900	0	0	0	0	4	NA	NA	NA	IAT	NA	NA	NA	NA	NA	NA	NA	NA	NA	NA	NA	U	Z	U	--	--	-	TRUE
323	323	2445010	CSP	A0	R_000162	0	1	ZZ	12000	12000	N	0	U	U	3	3	15111969	NA	NA	NA	IA--	+423700+115000	0	2	19	0	4	NA	NA	NA	IAT	NA	NA	NA	NA	NA	NA	NA	NA	NA	NA	NA	U	Z	U	--	--	-	TRUE
324	324	1128410	CSP	A0	R_000163	0	1	ZZ	12000	12000	N	0	U	U	0	0	19091972	NA	NA	NA	IA--	+495200+165600	0	0	0	0	4	NA	NA	NA	IAT	NA	NA	NA	NA	NA	NA	NA	NA	NA	NA	NA	U	Z	U	--	--	-	TRUE
325	325	2389410	CSP	A0	R_000163	0	1	ZZ	12000	12000	N	0	U	U	0	0	20111973	NA	NA	NA	IA--	+461100+111400	0	2	10	0	4	NA	NA	NA	IAT	NA	NA	NA	NA	NA	NA	NA	NA	NA	NA	NA	U	Z	U	--	--	-	TRUE
326	326	1242710	CSP	A0	R_000164	0	1	ZZ	12000	12000	N	0	F	F	4	4	9051970	NA	NA	NA	IA--	+483600+174900	0	0	0	0	4	NA	NA	NA	IAT	NA	NA	NA	NA	NA	NA	NA	NA	NA	NA	NA	U	Z	U	--	--	-	TRUE
327	327	2503710	CSP	A0	R_000164	0	1	ZZ	12000	12000	N	0	F	F	4	4	13021975	NA	NA	NA	IA--	+410300+91200	0	2	10	0	4	NA	NA	NA	IAT	NA	NA	NA	NA	NA	NA	NA	NA	NA	NA	NA	U	Z	U	--	--	-	TRUE
328	328	1227310	CSP	A0	R_000165	0	1	ZZ	12000	12000	N	0	M	M	0	0	10051970	NA	NA	NA	IA--	+483600+174900	0	0	0	0	4	NA	NA	NA	IAT	NA	NA	NA	NA	NA	NA	NA	NA	NA	NA	NA	U	Z	U	--	--	-	TRUE
329	329	2488310	CSP	A0	R_000165	0	1	ZZ	12000	12000	N	0	M	M	0	0	14031971	NA	NA	NA	IA--	+391700+91100	0	0	20	0	4	NA	NA	NA	IAT	NA	NA	NA	NA	NA	NA	NA	NA	NA	NA	NA	U	Z	U	--	--	-	TRUE
330	330	1196710	CSP	A0	R_000166	0	1	ZZ	12000	12000	N	0	U	U	3	3	31081969	NA	NA	NA	IA--	+483600+174900	0	0	0	0	4	NA	NA	NA	IAT	NA	NA	NA	NA	NA	NA	NA	NA	NA	NA	NA	U	Z	U	--	--	-	TRUE
331	331	2457710	CSP	A0	R_000166	0	1	ZZ	12000	12000	N	0	U	U	3	3	7121969	NA	NA	NA	IA--	+400200+94000	0	2	19	0	4	NA	NA	NA	IAT	NA	NA	NA	NA	NA	NA	NA	NA	NA	NA	NA	U	Z	U	--	--	-	TRUE
332	332	835610	CSP	A0	R_000167	0	1	ZZ	12000	12000	N	0	M	M	2	2	26091969	NA	NA	NA	IA--	+483600+174900	0	0	0	0	4	NA	NA	NA	IAT	NA	NA	NA	NA	NA	NA	NA	NA	NA	NA	NA	U	Z	U	--	--	-	TRUE
333	333	2096610	CSP	A0	R_000167	0	1	ZZ	12000	12000	N	0	M	M	2	2	15101969	NA	NA	NA	IA--	+461000+121100	0	2	10	0	4	NA	NA	NA	IAT	NA	NA	NA	NA	NA	NA	NA	NA	NA	NA	NA	U	Z	U	--	--	-	TRUE
334	334	1196610	CSP	A0	R_000168	0	1	ZZ	12000	12000	N	0	M	M	2	2	30091969	NA	NA	NA	IA--	+483600+174900	0	0	0	0	4	NA	NA	NA	IAT	NA	NA	NA	NA	NA	NA	NA	NA	NA	NA	NA	U	Z	U	--	--	-	TRUE
335	335	2457610	CSP	A0	R_000168	0	1	ZZ	12000	12000	N	0	M	M	2	2	15111969	NA	NA	NA	IA--	+393100+85800	0	2	19	0	4	NA	NA	NA	IAT	NA	NA	NA	NA	NA	NA	NA	NA	NA	NA	NA	U	Z	U	--	--	-	TRUE
336	336	1115210	CSP	A0	R_000169	0	1	ZZ	12000	12000	N	0	U	U	0	0	30091969	NA	NA	NA	IA--	+483600+174900	0	0	0	0	4	NA	NA	NA	IAT	NA	NA	NA	NA	NA	NA	NA	NA	NA	NA	NA	U	Z	U	--	--	-	TRUE
337	337	2376210	CSP	A0	R_000169	0	1	ZZ	12000	12000	N	0	U	U	0	0	27091972	NA	NA	NA	IA--	+424800+130500	0	2	10	0	4	NA	NA	NA	IAT	NA	NA	NA	NA	NA	NA	NA	NA	NA	NA	NA	U	Z	U	--	--	-	TRUE
338	338	1227410	CSP	A0	R_000170	0	1	ZZ	12000	12000	N	0	U	U	3	3	11071970	NA	NA	NA	IA--	+483600+174900	0	0	0	0	4	NA	NA	NA	IAT	NA	NA	NA	NA	NA	NA	NA	NA	NA	NA	NA	U	Z	U	--	--	-	TRUE
339	339	2488410	CSP	A0	R_000170	0	1	ZZ	12000	12000	N	0	U	U	3	3	18031971	NA	NA	NA	IA--	+392200+91000	0	2	10	0	4	NA	NA	NA	IAT	NA	NA	NA	NA	NA	NA	NA	NA	NA	NA	NA	U	Z	U	--	--	-	TRUE
340	340	1055610	CSP	A0	R_000171	0	1	ZZ	12000	12000	N	0	U	U	2	2	29091972	NA	NA	NA	IA--	+485800+181000	0	0	0	0	4	NA	NA	NA	IAT	NA	NA	NA	NA	NA	NA	NA	NA	NA	NA	NA	U	Z	U	--	--	-	TRUE
341	341	2316610	CSP	A0	R_000171	0	1	ZZ	12000	12000	N	0	U	U	2	2	30101974	NA	NA	NA	IA--	+442600+115200	0	2	10	0	4	NA	NA	NA	IAT	NA	NA	NA	NA	NA	NA	NA	NA	NA	NA	NA	U	Z	U	--	--	-	TRUE
342	342	1008410	CSP	A0	R_000172	0	1	ZZ	12000	12000	N	0	U	U	0	0	27081972	NA	NA	NA	IA--	+483600+174900	0	0	0	0	4	NA	NA	NA	IAT	NA	NA	NA	NA	NA	NA	NA	NA	NA	NA	NA	U	Z	U	--	--	-	TRUE
343	343	2269410	CSP	A0	R_000172	0	1	ZZ	12000	12000	N	0	U	U	0	0	8101972	NA	NA	NA	IA--	+452500+110200	0	2	10	0	4	NA	NA	NA	IAT	NA	NA	NA	NA	NA	NA	NA	NA	NA	NA	NA	U	Z	U	--	--	-	TRUE
344	344	1233410	CSP	A0	R_000173	0	1	ZZ	12000	12000	N	0	U	U	3	3	16071971	NA	NA	NA	IA--	+483600+174900	0	0	0	0	4	NA	NA	NA	IAT	NA	NA	NA	NA	NA	NA	NA	NA	NA	NA	NA	U	Z	U	--	--	-	TRUE
345	345	2494410	CSP	A0	R_000173	0	1	ZZ	12000	12000	N	0	U	U	3	3	30121973	NA	NA	NA	IA--	+401900+92000	0	2	10	0	4	NA	NA	NA	IAT	NA	NA	NA	NA	NA	NA	NA	NA	NA	NA	NA	U	Z	U	--	--	-	TRUE
346	346	1197210	CSP	A0	R_000174	0	1	ZZ	12000	12000	N	0	F	F	4	4	8051972	NA	NA	NA	IA--	+483600+174900	0	0	0	0	4	NA	NA	NA	IAT	NA	NA	NA	NA	NA	NA	NA	NA	NA	NA	NA	U	Z	U	--	--	-	TRUE
347	347	2458210	CSP	A0	R_000174	0	1	ZZ	12000	12000	N	0	F	F	4	4	27011973	NA	NA	NA	IA--	+420800+122300	0	2	19	0	4	NA	NA	NA	IAT	NA	NA	NA	NA	NA	NA	NA	NA	NA	NA	NA	U	Z	U	--	--	-	TRUE
348	348	1201810	CSP	A0	R_000175	0	1	ZZ	12000	12000	N	0	U	U	3	3	18071972	NA	NA	NA	IA--	+483600+174900	0	0	0	0	4	NA	NA	NA	IAT	NA	NA	NA	NA	NA	NA	NA	NA	NA	NA	NA	U	Z	U	--	--	-	TRUE
349	349	2462810	CSP	A0	R_000175	0	1	ZZ	12000	12000	N	0	U	U	3	3	29091973	NA	NA	NA	IA--	+435300+102000	0	2	10	0	4	NA	NA	NA	IAT	NA	NA	NA	NA	NA	NA	NA	NA	NA	NA	NA	U	Z	U	--	--	-	TRUE
350	350	1151710	CSP	A0	R_000176	0	1	ZZ	12000	12000	N	0	U	U	0	0	27071972	NA	NA	NA	IA--	+483600+174900	0	0	0	0	4	NA	NA	NA	IAT	NA	NA	NA	NA	NA	NA	NA	NA	NA	NA	NA	U	Z	U	--	--	-	TRUE
351	351	2412710	CSP	A0	R_000176	0	1	ZZ	12000	12000	N	0	U	U	0	0	23031975	NA	NA	NA	IA--	+401300+84800	0	2	10	0	4	NA	NA	NA	IAT	NA	NA	NA	NA	NA	NA	NA	NA	NA	NA	NA	U	Z	U	--	--	-	TRUE
352	352	1184510	CSP	A0	R_000177	0	1	ZZ	12000	12000	N	0	U	U	3	3	21071973	NA	NA	NA	IA--	+483600+174900	0	0	0	0	4	NA	NA	NA	IAT	NA	NA	NA	NA	NA	NA	NA	NA	NA	NA	NA	U	Z	U	--	--	-	TRUE
353	353	2445510	CSP	A0	R_000177	0	1	ZZ	12000	12000	N	0	U	U	3	3	27111973	NA	NA	NA	IA--	+423200+120200	0	2	10	0	4	NA	NA	NA	IAT	NA	NA	NA	NA	NA	NA	NA	NA	NA	NA	NA	U	Z	U	--	--	-	TRUE
354	354	1052210	CSP	A0	R_000178	0	1	ZZ	12000	12000	N	0	U	U	3	3	21071973	NA	NA	NA	IA--	+483600+174900	0	0	0	0	4	NA	NA	NA	IAT	NA	NA	NA	NA	NA	NA	NA	NA	NA	NA	NA	U	Z	U	--	--	-	TRUE
355	355	2313210	CSP	A0	R_000178	0	1	ZZ	12000	12000	N	0	U	U	3	3	24021980	NA	NA	NA	IA--	+414100+125500	0	2	10	0	4	NA	NA	NA	IAT	NA	NA	NA	NA	NA	NA	NA	NA	NA	NA	NA	U	Z	U	--	--	-	TRUE
356	356	751310	CSP	A0	R_000179	0	1	ZZ	12000	12000	N	0	U	U	3	3	2101974	NA	NA	NA	IA--	+495500+150400	0	0	0	0	4	NA	NA	NA	IAT	NA	NA	NA	NA	NA	NA	NA	NA	NA	NA	NA	U	Z	U	--	--	-	TRUE
357	357	2012310	CSP	A0	R_000179	0	1	ZZ	12000	12000	N	0	U	U	3	3	26101974	NA	NA	NA	IA--	+455100+100500	0	2	10	0	4	NA	NA	NA	IAT	NA	NA	NA	NA	NA	NA	NA	NA	NA	NA	NA	U	Z	U	--	--	-	TRUE
358	358	1242210	CSP	A0	R_000180	0	1	ZZ	12000	12000	N	0	U	U	0	0	18051974	NA	NA	NA	IA--	+495400+181900	0	0	0	0	4	NA	NA	NA	IAT	NA	NA	NA	NA	NA	NA	NA	NA	NA	NA	NA	U	Z	U	--	--	-	TRUE
359	359	2503210	CSP	A0	R_000180	0	1	ZZ	12000	12000	N	0	U	U	0	0	30011975	NA	NA	NA	IA--	+401900+92000	0	2	10	0	4	NA	NA	NA	IAT	NA	NA	NA	NA	NA	NA	NA	NA	NA	NA	NA	U	Z	U	--	--	-	TRUE
360	360	1197610	CSP	A0	R_000181	0	1	ZZ	12000	12000	N	0	U	U	0	0	12061974	NA	NA	NA	IA--	+475000+184400	0	0	0	0	4	NA	NA	NA	IAT	NA	NA	NA	NA	NA	NA	NA	NA	NA	NA	NA	U	Z	U	--	--	-	TRUE
361	361	2458610	CSP	A0	R_000181	0	1	ZZ	12000	12000	N	0	U	U	0	0	3111974	NA	NA	NA	IA--	+415500+125200	0	2	10	0	4	NA	NA	NA	IAT	NA	NA	NA	NA	NA	NA	NA	NA	NA	NA	NA	U	Z	U	--	--	-	TRUE
362	362	1176810	CSP	A0	R_000182	0	1	ZZ	12000	12000	N	0	U	U	3	3	14091974	NA	NA	NA	IA--	+483600+174900	0	0	0	0	4	NA	NA	NA	IAT	NA	NA	NA	NA	NA	NA	NA	NA	NA	NA	NA	U	Z	U	--	--	-	TRUE
363	363	2437810	CSP	A0	R_000182	0	1	ZZ	12000	12000	N	0	U	U	3	3	15011975	NA	NA	NA	IA--	+413800+133700	0	2	10	0	4	NA	NA	NA	IAT	NA	NA	NA	NA	NA	NA	NA	NA	NA	NA	NA	U	Z	U	--	--	-	TRUE
364	364	1197710	CSP	A0	R_000183	0	1	ZZ	12000	12000	N	0	U	U	3	3	14101974	NA	NA	NA	IA--	+500400+142400	0	0	0	0	4	NA	NA	NA	IAT	NA	NA	NA	NA	NA	NA	NA	NA	NA	NA	NA	U	Z	U	--	--	-	TRUE
365	365	2458710	CSP	A0	R_000183	0	1	ZZ	12000	12000	N	0	U	U	3	3	10111974	NA	NA	NA	IA--	+420000+125700	0	2	10	0	4	NA	NA	NA	IAT	NA	NA	NA	NA	NA	NA	NA	NA	NA	NA	NA	U	Z	U	--	--	-	TRUE
366	366	1181510	CSP	A0	R_000184	0	1	ZZ	12000	12000	N	0	M	M	6	6	31051975	NA	NA	NA	IA--	+475000+184400	0	0	0	0	4	NA	NA	NA	IAT	NA	NA	NA	NA	NA	NA	NA	NA	NA	NA	NA	U	Z	U	--	--	-	TRUE
367	367	2442510	CSP	A0	R_000184	0	1	ZZ	12000	12000	N	0	M	M	6	6	27031977	NA	NA	NA	IA--	+423300+124100	0	2	19	0	4	NA	NA	NA	IAT	NA	NA	NA	NA	NA	NA	NA	NA	NA	NA	NA	U	Z	U	--	--	-	TRUE
368	368	1152310	CSP	A0	R_000185	0	1	ZZ	12000	12000	N	0	U	U	3	3	27101974	NA	NA	NA	IA--	+483600+174900	0	0	0	0	4	NA	NA	NA	IAT	NA	NA	NA	NA	NA	NA	NA	NA	NA	NA	NA	U	Z	U	--	--	-	TRUE
369	369	2413310	CSP	A0	R_000185	0	1	ZZ	12000	12000	N	0	U	U	3	3	3021977	NA	NA	NA	IA--	+403300+81900	0	2	19	0	4	NA	NA	NA	IAT	NA	NA	NA	NA	NA	NA	NA	NA	NA	NA	NA	U	Z	U	--	--	-	TRUE
370	370	1171510	CSP	A0	R_000186	0	1	ZZ	12000	12000	N	0	U	U	3	3	13081979	NA	NA	NA	IA--	+495500+161500	0	0	0	0	4	NA	NA	NA	IAT	NA	NA	NA	NA	NA	NA	NA	NA	NA	NA	NA	U	Z	U	--	--	-	TRUE
371	371	2432510	CSP	A0	R_000186	0	1	ZZ	12000	12000	N	0	U	U	3	3	11101980	NA	NA	NA	IA--	+433300+101900	0	2	10	0	4	NA	NA	NA	IAT	NA	NA	NA	NA	NA	NA	NA	NA	NA	NA	NA	U	Z	U	--	--	-	TRUE
372	372	1198010	CSP	A0	R_000187	0	1	ZZ	12000	12000	N	0	U	U	3	3	25091975	NA	NA	NA	IA--	+483600+174900	0	0	0	0	4	NA	NA	NA	IAT	NA	NA	NA	NA	NA	NA	NA	NA	NA	NA	NA	U	Z	U	--	--	-	TRUE
373	373	2459010	CSP	A0	R_000187	0	1	ZZ	12000	12000	N	0	U	U	3	3	19101975	NA	NA	NA	IA--	+420600+114800	0	2	10	0	4	NA	NA	NA	IAT	NA	NA	NA	NA	NA	NA	NA	NA	NA	NA	NA	U	Z	U	--	--	-	TRUE
374	374	1038410	CSP	A0	R_000188	0	1	ZZ	12000	12000	N	0	U	U	3	3	4101987	NA	NA	NA	IA--	+483600+174900	0	0	0	0	4	NA	NA	NA	IAT	NA	NA	NA	NA	NA	NA	NA	NA	NA	NA	NA	U	Z	U	--	--	-	TRUE
375	375	2299410	CSP	A0	R_000188	0	1	ZZ	12000	12000	N	0	U	U	3	3	13101988	NA	NA	NA	IA--	+440900+112200	0	2	10	0	4	NA	NA	NA	IAT	NA	NA	NA	NA	NA	NA	NA	NA	NA	NA	NA	U	Z	U	--	--	-	TRUE
376	376	1166310	CSP	A0	R_000189	0	1	ZZ	12000	12000	N	0	U	U	1	1	10051984	NA	NA	NA	IA--	+475000+184400	0	0	0	0	4	NA	NA	NA	IAT	NA	NA	NA	NA	NA	NA	NA	NA	NA	NA	NA	U	Z	U	--	--	-	TRUE
377	377	2427310	CSP	A0	R_000189	0	1	ZZ	12000	12000	N	0	U	U	1	1	15011985	NA	NA	NA	IA--	+401300+85400	0	2	10	0	4	NA	NA	NA	IAT	NA	NA	NA	NA	NA	NA	NA	NA	NA	NA	NA	U	Z	U	--	--	-	TRUE
378	378	1185810	CSP	A0	R_000190	0	1	ZZ	12000	12000	N	0	U	U	3	3	4071975	NA	NA	NA	IA--	+483600+174900	0	0	0	0	4	NA	NA	NA	IAT	NA	NA	NA	NA	NA	NA	NA	NA	NA	NA	NA	U	Z	U	--	--	-	TRUE
379	379	2446810	CSP	A0	R_000190	0	1	ZZ	12000	12000	N	0	U	U	3	3	15101975	NA	NA	NA	IA--	+413700+133300	0	2	10	0	4	NA	NA	NA	IAT	NA	NA	NA	NA	NA	NA	NA	NA	NA	NA	NA	U	Z	U	--	--	-	TRUE
380	380	836210	CSP	A0	R_000191	0	1	ZZ	12000	12000	N	0	U	U	3	3	7082000	NA	NA	NA	IA--	+500100+143000	0	0	0	0	4	NA	NA	NA	IAT	NA	NA	NA	NA	NA	NA	NA	NA	NA	NA	NA	U	Z	U	--	--	-	TRUE
381	381	2097210	CSP	A0	R_000191	0	1	ZZ	12000	12000	N	0	U	U	3	3	17092000	NA	NA	NA	IA--	+455000+91400	0	2	10	0	4	NA	NA	NA	IAT	NA	NA	NA	NA	NA	NA	NA	NA	NA	NA	NA	U	Z	U	--	--	-	TRUE
382	382	1154110	CSP	A0	R_000192	0	1	ZZ	12000	12000	N	0	M	M	3	3	27061976	NA	NA	NA	IA--	+483600+174900	0	0	0	0	4	NA	NA	NA	IAT	NA	NA	NA	NA	NA	NA	NA	NA	NA	NA	NA	U	Z	U	--	--	-	TRUE
383	383	2415110	CSP	A0	R_000192	0	1	ZZ	12000	12000	N	0	M	M	3	3	11021979	NA	NA	NA	IA--	+403600+81700	0	2	10	0	4	NA	NA	NA	IAT	NA	NA	NA	NA	NA	NA	NA	NA	NA	NA	NA	U	Z	U	--	--	-	TRUE
384	384	1165910	CSP	A0	R_000193	0	1	ZZ	12000	12000	N	0	M	M	3	3	20091981	NA	NA	NA	IA--	+485500+180400	0	0	0	0	4	NA	NA	NA	IAT	NA	NA	NA	NA	NA	NA	NA	NA	NA	NA	NA	U	Z	U	--	--	-	TRUE
385	385	2426910	CSP	A0	R_000193	0	1	ZZ	12000	12000	N	0	M	M	3	3	15021984	NA	NA	NA	IA--	+393200+83600	0	2	10	0	4	NA	NA	NA	IAT	NA	NA	NA	NA	NA	NA	NA	NA	NA	NA	NA	U	Z	U	--	--	-	TRUE
386	386	1077010	CSP	A0	R_000194	0	1	ZZ	12000	12000	N	0	F	F	3	3	26091981	NA	NA	NA	IA--	+485500+180400	0	0	0	0	4	NA	NA	NA	IAT	NA	NA	NA	NA	NA	NA	NA	NA	NA	NA	NA	U	Z	U	--	--	-	TRUE
387	387	2338010	CSP	A0	R_000194	0	1	ZZ	12000	12000	N	0	F	F	3	3	15111981	NA	NA	NA	IA--	+434300+102700	0	2	10	0	4	NA	NA	NA	IAT	NA	NA	NA	NA	NA	NA	NA	NA	NA	NA	NA	U	Z	U	--	--	-	TRUE
388	388	889910	CSP	A0	R_000195	0	1	ZZ	12000	12000	N	0	U	U	5	5	10051977	NA	NA	NA	IA--	+495600+150600	0	0	0	0	4	NA	NA	NA	IAT	NA	NA	NA	NA	NA	NA	NA	NA	NA	NA	NA	U	Z	U	--	--	-	TRUE
389	389	2150910	CSP	A0	R_000195	0	1	ZZ	12000	12000	N	0	U	U	5	5	5111979	NA	NA	NA	IA--	+454300+95500	0	2	10	0	4	NA	NA	NA	IAT	NA	NA	NA	NA	NA	NA	NA	NA	NA	NA	NA	U	Z	U	--	--	-	TRUE
390	390	1220510	CSP	A0	R_000196	0	1	ZZ	12000	12000	N	0	U	U	3	3	5101976	NA	NA	NA	IA--	+491700+173000	0	0	0	0	4	NA	NA	NA	IAT	NA	NA	NA	NA	NA	NA	NA	NA	NA	NA	NA	U	Z	U	--	--	-	TRUE
391	391	2481510	CSP	A0	R_000196	0	1	ZZ	12000	12000	N	0	U	U	3	3	3031977	NA	NA	NA	IA--	+461200+131600	0	2	10	0	4	NA	NA	NA	IAT	NA	NA	NA	NA	NA	NA	NA	NA	NA	NA	NA	U	Z	U	--	--	-	TRUE
392	392	1050710	CSP	A0	R_000197	0	1	ZZ	12000	12000	N	0	U	U	3	3	12071977	NA	NA	NA	IA--	+491200+163400	0	0	0	0	4	NA	NA	NA	IAT	NA	NA	NA	NA	NA	NA	NA	NA	NA	NA	NA	U	Z	U	--	--	-	TRUE
393	393	2311710	CSP	A0	R_000197	0	1	ZZ	12000	12000	N	0	U	U	3	3	15101977	NA	NA	NA	IA--	+440000+81000	0	2	19	0	4	NA	NA	NA	IAT	NA	NA	NA	NA	NA	NA	NA	NA	NA	NA	NA	U	Z	U	--	--	-	TRUE
394	394	1100110	CSP	A0	R_000198	0	1	ZZ	12000	12000	N	0	U	U	2	2	5071979	NA	NA	NA	IA--	+495600+150600	0	0	0	0	4	NA	NA	NA	IAT	NA	NA	NA	NA	NA	NA	NA	NA	NA	NA	NA	U	Z	U	--	--	-	TRUE
395	395	2361110	CSP	A0	R_000198	0	1	ZZ	12000	12000	N	0	U	U	2	2	25111979	NA	NA	NA	IA--	+434300+113100	0	2	10	0	4	NA	NA	NA	IAT	NA	NA	NA	NA	NA	NA	NA	NA	NA	NA	NA	U	Z	U	--	--	-	TRUE
396	396	1121410	CSP	A0	R_000199	0	1	ZZ	12000	12000	N	0	U	U	1	1	29051981	NA	NA	NA	IA--	+483700+210000	0	0	0	0	4	NA	NA	NA	IAT	NA	NA	NA	NA	NA	NA	NA	NA	NA	NA	NA	U	Z	U	--	--	-	TRUE
397	397	2382410	CSP	A0	R_000199	0	1	ZZ	12000	12000	N	0	U	U	1	1	6021982	NA	NA	NA	IA--	+424600+110800	0	2	10	0	4	NA	NA	NA	IAT	NA	NA	NA	NA	NA	NA	NA	NA	NA	NA	NA	U	Z	U	--	--	-	TRUE
398	398	888610	CSP	A0	R_000200	0	1	ZZ	12000	12000	N	0	U	U	3	3	28091977	NA	NA	NA	IA--	+504700+153100	0	0	0	0	4	NA	NA	NA	IAT	NA	NA	NA	NA	NA	NA	NA	NA	NA	NA	NA	U	Z	U	--	--	-	TRUE
399	399	2149610	CSP	A0	R_000200	0	1	ZZ	12000	12000	N	0	U	U	3	3	27101977	NA	NA	NA	IA--	+455000+94000	0	2	10	0	4	NA	NA	NA	IAT	NA	NA	NA	NA	NA	NA	NA	NA	NA	NA	NA	U	Z	U	--	--	-	TRUE
400	400	1027410	CSP	A0	R_000201	0	1	ZZ	12000	12000	N	0	F	F	4	4	15071984	NA	NA	NA	IA--	+504500+153300	0	0	0	0	4	NA	NA	NA	IAT	NA	NA	NA	NA	NA	NA	NA	NA	NA	NA	NA	U	Z	U	--	--	-	TRUE
401	401	2288410	CSP	A0	R_000201	0	1	ZZ	12000	12000	N	0	F	F	4	4	20101984	NA	NA	NA	IA--	+454700+114800	0	2	10	0	4	NA	NA	NA	IAT	NA	NA	NA	NA	NA	NA	NA	NA	NA	NA	NA	U	Z	U	--	--	-	TRUE
402	402	1204610	CSP	A0	R_000202	0	1	ZZ	12000	12000	N	0	M	M	3	3	5101985	NA	NA	NA	IA--	+495200+165600	0	0	0	0	4	NA	NA	NA	IAT	NA	NA	NA	NA	NA	NA	NA	NA	NA	NA	NA	U	Z	U	--	--	-	TRUE
403	403	2465610	CSP	A0	R_000202	0	1	ZZ	12000	12000	N	0	M	M	3	3	2111985	NA	NA	NA	IA--	+434900+102900	0	2	10	0	4	NA	NA	NA	IAT	NA	NA	NA	NA	NA	NA	NA	NA	NA	NA	NA	U	Z	U	--	--	-	TRUE
404	404	1042610	CSP	A0	R_000203	0	1	ZZ	12000	12000	N	0	U	U	3	3	30081982	NA	NA	NA	IA--	+483800+182300	0	0	0	0	4	NA	NA	NA	IAT	NA	NA	NA	NA	NA	NA	NA	NA	NA	NA	NA	U	Z	U	--	--	-	TRUE
405	405	2303610	CSP	A0	R_000203	0	1	ZZ	12000	12000	N	0	U	U	3	3	30101982	NA	NA	NA	IA--	+425500+104500	0	2	10	0	4	NA	NA	NA	IAT	NA	NA	NA	NA	NA	NA	NA	NA	NA	NA	NA	U	Z	U	--	--	-	TRUE
406	406	1057510	CSP	A0	R_000204	0	1	ZZ	12000	12000	N	0	U	U	3	3	7071983	NA	NA	NA	IA--	+483600+174900	0	0	0	0	4	NA	NA	NA	IAT	NA	NA	NA	NA	NA	NA	NA	NA	NA	NA	NA	U	Z	U	--	--	-	TRUE
407	407	2318510	CSP	A0	R_000204	0	1	ZZ	12000	12000	N	0	U	U	3	3	8031984	NA	NA	NA	IA--	+424600+110800	0	2	10	0	4	NA	NA	NA	IAT	NA	NA	NA	NA	NA	NA	NA	NA	NA	NA	NA	U	Z	U	--	--	-	TRUE
408	408	1177710	CSP	A0	R_000205	0	1	ZZ	12000	12000	N	0	F	F	4	4	14051989	NA	NA	NA	IA--	+485500+180400	0	0	0	0	4	NA	NA	NA	IAT	NA	NA	NA	NA	NA	NA	NA	NA	NA	NA	NA	U	Z	U	--	--	-	TRUE
409	409	2438710	CSP	A0	R_000205	0	1	ZZ	12000	12000	N	0	F	F	4	4	5031990	NA	NA	NA	IA--	+395300+93200	0	2	10	0	4	NA	NA	NA	IAT	NA	NA	NA	NA	NA	NA	NA	NA	NA	NA	NA	U	Z	U	--	--	-	TRUE
410	410	1172710	CSP	A0	R_000206	0	1	ZZ	12000	12000	N	0	U	U	3	3	28061986	NA	NA	NA	IA--	+483600+174900	0	0	0	0	4	NA	NA	NA	IAT	NA	NA	NA	NA	NA	NA	NA	NA	NA	NA	NA	U	Z	U	--	--	-	TRUE
411	411	2433710	CSP	A0	R_000206	0	1	ZZ	12000	12000	N	0	U	U	3	3	31101987	NA	NA	NA	IA--	+413600+123300	0	2	19	0	4	NA	NA	NA	IAT	NA	NA	NA	NA	NA	NA	NA	NA	NA	NA	NA	U	Z	U	--	--	-	TRUE
412	412	1061810	CSP	A0	R_000207	0	1	ZZ	12000	12000	N	0	U	U	3	3	4071986	NA	NA	NA	IA--	+483600+174900	0	0	0	0	4	NA	NA	NA	IAT	NA	NA	NA	NA	NA	NA	NA	NA	NA	NA	NA	U	Z	U	--	--	-	TRUE
413	413	2322810	CSP	A0	R_000207	0	1	ZZ	12000	12000	N	0	U	U	3	3	9031987	NA	NA	NA	IA--	+435200+74000	0	2	10	0	4	NA	NA	NA	IAT	NA	NA	NA	NA	NA	NA	NA	NA	NA	NA	NA	U	Z	U	--	--	-	TRUE
414	414	1189310	CSP	A0	R_000208	0	1	ZZ	12000	12000	N	0	U	U	3	3	11101986	NA	NA	NA	IA--	+483700+214400	0	0	0	0	4	NA	NA	NA	IAT	NA	NA	NA	NA	NA	NA	NA	NA	NA	NA	NA	U	Z	U	--	--	-	TRUE
415	415	2450310	CSP	A0	R_000208	0	1	ZZ	12000	12000	N	0	U	U	3	3	3011987	NA	NA	NA	IA--	+422500+140500	0	2	19	0	4	NA	NA	NA	IAT	NA	NA	NA	NA	NA	NA	NA	NA	NA	NA	NA	U	Z	U	--	--	-	TRUE
416	416	1206010	CSP	A0	R_000209	0	1	ZZ	12000	12000	N	0	M	M	4	4	18061988	NA	NA	NA	IA--	+485300+180200	0	0	0	0	4	NA	NA	NA	IAT	NA	NA	NA	NA	NA	NA	NA	NA	NA	NA	NA	U	Z	U	--	--	-	TRUE
417	417	2467010	CSP	A0	R_000209	0	1	ZZ	12000	12000	N	0	M	M	4	4	22011989	NA	NA	NA	IA--	+434400+124700	0	2	10	0	4	NA	NA	NA	IAT	NA	NA	NA	NA	NA	NA	NA	NA	NA	NA	NA	U	Z	U	--	--	-	TRUE
418	418	1053010	CSP	A0	R_000210	0	1	ZZ	12000	12000	N	0	M	M	4	4	15101988	NA	NA	NA	IA--	+485300+180200	0	0	0	0	4	NA	NA	NA	IAT	NA	NA	NA	NA	NA	NA	NA	NA	NA	NA	NA	U	Z	U	--	--	-	TRUE
419	419	2314010	CSP	A0	R_000210	0	1	ZZ	12000	12000	N	0	M	M	4	4	15011989	NA	NA	NA	IA--	+430200+120600	0	2	10	0	4	NA	NA	NA	IAT	NA	NA	NA	NA	NA	NA	NA	NA	NA	NA	NA	U	Z	U	--	--	-	TRUE
420	420	1167510	CSP	A0	R_000211	0	1	ZZ	12000	12000	N	0	U	U	1	1	10051987	NA	NA	NA	IA--	+475000+184400	0	0	0	0	4	NA	NA	NA	IAT	NA	NA	NA	NA	NA	NA	NA	NA	NA	NA	NA	U	Z	U	--	--	-	TRUE
421	421	2428510	CSP	A0	R_000211	0	1	ZZ	12000	12000	N	0	U	U	1	1	6031988	NA	NA	NA	IA--	+400600+83700	0	2	10	0	4	NA	NA	NA	IAT	NA	NA	NA	NA	NA	NA	NA	NA	NA	NA	NA	U	Z	U	--	--	-	TRUE
422	422	1177410	CSP	A0	R_000212	0	1	ZZ	12000	12000	N	0	U	U	1	1	16051987	NA	NA	NA	IA--	+475000+184400	0	0	0	0	4	NA	NA	NA	IAT	NA	NA	NA	NA	NA	NA	NA	NA	NA	NA	NA	U	Z	U	--	--	-	TRUE
423	423	2438410	CSP	A0	R_000212	0	1	ZZ	12000	12000	N	0	U	U	1	1	2091989	NA	NA	NA	IA--	+403500+90000	0	2	10	0	4	NA	NA	NA	IAT	NA	NA	NA	NA	NA	NA	NA	NA	NA	NA	NA	U	Z	U	--	--	-	TRUE
424	424	1024010	CSP	A0	R_000213	0	1	ZZ	12000	12000	N	0	U	U	3	3	17091988	NA	NA	NA	IA--	+491600+192200	0	0	0	0	4	NA	NA	NA	IAT	NA	NA	NA	NA	NA	NA	NA	NA	NA	NA	NA	U	Z	U	--	--	-	TRUE
425	425	2285010	CSP	A0	R_000213	0	1	ZZ	12000	12000	N	0	U	U	3	3	8101989	NA	NA	NA	IA--	+453400+105700	0	2	10	0	4	NA	NA	NA	IAT	NA	NA	NA	NA	NA	NA	NA	NA	NA	NA	NA	U	Z	U	--	--	-	TRUE
426	426	1023510	CSP	A0	R_000214	0	1	ZZ	12000	12000	N	0	U	U	1	1	15051986	NA	NA	NA	IA--	+483700+210000	0	0	0	0	4	NA	NA	NA	IAT	NA	NA	NA	NA	NA	NA	NA	NA	NA	NA	NA	U	Z	U	--	--	-	TRUE
427	427	2284510	CSP	A0	R_000214	0	1	ZZ	12000	12000	N	0	U	U	1	1	9101986	NA	NA	NA	IA--	+440100+113600	0	2	19	0	4	NA	NA	NA	IAT	NA	NA	NA	NA	NA	NA	NA	NA	NA	NA	NA	U	Z	U	--	--	-	TRUE
428	428	1166910	CSP	A0	R_000215	0	1	ZZ	12000	12000	N	0	U	U	1	1	25051986	NA	NA	NA	IA--	+484500+211500	0	0	0	0	4	NA	NA	NA	IAT	NA	NA	NA	NA	NA	NA	NA	NA	NA	NA	NA	U	Z	U	--	--	-	TRUE
429	429	2427910	CSP	A0	R_000215	0	1	ZZ	12000	12000	N	0	U	U	1	1	18011987	NA	NA	NA	IA--	+401500+92000	0	2	10	0	4	NA	NA	NA	IAT	NA	NA	NA	NA	NA	NA	NA	NA	NA	NA	NA	U	Z	U	--	--	-	TRUE
430	430	1241110	CSP	A0	R_000216	0	1	ZZ	12000	12000	N	0	U	U	4	4	14101986	NA	NA	NA	IA--	+483900+212000	0	0	0	0	4	NA	NA	NA	IAT	NA	NA	NA	NA	NA	NA	NA	NA	NA	NA	NA	U	Z	U	--	--	-	TRUE
431	431	2502110	CSP	A0	R_000216	0	1	ZZ	12000	12000	N	0	U	U	4	4	15101986	NA	NA	NA	IA--	+425300+134600	0	2	10	0	4	NA	NA	NA	IAT	NA	NA	NA	NA	NA	NA	NA	NA	NA	NA	NA	U	Z	U	--	--	-	TRUE
432	432	1167710	CSP	A0	R_000217	0	1	ZZ	12000	12000	N	0	U	U	3	3	19071988	NA	NA	NA	IA--	+485800+202500	0	0	0	0	4	NA	NA	NA	IAT	NA	NA	NA	NA	NA	NA	NA	NA	NA	NA	NA	U	Z	U	--	--	-	TRUE
433	433	2428710	CSP	A0	R_000217	0	1	ZZ	12000	12000	N	0	U	U	3	3	1111988	NA	NA	NA	IA--	+390400+82700	0	2	19	0	4	NA	NA	NA	IAT	NA	NA	NA	NA	NA	NA	NA	NA	NA	NA	NA	U	Z	U	--	--	-	TRUE
434	434	1113410	CSP	A0	R_000218	0	1	ZZ	12000	12000	N	0	U	U	3	3	19081987	NA	NA	NA	IA--	+491700+173000	0	0	0	0	4	NA	NA	NA	IAT	NA	NA	NA	NA	NA	NA	NA	NA	NA	NA	NA	U	Z	U	--	--	-	TRUE
435	435	2374410	CSP	A0	R_000218	0	1	ZZ	12000	12000	N	0	U	U	3	3	29101987	NA	NA	NA	IA--	+443400+111800	0	2	10	0	4	NA	NA	NA	IAT	NA	NA	NA	NA	NA	NA	NA	NA	NA	NA	NA	U	Z	U	--	--	-	TRUE
436	436	1053610	CSP	A0	R_000219	0	1	ZZ	12000	12000	N	0	U	U	3	3	20081988	NA	NA	NA	IA--	+484900+220400	0	0	0	0	4	NA	NA	NA	IAT	NA	NA	NA	NA	NA	NA	NA	NA	NA	NA	NA	U	Z	U	--	--	-	TRUE
437	437	2314610	CSP	A0	R_000219	0	1	ZZ	12000	12000	N	0	U	U	3	3	27011991	NA	NA	NA	IA--	+430700+121800	0	2	10	0	4	NA	NA	NA	IAT	NA	NA	NA	NA	NA	NA	NA	NA	NA	NA	NA	U	Z	U	--	--	-	TRUE
438	438	1053710	CSP	A0	R_000220	0	1	ZZ	12000	12000	N	0	U	U	5	5	15041990	NA	NA	NA	IA--	+490700+194100	0	0	0	0	4	NA	NA	NA	IAT	NA	NA	NA	NA	NA	NA	NA	NA	NA	NA	NA	U	Z	U	--	--	-	TRUE
439	439	2314710	CSP	A0	R_000220	0	1	ZZ	12000	12000	N	0	U	U	5	5	10021991	NA	NA	NA	IA--	+425600+124500	0	2	10	0	4	NA	NA	NA	IAT	NA	NA	NA	NA	NA	NA	NA	NA	NA	NA	NA	U	Z	U	--	--	-	TRUE
440	440	1221510	CSP	A0	R_000221	0	1	ZZ	12000	12000	N	0	U	U	1	1	16061995	NA	NA	NA	IA--	+492300+160600	0	0	0	0	4	NA	NA	NA	IAT	NA	NA	NA	NA	NA	NA	NA	NA	NA	NA	NA	U	Z	U	--	--	-	TRUE
441	441	2482510	CSP	A0	R_000221	0	1	ZZ	12000	12000	N	0	U	U	1	1	18021997	NA	NA	NA	IA--	+460700+125400	0	1	1	0	4	NA	NA	NA	IAT	NA	NA	NA	NA	NA	NA	NA	NA	NA	NA	NA	U	Z	U	--	--	-	TRUE
442	442	1178710	CSP	A0	R_000222	0	1	ZZ	12000	12000	N	0	U	U	3	3	20091992	NA	NA	NA	IA--	+491600+192200	0	0	0	0	4	NA	NA	NA	IAT	NA	NA	NA	NA	NA	NA	NA	NA	NA	NA	NA	U	Z	U	--	--	-	TRUE
443	443	2439710	CSP	A0	R_000222	0	1	ZZ	12000	12000	N	0	U	U	3	3	8021996	NA	NA	NA	IA--	+403800+82900	0	2	10	0	4	NA	NA	NA	IAT	NA	NA	NA	NA	NA	NA	NA	NA	NA	NA	NA	U	Z	U	--	--	-	TRUE
444	444	1229910	CSP	A0	R_000223	0	1	ZZ	12000	12000	N	0	U	U	3	3	21101995	NA	NA	NA	IA--	+502000+162300	0	0	0	0	4	NA	NA	NA	IAT	NA	NA	NA	NA	NA	NA	NA	NA	NA	NA	NA	U	Z	U	--	--	-	TRUE
445	445	2490910	CSP	A0	R_000223	0	1	ZZ	12000	12000	N	0	U	U	3	3	15102001	NA	NA	NA	IA--	+434700+124400	0	2	10	0	4	NA	NA	NA	IAT	NA	NA	NA	NA	NA	NA	NA	NA	NA	NA	NA	U	Z	U	--	--	-	TRUE
446	446	1179010	CSP	A0	R_000224	0	1	ZZ	12000	12000	N	0	U	U	3	3	2091995	NA	NA	NA	IA--	+491600+192200	0	0	0	0	4	NA	NA	NA	IAT	NA	NA	NA	NA	NA	NA	NA	NA	NA	NA	NA	U	Z	U	--	--	-	TRUE
447	447	2440010	CSP	A0	R_000224	0	1	ZZ	12000	12000	N	0	U	U	3	3	16021997	NA	NA	NA	IA--	+411100+92300	0	1	1	0	4	NA	NA	NA	IAT	NA	NA	NA	NA	NA	NA	NA	NA	NA	NA	NA	U	Z	U	--	--	-	TRUE
448	448	1208710	CSP	A0	R_000225	0	1	ZZ	12000	12000	N	0	M	M	4	4	20041996	NA	NA	NA	IA--	+483600+174900	0	0	0	0	4	NA	NA	NA	IAT	NA	NA	NA	NA	NA	NA	NA	NA	NA	NA	NA	U	Z	U	--	--	-	TRUE
449	449	2469710	CSP	A0	R_000225	0	1	ZZ	12000	12000	N	0	M	M	4	4	28121997	NA	NA	NA	IA--	+420800+124800	0	2	10	0	4	NA	NA	NA	IAT	NA	NA	NA	NA	NA	NA	NA	NA	NA	NA	NA	U	Z	U	--	--	-	TRUE
450	450	1173710	CSP	A0	R_000226	0	1	ZZ	12000	12000	N	0	U	U	3	3	19091999	NA	NA	NA	IA--	+490700+222100	0	0	0	0	4	NA	NA	NA	IAT	NA	NA	NA	NA	NA	NA	NA	NA	NA	NA	NA	U	Z	U	--	--	-	TRUE
451	451	2434710	CSP	A0	R_000226	0	1	ZZ	12000	12000	N	0	U	U	3	3	7111999	NA	NA	NA	IA--	+411100+142700	0	2	10	0	4	NA	NA	NA	IAT	NA	NA	NA	NA	NA	NA	NA	NA	NA	NA	NA	U	Z	U	--	--	-	TRUE
452	452	1010210	CSP	A0	R_000227	0	1	ZZ	12000	12000	N	0	M	M	4	4	19091998	NA	NA	NA	IA--	+483600+174900	0	0	0	0	4	NA	NA	NA	IAT	NA	NA	NA	NA	NA	NA	NA	NA	NA	NA	NA	U	Z	U	--	--	-	TRUE
453	453	2271210	CSP	A0	R_000227	0	1	ZZ	12000	12000	N	0	M	M	4	4	20121998	NA	NA	NA	IA--	+422500+121400	0	2	10	0	4	NA	NA	NA	IAT	NA	NA	NA	NA	NA	NA	NA	NA	NA	NA	NA	U	Z	U	--	--	-	TRUE
454	454	791210	CSP	A0	R_000228	0	1	ZZ	12000	12000	N	0	U	U	4	4	1041999	NA	NA	NA	IA--	+494800+154900	0	0	0	0	4	NA	NA	NA	IAT	NA	NA	NA	NA	NA	NA	NA	NA	NA	NA	NA	U	Z	U	--	--	-	TRUE
455	455	2052210	CSP	A0	R_000228	0	1	ZZ	12000	12000	N	0	U	U	4	4	21102001	NA	NA	NA	IA--	+461100+92200	0	2	10	0	4	NA	NA	NA	IAT	NA	NA	NA	NA	NA	NA	NA	NA	NA	NA	NA	U	Z	U	--	--	-	TRUE
456	456	1234910	CSP	A0	R_000229	0	1	ZZ	12000	12000	N	0	U	U	3	3	2101999	NA	NA	NA	IA--	+482600+170100	0	0	0	0	4	NA	NA	NA	IAT	NA	NA	NA	NA	NA	NA	NA	NA	NA	NA	NA	U	Z	U	--	--	-	TRUE
457	457	2495910	CSP	A0	R_000229	0	1	ZZ	12000	12000	N	0	U	U	3	3	2022001	NA	NA	NA	IA--	+401900+92000	0	2	40	0	4	NA	NA	NA	IAT	NA	NA	NA	NA	NA	NA	NA	NA	NA	NA	NA	U	Z	U	--	--	-	TRUE
458	458	1025210	CSP	A0	R_000230	0	1	ZZ	12000	12000	N	0	U	U	3	3	15092001	NA	NA	NA	IA--	+502000+142500	0	0	0	0	4	NA	NA	NA	IAT	NA	NA	NA	NA	NA	NA	NA	NA	NA	NA	NA	U	Z	U	--	--	-	TRUE
459	459	2286210	CSP	A0	R_000230	0	1	ZZ	12000	12000	N	0	U	U	3	3	7112001	NA	NA	NA	IA--	+454600+113600	0	7	20	0	4	NA	NA	NA	IAT	NA	NA	NA	NA	NA	NA	NA	NA	NA	NA	NA	U	Z	U	--	--	-	TRUE
460	460	1258710	CSP	A0	R_000231	0	1	ZZ	12000	12000	N	0	U	U	3	3	25062001	NA	NA	NA	IA--	+475100+183100	0	0	0	0	4	NA	NA	NA	IAT	NA	NA	NA	NA	NA	NA	NA	NA	NA	NA	NA	U	Z	U	--	--	-	TRUE
461	461	2519710	CSP	A0	R_000231	0	1	ZZ	12000	12000	N	0	U	U	3	3	7032002	NA	NA	NA	IA--	+415800+124000	0	3	0	0	4	NA	NA	NA	IAT	NA	NA	NA	NA	NA	NA	NA	NA	NA	NA	NA	U	Z	U	--	--	-	TRUE
462	462	1253910	CSP	A0	R_000232	0	1	ZZ	12000	12000	N	0	U	U	1	1	18051965	NA	NA	NA	IA--	+500600+164500	0	0	0	0	4	NA	NA	NA	IAT	NA	NA	NA	NA	NA	NA	NA	NA	NA	NA	NA	U	Z	U	--	--	-	TRUE
463	463	2514910	CSP	A0	R_000232	0	1	ZZ	12000	12000	N	0	U	U	1	1	25101967	NA	NA	NA	IA--	+391800+91200	0	2	10	0	4	NA	NA	NA	IAT	NA	NA	NA	NA	NA	NA	NA	NA	NA	NA	NA	U	Z	U	--	--	-	TRUE
464	464	1236610	CSP	A0	R_000233	0	1	ZZ	12000	12000	N	0	U	U	1	1	4051959	NA	NA	NA	IA--	+500600+153600	0	0	0	0	4	NA	NA	NA	IAT	NA	NA	NA	NA	NA	NA	NA	NA	NA	NA	NA	U	Z	U	--	--	-	TRUE
465	465	2497610	CSP	A0	R_000233	0	1	ZZ	12000	12000	N	0	U	U	1	1	16021960	NA	NA	NA	IA--	+391700+90000	0	0	99	0	4	NA	NA	NA	IAT	NA	NA	NA	NA	NA	NA	NA	NA	NA	NA	NA	U	Z	U	--	--	-	TRUE
466	466	1241610	CSP	A0	R_000234	0	1	ZZ	12000	12000	N	0	U	U	1	1	6061959	NA	NA	NA	IA--	+491400+163900	0	0	0	0	4	NA	NA	NA	IAT	NA	NA	NA	NA	NA	NA	NA	NA	NA	NA	NA	U	Z	U	--	--	-	TRUE
467	467	2502610	CSP	A0	R_000234	0	1	ZZ	12000	12000	N	0	U	U	1	1	15111960	NA	NA	NA	IA--	+385700+85200	0	2	19	0	4	NA	NA	NA	IAT	NA	NA	NA	NA	NA	NA	NA	NA	NA	NA	NA	U	Z	U	--	--	-	TRUE
468	468	1231310	CSP	A0	R_000235	0	1	ZZ	12000	12000	N	0	U	U	1	1	20051956	NA	NA	NA	IA--	+490100+170700	0	0	0	0	4	NA	NA	NA	IAT	NA	NA	NA	NA	NA	NA	NA	NA	NA	NA	NA	U	Z	U	--	--	-	TRUE
469	469	2492310	CSP	A0	R_000235	0	1	ZZ	12000	12000	N	0	U	U	1	1	4101956	NA	NA	NA	IA--	+435700+124600	0	2	19	0	4	NA	NA	NA	IAT	NA	NA	NA	NA	NA	NA	NA	NA	NA	NA	NA	U	Z	U	--	--	-	TRUE
470	470	204204	CZP	A0	R_000236	1	4	ZZ	12000	12000	N	0	U	U	0	0	22122003	0	NA	NA	IA21	+434221+105930	0	2	10	0	4	755	226	810	IAT	NA	NA	NA	NA	NA	NA	NA	NA	NA	NA	NA	U	-	U	--	--	0	TRUE
471	471	204266	CZP	A0	R_000237	1	4	ZZ	12000	12000	N	0	U	U	0	0	10102002	0	8	0	IA30	+433858+130252	0	2	10	0	4	822	230	67	IAT	NA	NA	NA	NA	NA	NA	NA	NA	NA	NA	NA	U	-	P	--	--	-	TRUE
472	472	204268	CZP	A0	R_000238	0	4	ZZ	12000	12000	N	0	U	U	4	4	31012004	0	NA	NA	IA62	+404809+81155	0	2	10	0	4	1151	224	1705	IAT	NA	NA	NA	NA	NA	NA	NA	NA	NA	NA	NA	-	-	P	--	--	-	TRUE
473	473	204272	CZP	A0	R_000239	1	4	ZZ	12000	12000	N	0	U	U	0	0	20112004	0	NA	NA	IA21	+433751+110749	0	2	10	0	4	736	220	206	IAT	NA	NA	NA	NA	NA	NA	NA	NA	NA	NA	NA	U	-	U	--	--	0	TRUE
474	474	204273	CZP	A0	R_000240	1	4	ZZ	12000	12000	N	0	U	U	0	0	28012007	0	NA	NA	IA24	+434851+73737	0	2	10	0	4	926	221	995	IAT	NA	NA	NA	NA	NA	NA	NA	NA	NA	NA	NA	U	-	U	--	--	-	TRUE
475	475	248468	CZP	A0	R_000241	0	4	ZZ	12000	12000	N	0	U	U	0	2	19122009	0	NA	NA	IA45	+414821+130323	0	2	10	0	4	876	205	483	IAT	NA	NA	NA	NA	NA	NA	NA	NA	NA	NA	NA	U	-	U	--	--	-	TRUE
476	476	213871	CZP	A0	R_000242	0	4	ZZ	12000	12000	N	0	U	U	0	0	13102007	0	NA	NA	IA03	+453848+102312	0	2	10	0	4	486	218	48	IAT	NA	NA	NA	NA	NA	NA	NA	NA	NA	NA	NA	U	-	U	--	--	-	TRUE
477	477	264922	CZP	A0	R_000243	0	4	ZZ	12000	12000	N	0	U	U	0	0	21102010	0	NA	NA	IA19	+453509+112916	1	2	10	0	4	658	222	12	IAT	NA	NA	NA	NA	NA	NA	NA	NA	NA	NA	NA	U	-	U	--	--	-	TRUE
478	478	257763	CZP	A0	R_000244	0	4	ZZ	12000	12000	N	0	U	U	0	2	25122010	0	NA	NA	IA28	+422408+123400	0	2	10	0	4	778	205	84	IAT	NA	NA	NA	NA	NA	NA	NA	NA	NA	NA	NA	U	-	U	--	--	-	TRUE
479	479	1254410	DDH	A0	R_000245	0	1	ZZ	12000	12000	N	0	U	U	0	0	27091965	NA	NA	NA	IA--	+504700+134500	0	0	0	0	4	NA	NA	NA	IAT	NA	NA	NA	NA	NA	NA	NA	NA	NA	NA	NA	U	Z	U	--	--	-	TRUE
480	480	2515410	DDH	A0	R_000245	0	1	ZZ	12000	12000	N	0	U	U	0	0	10111967	NA	NA	NA	IA--	+400400+90500	0	2	19	0	4	NA	NA	NA	IAT	NA	NA	NA	NA	NA	NA	NA	NA	NA	NA	NA	U	Z	U	--	--	-	TRUE
481	481	1043710	DDH	A0	R_000246	0	1	ZZ	12000	12000	N	0	U	U	3	3	15101965	NA	NA	NA	IA--	+532000+131400	0	0	0	0	4	NA	NA	NA	IAT	NA	NA	NA	NA	NA	NA	NA	NA	NA	NA	NA	U	Z	U	--	--	-	TRUE
482	482	2304710	DDH	A0	R_000246	0	1	ZZ	12000	12000	N	0	U	U	3	3	21111966	NA	NA	NA	IA--	+440700+95000	0	2	10	0	4	NA	NA	NA	IAT	NA	NA	NA	NA	NA	NA	NA	NA	NA	NA	NA	U	Z	U	--	--	-	TRUE
483	483	1199510	DDH	A0	R_000247	0	1	ZZ	12000	12000	N	0	U	U	2	2	6101980	NA	NA	NA	IA--	+510000+114200	0	0	0	0	4	NA	NA	NA	IAT	NA	NA	NA	NA	NA	NA	NA	NA	NA	NA	NA	U	Z	U	--	--	-	TRUE
484	484	2460510	DDH	A0	R_000247	0	1	ZZ	12000	12000	N	0	U	U	2	2	2011982	NA	NA	NA	IA--	+414100+130100	0	0	99	0	4	NA	NA	NA	IAT	NA	NA	NA	NA	NA	NA	NA	NA	NA	NA	NA	U	Z	U	--	--	-	TRUE
485	485	1001110	DDH	A0	R_000248	0	1	ZZ	12000	12000	N	0	U	U	2	2	13101973	NA	NA	NA	IA--	+522800+133300	0	0	0	0	4	NA	NA	NA	IAT	NA	NA	NA	NA	NA	NA	NA	NA	NA	NA	NA	U	Z	U	--	--	-	TRUE
486	486	2262110	DDH	A0	R_000248	0	1	ZZ	12000	12000	N	0	U	U	2	2	4111973	NA	NA	NA	IA--	+441800+71000	0	2	19	0	4	NA	NA	NA	IAT	NA	NA	NA	NA	NA	NA	NA	NA	NA	NA	NA	U	Z	U	--	--	-	TRUE
487	487	1021910	DDH	A0	R_000249	0	1	ZZ	12000	12000	N	0	U	U	2	2	28091974	NA	NA	NA	IA--	+522800+133300	0	0	0	0	4	NA	NA	NA	IAT	NA	NA	NA	NA	NA	NA	NA	NA	NA	NA	NA	U	Z	U	--	--	-	TRUE
488	488	2282910	DDH	A0	R_000249	0	1	ZZ	12000	12000	N	0	U	U	2	2	13101974	NA	NA	NA	IA--	+451900+85100	0	2	10	0	4	NA	NA	NA	IAT	NA	NA	NA	NA	NA	NA	NA	NA	NA	NA	NA	U	Z	U	--	--	-	TRUE
489	489	1046610	DDH	A0	R_000250	0	1	ZZ	12000	12000	N	0	U	U	4	4	2051976	NA	NA	NA	IA--	+512400+120100	0	0	0	0	4	NA	NA	NA	IAT	NA	NA	NA	NA	NA	NA	NA	NA	NA	NA	NA	U	Z	U	--	--	-	TRUE
490	490	2307610	DDH	A0	R_000250	0	1	ZZ	12000	12000	N	0	U	U	4	4	15121976	NA	NA	NA	IA--	+441500+94200	0	1	1	0	4	NA	NA	NA	IAT	NA	NA	NA	NA	NA	NA	NA	NA	NA	NA	NA	U	Z	U	--	--	-	TRUE
491	491	1202910	DDH	A0	R_000251	0	1	ZZ	12000	12000	N	0	U	U	2	2	10101974	NA	NA	NA	IA--	+543600+130700	0	0	0	0	4	NA	NA	NA	IAT	NA	NA	NA	NA	NA	NA	NA	NA	NA	NA	NA	U	Z	U	--	--	-	TRUE
492	492	2463910	DDH	A0	R_000251	0	1	ZZ	12000	12000	N	0	U	U	2	2	22011976	NA	NA	NA	IA--	+440200+102700	0	2	19	0	4	NA	NA	NA	IAT	NA	NA	NA	NA	NA	NA	NA	NA	NA	NA	NA	U	Z	U	--	--	-	TRUE
493	493	1241010	DDH	A0	R_000252	0	1	ZZ	12000	12000	N	0	U	U	3	3	3081980	NA	NA	NA	IA--	+503500+130000	0	0	0	0	4	NA	NA	NA	IAT	NA	NA	NA	NA	NA	NA	NA	NA	NA	NA	NA	U	Z	U	--	--	-	TRUE
494	494	2502010	DDH	A0	R_000252	0	1	ZZ	12000	12000	N	0	U	U	3	3	22011983	NA	NA	NA	IA--	+425600+134100	0	2	10	0	4	NA	NA	NA	IAT	NA	NA	NA	NA	NA	NA	NA	NA	NA	NA	NA	U	Z	U	--	--	-	TRUE
495	495	1153710	DDH	A0	R_000253	0	1	ZZ	12000	12000	N	0	U	U	2	2	29091978	NA	NA	NA	IA--	+543600+130700	0	0	0	0	4	NA	NA	NA	IAT	NA	NA	NA	NA	NA	NA	NA	NA	NA	NA	NA	U	Z	U	--	--	-	TRUE
496	496	2414710	DDH	A0	R_000253	0	1	ZZ	12000	12000	N	0	U	U	2	2	28011979	NA	NA	NA	IA--	+404000+90000	0	2	10	0	4	NA	NA	NA	IAT	NA	NA	NA	NA	NA	NA	NA	NA	NA	NA	NA	U	Z	U	--	--	-	TRUE
497	497	1056410	DDH	A0	R_000254	0	1	ZZ	12000	12000	N	0	U	U	3	3	19101978	NA	NA	NA	IA--	+543600+130700	0	0	0	0	4	NA	NA	NA	IAT	NA	NA	NA	NA	NA	NA	NA	NA	NA	NA	NA	U	Z	U	--	--	-	TRUE
498	498	2317410	DDH	A0	R_000254	0	1	ZZ	12000	12000	N	0	U	U	3	3	24121978	NA	NA	NA	IA--	+441600+114300	0	2	10	0	4	NA	NA	NA	IAT	NA	NA	NA	NA	NA	NA	NA	NA	NA	NA	NA	U	Z	U	--	--	-	TRUE
499	499	1013610	DDH	A0	R_000255	0	1	ZZ	12000	12000	N	0	U	U	3	3	7101980	NA	NA	NA	IA--	+532000+131400	0	0	0	0	4	NA	NA	NA	IAT	NA	NA	NA	NA	NA	NA	NA	NA	NA	NA	NA	U	Z	U	--	--	-	TRUE
500	500	2274610	DDH	A0	R_000255	0	1	ZZ	12000	12000	N	0	U	U	3	3	1021981	NA	NA	NA	IA--	+443000+85300	0	0	99	0	4	NA	NA	NA	IAT	NA	NA	NA	NA	NA	NA	NA	NA	NA	NA	NA	U	Z	U	--	--	-	TRUE
501	501	1166610	DDH	A0	R_000256	0	1	ZZ	12000	12000	N	0	U	U	3	3	13091985	NA	NA	NA	IA--	+505800+115000	0	0	0	0	4	NA	NA	NA	IAT	NA	NA	NA	NA	NA	NA	NA	NA	NA	NA	NA	U	Z	U	--	--	-	TRUE
502	502	2427610	DDH	A0	R_000256	0	1	ZZ	12000	12000	N	0	U	U	3	3	6021986	NA	NA	NA	IA--	+401600+93000	0	2	10	0	4	NA	NA	NA	IAT	NA	NA	NA	NA	NA	NA	NA	NA	NA	NA	NA	U	Z	U	--	--	-	TRUE
503	503	1072510	DDH	A0	R_000257	0	1	ZZ	12000	12000	N	0	U	U	2	2	22101988	NA	NA	NA	IA--	+510600+122000	0	0	0	0	4	NA	NA	NA	IAT	NA	NA	NA	NA	NA	NA	NA	NA	NA	NA	NA	U	Z	U	--	--	-	TRUE
504	504	2333510	DDH	A0	R_000257	0	1	ZZ	12000	12000	N	0	U	U	2	2	19011989	NA	NA	NA	IA--	+440500+80400	0	0	99	0	4	NA	NA	NA	IAT	NA	NA	NA	NA	NA	NA	NA	NA	NA	NA	NA	U	Z	U	--	--	-	TRUE
505	505	1249510	DDH	A0	R_000258	0	1	ZZ	12000	12000	N	0	U	U	3	3	19101988	NA	NA	NA	IA--	+505900+122600	0	0	0	0	4	NA	NA	NA	IAT	NA	NA	NA	NA	NA	NA	NA	NA	NA	NA	NA	U	Z	U	--	--	-	TRUE
506	506	2510510	DDH	A0	R_000258	0	1	ZZ	12000	12000	N	0	U	U	3	3	15011989	NA	NA	NA	IA--	+435300+123600	0	2	10	0	4	NA	NA	NA	IAT	NA	NA	NA	NA	NA	NA	NA	NA	NA	NA	NA	U	Z	U	--	--	-	TRUE
507	507	1155710	DDH	A0	R_000259	0	1	ZZ	12000	12000	N	0	F	F	4	4	23061990	NA	NA	NA	IA--	+510000+134000	0	0	0	0	4	NA	NA	NA	IAT	NA	NA	NA	NA	NA	NA	NA	NA	NA	NA	NA	U	Z	U	--	--	-	TRUE
508	508	2416710	DDH	A0	R_000259	0	1	ZZ	12000	12000	N	0	F	F	4	4	26011992	NA	NA	NA	IA--	+434700+73200	0	2	10	0	4	NA	NA	NA	IAT	NA	NA	NA	NA	NA	NA	NA	NA	NA	NA	NA	U	Z	U	--	--	-	TRUE
509	509	1014110	DDH	A0	R_000260	0	1	ZZ	12000	12000	N	0	U	U	3	3	25081965	NA	NA	NA	IA--	+532000+131400	0	0	0	0	4	NA	NA	NA	IAT	NA	NA	NA	NA	NA	NA	NA	NA	NA	NA	NA	U	Z	U	--	--	-	TRUE
510	510	2275110	DDH	A0	R_000260	0	1	ZZ	12000	12000	N	0	U	U	3	3	30091970	NA	NA	NA	IA--	+452800+91200	0	2	10	0	4	NA	NA	NA	IAT	NA	NA	NA	NA	NA	NA	NA	NA	NA	NA	NA	U	Z	U	--	--	-	TRUE
511	511	1007410	DDH	A0	R_000261	0	1	ZZ	12000	12000	N	0	U	U	0	0	26101965	NA	NA	NA	IA--	+510000+122400	0	0	0	0	4	NA	NA	NA	IAT	NA	NA	NA	NA	NA	NA	NA	NA	NA	NA	NA	U	Z	U	--	--	-	TRUE
512	512	2268410	DDH	A0	R_000261	0	1	ZZ	12000	12000	N	0	U	U	0	0	28111965	NA	NA	NA	IA--	+445300+72100	0	2	19	0	4	NA	NA	NA	IAT	NA	NA	NA	NA	NA	NA	NA	NA	NA	NA	NA	U	Z	U	--	--	-	TRUE
513	513	1023610	DDH	A0	R_000262	0	1	ZZ	12000	12000	N	0	U	U	2	2	27101976	NA	NA	NA	IA--	+515400+120200	0	0	0	0	4	NA	NA	NA	IAT	NA	NA	NA	NA	NA	NA	NA	NA	NA	NA	NA	U	Z	U	--	--	-	TRUE
514	514	2284610	DDH	A0	R_000262	0	1	ZZ	12000	12000	N	0	U	U	2	2	15121977	NA	NA	NA	IA--	+452500+110200	0	2	19	0	4	NA	NA	NA	IAT	NA	NA	NA	NA	NA	NA	NA	NA	NA	NA	NA	U	Z	U	--	--	-	TRUE
515	515	1084610	DDH	A0	R_000263	0	1	ZZ	12000	12000	N	0	U	U	3	3	11101976	NA	NA	NA	IA--	+504900+130700	0	0	0	0	4	NA	NA	NA	IAT	NA	NA	NA	NA	NA	NA	NA	NA	NA	NA	NA	U	Z	U	--	--	-	TRUE
516	516	2345610	DDH	A0	R_000263	0	1	ZZ	12000	12000	N	0	U	U	3	3	1111976	NA	NA	NA	IA--	+455000+94800	0	8	20	0	4	NA	NA	NA	IAT	NA	NA	NA	NA	NA	NA	NA	NA	NA	NA	NA	U	Z	U	--	--	-	TRUE
517	517	1137110	DDH	A0	R_000264	0	1	ZZ	12000	12000	N	0	U	U	3	3	25101980	NA	NA	NA	IA--	+512900+115800	0	0	0	0	4	NA	NA	NA	IAT	NA	NA	NA	NA	NA	NA	NA	NA	NA	NA	NA	U	Z	U	--	--	-	TRUE
518	518	2398110	DDH	A0	R_000264	0	1	ZZ	12000	12000	N	0	U	U	3	3	5111980	NA	NA	NA	IA--	+433100+102500	0	0	0	0	4	NA	NA	NA	IAT	NA	NA	NA	NA	NA	NA	NA	NA	NA	NA	NA	U	Z	U	--	--	-	TRUE
519	519	1147110	DDH	A0	R_000265	0	1	ZZ	12000	12000	N	0	U	U	4	4	4041995	NA	NA	NA	IA--	+510700+133200	0	0	0	0	4	NA	NA	NA	IAT	NA	NA	NA	NA	NA	NA	NA	NA	NA	NA	NA	U	Z	U	--	--	-	TRUE
520	520	2408110	DDH	A0	R_000265	0	1	ZZ	12000	12000	N	0	U	U	4	4	16101995	NA	NA	NA	IA--	+455700+90100	0	1	1	0	4	NA	NA	NA	IAT	NA	NA	NA	NA	NA	NA	NA	NA	NA	NA	NA	U	Z	U	--	--	-	TRUE
521	521	2382910	DDH	A0	R_000266	0	1	ZZ	12000	12000	N	0	U	U	3	3	15101996	NA	NA	NA	IA--	+460800+92600	0	2	10	0	4	NA	NA	NA	IAT	NA	NA	NA	NA	NA	NA	NA	NA	NA	NA	NA	U	Z	U	--	--	-	TRUE
522	522	1121910	DDH	A0	R_000266	0	1	ZZ	12000	12000	N	0	U	U	3	3	17101996	NA	NA	NA	IA--	+541500+135500	0	0	0	0	4	NA	NA	NA	IAT	NA	NA	NA	NA	NA	NA	NA	NA	NA	NA	NA	U	Z	U	--	--	-	TRUE
523	523	2383110	DDH	A0	R_000266	0	1	ZZ	12000	12000	N	0	U	U	3	3	25101996	NA	NA	NA	IA--	+460800+92600	0	2	10	0	4	NA	NA	NA	IAT	NA	NA	NA	NA	NA	NA	NA	NA	NA	NA	NA	U	Z	U	--	--	-	TRUE
524	524	276049	DER	A0	R_000267	0	4	ZZ	12000	12000	H	0	U	U	0	0	16102008	0	NA	NA	IA28	+423858+121949	0	2	10	0	4	570	210	9	IAT	NA	NA	NA	NA	NA	NA	NA	NA	NA	NA	NA	U	-	U	--	--	-	TRUE
525	525	242704	DER	A0	R_000268	1	4	ZZ	12000	12000	N	0	U	U	0	0	21102009	0	NA	NA	IA26	+440139+104559	0	2	10	0	4	401	225	35	IAT	NA	NA	NA	NA	NA	NA	NA	NA	NA	NA	NA	U	-	U	--	--	-	TRUE
526	526	265115	DER	A0	R_000269	0	4	ZZ	12000	12000	N	0	U	F	0	0	2062011	0	NA	NA	IA38	+453651+122204	0	3	1	0	4	412	236	252	IAT	NA	NA	NA	NA	NA	NA	NA	NA	NA	NA	NA	-	-	U	--	--	-	TRUE
527	527	185876	DER	A0	R_000270	0	4	ZZ	12000	12000	N	0	U	U	2	2	25102002	0	NA	NA	IA42	+411509+140403	0	2	10	0	4	631	190	9	IAT	NA	NA	NA	NA	NA	NA	NA	NA	NA	NA	NA	U	-	U	--	--	-	TRUE
528	528	235218	DER	A0	R_000271	1	4	ZZ	12000	12000	N	0	U	U	0	0	26012003	0	NA	NA	IA28	+422523+122838	0	2	10	0	4	766	208	99	IAT	NA	NA	NA	NA	NA	NA	NA	NA	NA	NA	NA	-	-	U	--	--	-	TRUE
529	529	1059710	DFH	A0	R_000272	0	1	ZZ	12000	12000	N	0	U	U	3	3	9071930	NA	NA	NA	IA--	+501000+84500	0	0	0	0	4	NA	NA	NA	IAT	NA	NA	NA	NA	NA	NA	NA	NA	NA	NA	NA	U	Z	U	--	--	-	TRUE
530	530	2320710	DFH	A0	R_000272	0	1	ZZ	12000	12000	N	0	U	U	3	3	4031934	NA	NA	NA	IA--	+434900+73700	0	2	19	0	4	NA	NA	NA	IAT	NA	NA	NA	NA	NA	NA	NA	NA	NA	NA	NA	U	Z	U	--	--	-	TRUE
531	531	1059910	DFH	A0	R_000273	0	1	ZZ	12000	12000	N	0	U	U	1	1	28051932	NA	NA	NA	IA--	+493800+82300	0	0	0	0	4	NA	NA	NA	IAT	NA	NA	NA	NA	NA	NA	NA	NA	NA	NA	NA	U	Z	U	--	--	-	TRUE
532	532	2320910	DFH	A0	R_000273	0	1	ZZ	12000	12000	N	0	U	U	1	1	17021935	NA	NA	NA	IA--	+435300+80300	0	2	10	0	4	NA	NA	NA	IAT	NA	NA	NA	NA	NA	NA	NA	NA	NA	NA	NA	U	Z	U	--	--	-	TRUE
533	533	1040910	DFH	A0	R_000274	0	1	ZZ	12000	12000	N	0	U	U	5	5	9061950	NA	NA	NA	IA--	+502100+83100	0	0	0	0	4	NA	NA	NA	IAT	NA	NA	NA	NA	NA	NA	NA	NA	NA	NA	NA	U	Z	U	--	--	-	TRUE
534	534	2301910	DFH	A0	R_000274	0	1	ZZ	12000	12000	N	0	U	U	5	5	3031951	NA	NA	NA	IA--	+442200+90900	0	2	10	0	4	NA	NA	NA	IAT	NA	NA	NA	NA	NA	NA	NA	NA	NA	NA	NA	U	Z	U	--	--	-	TRUE
535	535	1120210	DFH	A0	R_000275	0	1	ZZ	12000	12000	N	0	U	U	0	0	10051949	NA	NA	NA	IA--	+514000+122000	0	0	0	0	4	NA	NA	NA	IAT	NA	NA	NA	NA	NA	NA	NA	NA	NA	NA	NA	U	Z	U	--	--	-	TRUE
536	536	2381210	DFH	A0	R_000275	0	1	ZZ	12000	12000	N	0	U	U	0	0	15101953	NA	NA	NA	IA--	+454000+95700	0	2	19	0	4	NA	NA	NA	IAT	NA	NA	NA	NA	NA	NA	NA	NA	NA	NA	NA	U	Z	U	--	--	-	TRUE
537	537	1041010	DFH	A0	R_000276	0	1	ZZ	12000	12000	N	0	U	U	4	4	5111950	NA	NA	NA	IA--	+515300+112800	0	0	0	0	4	NA	NA	NA	IAT	NA	NA	NA	NA	NA	NA	NA	NA	NA	NA	NA	U	Z	U	--	--	-	TRUE
538	538	2302010	DFH	A0	R_000276	0	1	ZZ	12000	12000	N	0	U	U	4	4	24031951	NA	NA	NA	IA--	+440800+100100	0	2	10	0	4	NA	NA	NA	IAT	NA	NA	NA	NA	NA	NA	NA	NA	NA	NA	NA	U	Z	U	--	--	-	TRUE
539	539	2302110	DFH	A0	R_000276	0	1	ZZ	12000	12000	N	0	U	U	4	4	27031951	NA	NA	NA	IA--	+440800+100100	0	2	19	0	4	NA	NA	NA	IAT	NA	NA	NA	NA	NA	NA	NA	NA	NA	NA	NA	U	Z	U	--	--	-	TRUE
540	540	837410	DFH	A0	R_000277	0	1	ZZ	12000	12000	N	0	U	U	0	0	17111935	NA	NA	NA	IA--	+510800+70400	0	0	0	0	4	NA	NA	NA	IAT	NA	NA	NA	NA	NA	NA	NA	NA	NA	NA	NA	U	Z	U	--	--	-	TRUE
541	541	2098410	DFH	A0	R_000277	0	1	ZZ	12000	12000	N	0	U	U	0	0	28101936	NA	NA	NA	IA--	+454400+94300	0	2	19	0	4	NA	NA	NA	IAT	NA	NA	NA	NA	NA	NA	NA	NA	NA	NA	NA	U	Z	U	--	--	-	TRUE
542	542	1075010	DFH	A0	R_000278	0	1	ZZ	12000	12000	N	0	U	U	1	1	2061964	NA	NA	NA	IA--	+512200+130000	0	0	0	0	4	NA	NA	NA	IAT	NA	NA	NA	NA	NA	NA	NA	NA	NA	NA	NA	U	Z	U	--	--	-	TRUE
543	543	2336010	DFH	A0	R_000278	0	1	ZZ	12000	12000	N	0	U	U	1	1	27021966	NA	NA	NA	IA--	+435300+80200	0	2	19	0	4	NA	NA	NA	IAT	NA	NA	NA	NA	NA	NA	NA	NA	NA	NA	NA	U	Z	U	--	--	-	TRUE
544	544	1054210	DFH	A0	R_000279	0	1	ZZ	12000	12000	N	0	U	U	0	0	15101938	NA	NA	NA	IA--	+541100+75500	0	0	0	0	4	NA	NA	NA	IAT	NA	NA	NA	NA	NA	NA	NA	NA	NA	NA	NA	U	Z	U	--	--	-	TRUE
545	545	2315210	DFH	A0	R_000279	0	1	ZZ	12000	12000	N	0	U	U	0	0	2041939	NA	NA	NA	IA--	+442100+120100	0	2	10	0	4	NA	NA	NA	IAT	NA	NA	NA	NA	NA	NA	NA	NA	NA	NA	NA	U	Z	U	--	--	-	TRUE
546	546	1127010	DFH	A0	R_000280	0	1	ZZ	12000	12000	N	0	U	U	0	0	27081950	NA	NA	NA	IA--	+505900+94300	0	0	0	0	4	NA	NA	NA	IAT	NA	NA	NA	NA	NA	NA	NA	NA	NA	NA	NA	U	Z	U	--	--	-	TRUE
547	547	2388010	DFH	A0	R_000280	0	1	ZZ	12000	12000	N	0	U	U	0	0	15111950	NA	NA	NA	IA--	+440400+81200	0	2	19	0	4	NA	NA	NA	IAT	NA	NA	NA	NA	NA	NA	NA	NA	NA	NA	NA	U	Z	U	--	--	-	TRUE
548	548	1061010	DFH	A0	R_000281	0	1	ZZ	12000	12000	N	0	U	U	3	3	11051947	NA	NA	NA	IA--	+501800+74900	0	0	0	0	4	NA	NA	NA	IAT	NA	NA	NA	NA	NA	NA	NA	NA	NA	NA	NA	U	Z	U	--	--	-	TRUE
549	549	2322010	DFH	A0	R_000281	0	1	ZZ	12000	12000	N	0	U	U	3	3	24031948	NA	NA	NA	IA--	+435000+74500	0	2	19	0	4	NA	NA	NA	IAT	NA	NA	NA	NA	NA	NA	NA	NA	NA	NA	NA	U	Z	U	--	--	-	TRUE
550	550	1191410	DFH	A0	R_000282	0	1	ZZ	12000	12000	N	0	U	U	3	3	7101952	NA	NA	NA	IA--	+515300+112800	0	0	0	0	4	NA	NA	NA	IAT	NA	NA	NA	NA	NA	NA	NA	NA	NA	NA	NA	U	Z	U	--	--	-	TRUE
551	551	2452410	DFH	A0	R_000282	0	1	ZZ	12000	12000	N	0	U	U	3	3	27101952	NA	NA	NA	IA--	+445200+135100	0	2	10	0	4	NA	NA	NA	IAT	NA	NA	NA	NA	NA	NA	NA	NA	NA	NA	NA	U	Z	U	--	--	-	TRUE
552	552	853610	DFH	A0	R_000283	0	1	ZZ	12000	12000	N	0	U	U	3	3	16041961	NA	NA	NA	IA--	+504900+130500	0	0	0	0	4	NA	NA	NA	IAT	NA	NA	NA	NA	NA	NA	NA	NA	NA	NA	NA	U	Z	U	--	--	-	TRUE
553	553	2114610	DFH	A0	R_000283	0	1	ZZ	12000	12000	N	0	U	U	3	3	15021962	NA	NA	NA	IA--	+430000+111000	0	2	19	0	4	NA	NA	NA	IAT	NA	NA	NA	NA	NA	NA	NA	NA	NA	NA	NA	U	Z	U	--	--	-	TRUE
554	554	1253010	DFH	A0	R_000284	0	1	ZZ	12000	12000	N	0	U	U	5	5	1051964	NA	NA	NA	IA--	+541100+75500	0	0	0	0	4	NA	NA	NA	IAT	NA	NA	NA	NA	NA	NA	NA	NA	NA	NA	NA	U	Z	U	--	--	-	TRUE
555	555	2514010	DFH	A0	R_000284	0	1	ZZ	12000	12000	N	0	U	U	5	5	25111966	NA	NA	NA	IA--	+391800+91200	0	2	19	0	4	NA	NA	NA	IAT	NA	NA	NA	NA	NA	NA	NA	NA	NA	NA	NA	U	Z	U	--	--	-	TRUE
556	556	873910	DFH	A0	R_000285	0	1	ZZ	12000	12000	N	0	U	U	2	2	8101972	NA	NA	NA	IA--	+535700+82600	0	0	0	0	4	NA	NA	NA	IAT	NA	NA	NA	NA	NA	NA	NA	NA	NA	NA	NA	U	Z	U	--	--	-	TRUE
557	557	2134910	DFH	A0	R_000285	0	1	ZZ	12000	12000	N	0	U	U	2	2	18101975	NA	NA	NA	IA--	+454800+95000	0	8	20	0	4	NA	NA	NA	IAT	NA	NA	NA	NA	NA	NA	NA	NA	NA	NA	NA	U	Z	U	--	--	-	TRUE
558	558	1037110	DFH	A0	R_000286	0	1	ZZ	12000	12000	N	0	U	U	1	1	24051973	NA	NA	NA	IA--	+510800+70400	0	0	0	0	4	NA	NA	NA	IAT	NA	NA	NA	NA	NA	NA	NA	NA	NA	NA	NA	U	Z	U	--	--	-	TRUE
559	559	2298110	DFH	A0	R_000286	0	1	ZZ	12000	12000	N	0	U	U	1	1	16101977	NA	NA	NA	IA--	+434600+112600	0	2	10	0	4	NA	NA	NA	IAT	NA	NA	NA	NA	NA	NA	NA	NA	NA	NA	NA	U	Z	U	--	--	-	TRUE
560	560	1070610	DFH	A0	R_000287	0	1	ZZ	12000	12000	N	0	U	U	3	3	31081982	NA	NA	NA	IA--	+532700+100400	0	0	0	0	4	NA	NA	NA	IAT	NA	NA	NA	NA	NA	NA	NA	NA	NA	NA	NA	U	Z	U	--	--	-	TRUE
561	561	2331610	DFH	A0	R_000287	0	1	ZZ	12000	12000	N	0	U	U	3	3	10031985	NA	NA	NA	IA--	+435200+74000	0	2	10	0	4	NA	NA	NA	IAT	NA	NA	NA	NA	NA	NA	NA	NA	NA	NA	NA	U	Z	U	--	--	-	TRUE
562	562	1065010	DFH	A0	R_000288	0	1	ZZ	12000	12000	N	0	U	U	3	3	12081990	NA	NA	NA	IA--	+514100+83400	0	0	0	0	4	NA	NA	NA	IAT	NA	NA	NA	NA	NA	NA	NA	NA	NA	NA	NA	U	Z	U	--	--	-	TRUE
563	563	2326010	DFH	A0	R_000288	0	1	ZZ	12000	12000	N	0	U	U	3	3	7021991	NA	NA	NA	IA--	+430300+104300	0	0	0	0	4	NA	NA	NA	IAT	NA	NA	NA	NA	NA	NA	NA	NA	NA	NA	NA	U	Z	U	--	--	-	TRUE
564	564	1020510	DFH	A0	R_000289	0	1	ZZ	12000	12000	N	0	U	U	3	3	30101933	NA	NA	NA	IA--	+541100+75500	0	0	0	0	4	NA	NA	NA	IAT	NA	NA	NA	NA	NA	NA	NA	NA	NA	NA	NA	U	Z	U	--	--	-	TRUE
565	565	2281510	DFH	A0	R_000289	0	1	ZZ	12000	12000	N	0	U	U	3	3	18111933	NA	NA	NA	IA--	+443900+104300	0	2	10	0	4	NA	NA	NA	IAT	NA	NA	NA	NA	NA	NA	NA	NA	NA	NA	NA	U	Z	U	--	--	-	TRUE
566	566	1209710	DFH	A0	R_000290	0	1	ZZ	12000	12000	N	0	U	U	0	0	26091937	NA	NA	NA	IA--	+541100+75500	0	0	0	0	4	NA	NA	NA	IAT	NA	NA	NA	NA	NA	NA	NA	NA	NA	NA	NA	U	Z	U	--	--	-	TRUE
567	567	2519810	DFH	A0	R_000290	0	1	ZZ	12000	12000	N	0	U	U	0	0	6101937	NA	NA	NA	IA--	+415400+122900	0	7	20	0	4	NA	NA	NA	IAT	NA	NA	NA	NA	NA	NA	NA	NA	NA	NA	NA	U	Z	U	--	--	-	TRUE
568	568	2470710	DFH	A0	R_000290	0	1	ZZ	12000	12000	N	0	U	U	0	0	22031940	NA	NA	NA	IA--	+400100+152300	0	2	10	0	4	NA	NA	NA	IAT	NA	NA	NA	NA	NA	NA	NA	NA	NA	NA	NA	U	Z	U	--	--	-	TRUE
569	569	1040510	DFH	A0	R_000291	0	1	ZZ	12000	12000	N	0	U	U	0	0	26041940	NA	NA	NA	IA--	+541100+75500	0	0	0	0	4	NA	NA	NA	IAT	NA	NA	NA	NA	NA	NA	NA	NA	NA	NA	NA	U	Z	U	--	--	-	TRUE
570	570	2301510	DFH	A0	R_000291	0	1	ZZ	12000	12000	N	0	U	U	0	0	23021941	NA	NA	NA	IA--	+441500+93000	0	2	19	0	4	NA	NA	NA	IAT	NA	NA	NA	NA	NA	NA	NA	NA	NA	NA	NA	U	Z	U	--	--	-	TRUE
571	571	1079510	DFH	A0	R_000292	0	1	ZZ	12000	12000	N	0	U	U	0	0	18101941	NA	NA	NA	IA--	+541100+75500	0	0	0	0	4	NA	NA	NA	IAT	NA	NA	NA	NA	NA	NA	NA	NA	NA	NA	NA	U	Z	U	--	--	-	TRUE
572	572	2340510	DFH	A0	R_000292	0	1	ZZ	12000	12000	N	0	U	U	0	0	15011942	NA	NA	NA	IA--	+453000+111500	0	2	10	0	4	NA	NA	NA	IAT	NA	NA	NA	NA	NA	NA	NA	NA	NA	NA	NA	U	Z	U	--	--	-	TRUE
573	573	1152710	DFH	A0	R_000293	0	1	ZZ	12000	12000	N	0	U	U	3	3	22091977	NA	NA	NA	IA--	+541100+75500	0	0	0	0	4	NA	NA	NA	IAT	NA	NA	NA	NA	NA	NA	NA	NA	NA	NA	NA	U	Z	U	--	--	-	TRUE
574	574	2413710	DFH	A0	R_000293	0	1	ZZ	12000	12000	N	0	U	U	3	3	8011978	NA	NA	NA	IA--	+401800+93500	0	2	19	0	4	NA	NA	NA	IAT	NA	NA	NA	NA	NA	NA	NA	NA	NA	NA	NA	U	Z	U	--	--	-	TRUE
575	575	1073910	DFH	A0	R_000294	0	1	ZZ	12000	12000	N	0	U	U	3	3	27091958	NA	NA	NA	IA--	+535500+83000	0	0	0	0	4	NA	NA	NA	IAT	NA	NA	NA	NA	NA	NA	NA	NA	NA	NA	NA	U	Z	U	--	--	-	TRUE
576	576	2334910	DFH	A0	R_000294	0	1	ZZ	12000	12000	N	0	U	U	3	3	7031962	NA	NA	NA	IA--	+442400+83200	0	0	20	0	4	NA	NA	NA	IAT	NA	NA	NA	NA	NA	NA	NA	NA	NA	NA	NA	U	Z	U	--	--	-	TRUE
577	577	1000810	DFH	A0	R_000295	0	1	ZZ	12000	12000	N	0	U	U	3	3	21101959	NA	NA	NA	IA--	+541100+75500	0	0	0	0	4	NA	NA	NA	IAT	NA	NA	NA	NA	NA	NA	NA	NA	NA	NA	NA	U	Z	U	--	--	-	TRUE
578	578	2261810	DFH	A0	R_000295	0	1	ZZ	12000	12000	N	0	U	U	3	3	8111959	NA	NA	NA	IA--	+442700+73500	0	2	19	0	4	NA	NA	NA	IAT	NA	NA	NA	NA	NA	NA	NA	NA	NA	NA	NA	U	Z	U	--	--	-	TRUE
579	579	1210210	DFH	A0	R_000296	0	1	ZZ	12000	12000	N	0	U	U	4	4	27091960	NA	NA	NA	IA--	+534400+81000	0	0	0	0	4	NA	NA	NA	IAT	NA	NA	NA	NA	NA	NA	NA	NA	NA	NA	NA	U	Z	U	--	--	-	TRUE
580	580	2471210	DFH	A0	R_000296	0	1	ZZ	12000	12000	N	0	U	U	4	4	13021961	NA	NA	NA	IA--	+401700+150400	0	2	10	0	4	NA	NA	NA	IAT	NA	NA	NA	NA	NA	NA	NA	NA	NA	NA	NA	U	Z	U	--	--	-	TRUE
581	581	1226710	DFH	A0	R_000297	0	1	ZZ	12000	12000	N	0	U	U	1	1	9051970	NA	NA	NA	IA--	+511000+70500	0	0	0	0	4	NA	NA	NA	IAT	NA	NA	NA	NA	NA	NA	NA	NA	NA	NA	NA	U	Z	U	--	--	-	TRUE
582	582	2487710	DFH	A0	R_000297	0	1	ZZ	12000	12000	N	0	U	U	1	1	21021971	NA	NA	NA	IA--	+403200+84500	0	2	10	0	4	NA	NA	NA	IAT	NA	NA	NA	NA	NA	NA	NA	NA	NA	NA	NA	U	Z	U	--	--	-	TRUE
583	583	1046910	DFH	A0	R_000298	0	1	ZZ	12000	12000	N	0	U	U	3	3	16071977	NA	NA	NA	IA--	+533000+100400	0	0	0	0	4	NA	NA	NA	IAT	NA	NA	NA	NA	NA	NA	NA	NA	NA	NA	NA	U	Z	U	--	--	-	TRUE
584	584	2307910	DFH	A0	R_000298	0	1	ZZ	12000	12000	N	0	U	U	3	3	26021978	NA	NA	NA	IA--	+442000+95600	0	2	19	0	4	NA	NA	NA	IAT	NA	NA	NA	NA	NA	NA	NA	NA	NA	NA	NA	U	Z	U	--	--	-	TRUE
585	585	1202010	DFH	A0	R_000299	0	1	ZZ	12000	12000	N	0	U	U	0	0	26021971	NA	NA	NA	IA--	+345700-41800	0	0	0	0	4	NA	NA	NA	IAT	NA	NA	NA	NA	NA	NA	NA	NA	NA	NA	NA	U	Z	U	--	--	-	TRUE
586	586	2463010	DFH	A0	R_000299	0	1	ZZ	12000	12000	N	0	U	U	0	0	2021974	NA	NA	NA	IA--	+435600+102000	0	2	10	0	4	NA	NA	NA	IAT	NA	NA	NA	NA	NA	NA	NA	NA	NA	NA	NA	U	Z	U	--	--	-	TRUE
587	587	1070510	DFH	A0	R_000300	0	1	ZZ	12000	12000	N	0	U	U	3	3	25091982	NA	NA	NA	IA--	+541100+75500	0	0	0	0	4	NA	NA	NA	IAT	NA	NA	NA	NA	NA	NA	NA	NA	NA	NA	NA	U	Z	U	--	--	-	TRUE
588	588	2331510	DFH	A0	R_000300	0	1	ZZ	12000	12000	N	0	U	U	3	3	9031985	NA	NA	NA	IA--	+440800+81300	0	2	19	0	4	NA	NA	NA	IAT	NA	NA	NA	NA	NA	NA	NA	NA	NA	NA	NA	U	Z	U	--	--	-	TRUE
589	589	1200110	DFH	A0	R_000301	0	1	ZZ	12000	12000	N	0	U	U	3	3	13101982	NA	NA	NA	IA--	+541100+75500	0	0	0	0	4	NA	NA	NA	IAT	NA	NA	NA	NA	NA	NA	NA	NA	NA	NA	NA	U	Z	U	--	--	-	TRUE
590	590	2461110	DFH	A0	R_000301	0	1	ZZ	12000	12000	N	0	U	U	3	3	6031983	NA	NA	NA	IA--	+420000+120600	0	2	10	0	4	NA	NA	NA	IAT	NA	NA	NA	NA	NA	NA	NA	NA	NA	NA	NA	U	Z	U	--	--	-	TRUE
591	591	1021310	DFH	A0	R_000302	0	1	ZZ	12000	12000	N	0	U	U	5	5	11051980	NA	NA	NA	IA--	+541100+75500	0	0	0	0	4	NA	NA	NA	IAT	NA	NA	NA	NA	NA	NA	NA	NA	NA	NA	NA	U	Z	U	--	--	-	TRUE
592	592	2282310	DFH	A0	R_000302	0	1	ZZ	12000	12000	N	0	U	U	5	5	10111980	NA	NA	NA	IA--	+443800+102600	0	3	1	0	4	NA	NA	NA	IAT	NA	NA	NA	NA	NA	NA	NA	NA	NA	NA	NA	U	Z	U	--	--	-	TRUE
593	593	1199210	DFH	A0	R_000303	0	1	ZZ	12000	12000	N	0	U	U	3	3	29091980	NA	NA	NA	IA--	+541100+75500	0	0	0	0	4	NA	NA	NA	IAT	NA	NA	NA	NA	NA	NA	NA	NA	NA	NA	NA	U	Z	U	--	--	-	TRUE
594	594	2460210	DFH	A0	R_000303	0	1	ZZ	12000	12000	N	0	U	U	3	3	15121980	NA	NA	NA	IA--	+420300+120300	0	2	10	0	4	NA	NA	NA	IAT	NA	NA	NA	NA	NA	NA	NA	NA	NA	NA	NA	U	Z	U	--	--	-	TRUE
595	595	1257710	DFH	A0	R_000304	0	1	ZZ	12000	12000	N	0	U	U	3	3	9101976	NA	NA	NA	IA--	+541100+75500	0	0	0	0	4	NA	NA	NA	IAT	NA	NA	NA	NA	NA	NA	NA	NA	NA	NA	NA	U	Z	U	--	--	-	TRUE
596	596	2518710	DFH	A0	R_000304	0	1	ZZ	12000	12000	N	0	U	U	3	3	13111977	NA	NA	NA	IA--	+381700+155900	0	2	19	0	4	NA	NA	NA	IAT	NA	NA	NA	NA	NA	NA	NA	NA	NA	NA	NA	U	Z	U	--	--	-	TRUE
597	597	1031210	DFH	A0	R_000305	0	1	ZZ	12000	12000	N	0	U	U	4	4	18101987	NA	NA	NA	IA--	+541100+75500	0	0	0	0	4	NA	NA	NA	IAT	NA	NA	NA	NA	NA	NA	NA	NA	NA	NA	NA	U	Z	U	--	--	-	TRUE
598	598	2292210	DFH	A0	R_000305	0	1	ZZ	12000	12000	N	0	U	U	4	4	30011991	NA	NA	NA	IA--	+440100+101000	0	2	10	0	4	NA	NA	NA	IAT	NA	NA	NA	NA	NA	NA	NA	NA	NA	NA	NA	U	Z	U	--	--	-	TRUE
599	599	1030910	DFH	A0	R_000306	0	1	ZZ	12000	12000	N	0	U	U	3	3	4101988	NA	NA	NA	IA--	+541100+75500	0	0	0	0	4	NA	NA	NA	IAT	NA	NA	NA	NA	NA	NA	NA	NA	NA	NA	NA	U	Z	U	--	--	-	TRUE
600	600	2291910	DFH	A0	R_000306	0	1	ZZ	12000	12000	N	0	U	U	3	3	20011989	NA	NA	NA	IA--	+443000+90400	0	2	10	0	4	NA	NA	NA	IAT	NA	NA	NA	NA	NA	NA	NA	NA	NA	NA	NA	U	Z	U	--	--	-	TRUE
601	601	1258910	DFH	A0	R_000307	0	1	ZZ	12000	12000	N	0	U	U	4	4	22101950	NA	NA	NA	IA--	+515000+121400	0	0	0	0	4	NA	NA	NA	IAT	NA	NA	NA	NA	NA	NA	NA	NA	NA	NA	NA	U	Z	U	--	--	-	TRUE
602	602	2519910	DFH	A0	R_000307	0	1	ZZ	12000	12000	N	0	U	U	4	4	29111950	NA	NA	NA	IA--	+421200+123500	0	2	10	0	4	NA	NA	NA	IAT	NA	NA	NA	NA	NA	NA	NA	NA	NA	NA	NA	U	Z	U	--	--	-	TRUE
603	603	1153810	DFR	A0	R_000308	0	1	ZZ	12000	12000	N	0	U	U	2	2	13041975	NA	NA	NA	IA--	+483900+135900	0	0	0	0	4	NA	NA	NA	IAT	NA	NA	NA	NA	NA	NA	NA	NA	NA	NA	NA	U	Z	U	--	--	-	TRUE
604	604	2414810	DFR	A0	R_000308	0	1	ZZ	12000	12000	N	0	U	U	2	2	7021979	NA	NA	NA	IA--	+402700+84300	0	2	19	0	4	NA	NA	NA	IAT	NA	NA	NA	NA	NA	NA	NA	NA	NA	NA	NA	U	Z	U	--	--	-	TRUE
605	605	1199010	DFR	A0	R_000309	0	1	ZZ	12000	12000	N	0	M	M	4	4	7071977	NA	NA	NA	IA--	+481700+165500	0	0	0	0	4	NA	NA	NA	IAT	NA	NA	NA	NA	NA	NA	NA	NA	NA	NA	NA	U	Z	U	--	--	-	TRUE
606	606	2460010	DFR	A0	R_000309	0	1	ZZ	12000	12000	N	0	M	M	4	4	30121978	NA	NA	NA	IA--	+420200+125500	0	2	10	0	4	NA	NA	NA	IAT	NA	NA	NA	NA	NA	NA	NA	NA	NA	NA	NA	U	Z	U	--	--	-	TRUE
607	607	1154010	DFR	A0	R_000310	0	1	ZZ	12000	12000	N	0	U	U	2	2	17041978	NA	NA	NA	IA--	+463600+142200	0	0	0	0	4	NA	NA	NA	IAT	NA	NA	NA	NA	NA	NA	NA	NA	NA	NA	NA	U	Z	U	--	--	-	TRUE
608	608	2415010	DFR	A0	R_000310	0	1	ZZ	12000	12000	N	0	U	U	2	2	11021979	NA	NA	NA	IA--	+401700+93500	0	2	10	0	4	NA	NA	NA	IAT	NA	NA	NA	NA	NA	NA	NA	NA	NA	NA	NA	U	Z	U	--	--	-	TRUE
609	609	1161110	DFR	A0	R_000311	0	1	ZZ	12000	12000	N	0	U	U	2	2	16101975	NA	NA	NA	IA--	+474600+164800	0	0	0	0	4	NA	NA	NA	IAT	NA	NA	NA	NA	NA	NA	NA	NA	NA	NA	NA	U	Z	U	--	--	-	TRUE
610	610	2422110	DFR	A0	R_000311	0	1	ZZ	12000	12000	N	0	U	U	2	2	1011980	NA	NA	NA	IA--	+454700+122500	0	2	19	0	4	NA	NA	NA	IAT	NA	NA	NA	NA	NA	NA	NA	NA	NA	NA	NA	U	Z	U	--	--	-	TRUE
611	611	1147610	DFR	A0	R_000312	0	1	ZZ	12000	12000	N	0	U	U	3	3	7091976	NA	NA	NA	IA--	+474400+85800	0	0	0	0	4	NA	NA	NA	IAT	NA	NA	NA	NA	NA	NA	NA	NA	NA	NA	NA	U	Z	U	--	--	-	TRUE
612	612	2408610	DFR	A0	R_000312	0	1	ZZ	12000	12000	N	0	U	U	3	3	24021979	NA	NA	NA	IA--	+435600+80500	0	0	1	0	4	NA	NA	NA	IAT	NA	NA	NA	NA	NA	NA	NA	NA	NA	NA	NA	U	Z	U	--	--	-	TRUE
613	613	1147810	DFR	A0	R_000313	0	1	ZZ	12000	12000	N	0	U	U	3	3	21091977	NA	NA	NA	IA--	+474400+85800	0	0	0	0	4	NA	NA	NA	IAT	NA	NA	NA	NA	NA	NA	NA	NA	NA	NA	NA	U	Z	U	--	--	-	TRUE
614	614	2408810	DFR	A0	R_000313	0	1	ZZ	12000	12000	N	0	U	U	3	3	25021979	NA	NA	NA	IA--	+442000+83300	0	2	10	0	4	NA	NA	NA	IAT	NA	NA	NA	NA	NA	NA	NA	NA	NA	NA	NA	U	Z	U	--	--	-	TRUE
615	615	836910	DFR	A0	R_000314	0	1	ZZ	12000	12000	N	0	U	U	3	3	22082000	NA	NA	NA	IA--	+472800+110400	0	0	0	0	4	NA	NA	NA	IAT	NA	NA	NA	NA	NA	NA	NA	NA	NA	NA	NA	U	Z	U	--	--	-	TRUE
616	616	2097910	DFR	A0	R_000314	0	1	ZZ	12000	12000	N	0	U	U	3	3	25102000	NA	NA	NA	IA--	+455300+93900	0	2	10	0	4	NA	NA	NA	IAT	NA	NA	NA	NA	NA	NA	NA	NA	NA	NA	NA	U	Z	U	--	--	-	TRUE
617	617	1040110	DFR	A0	R_000315	0	1	ZZ	12000	12000	N	0	U	U	2	2	27051933	NA	NA	NA	IA--	+512100+122300	0	0	0	0	4	NA	NA	NA	IAT	NA	NA	NA	NA	NA	NA	NA	NA	NA	NA	NA	U	Z	U	--	--	-	TRUE
618	618	2301110	DFR	A0	R_000315	0	1	ZZ	12000	12000	N	0	U	U	2	2	3031935	NA	NA	NA	IA--	+442000+91200	0	2	19	0	4	NA	NA	NA	IAT	NA	NA	NA	NA	NA	NA	NA	NA	NA	NA	NA	U	Z	U	--	--	-	TRUE
619	619	1060210	DFR	A0	R_000316	0	1	ZZ	12000	12000	N	0	U	U	1	1	21061935	NA	NA	NA	IA--	+503700+170100	0	0	0	0	4	NA	NA	NA	IAT	NA	NA	NA	NA	NA	NA	NA	NA	NA	NA	NA	U	Z	U	--	--	-	TRUE
620	620	2321210	DFR	A0	R_000316	0	1	ZZ	12000	12000	N	0	U	U	1	1	24021936	NA	NA	NA	IA--	+435300+80300	0	2	19	0	4	NA	NA	NA	IAT	NA	NA	NA	NA	NA	NA	NA	NA	NA	NA	NA	U	Z	U	--	--	-	TRUE
621	621	1020610	DFR	A0	R_000317	0	1	ZZ	12000	12000	N	0	U	U	4	4	27041936	NA	NA	NA	IA--	+510500+170000	0	0	0	0	4	NA	NA	NA	IAT	NA	NA	NA	NA	NA	NA	NA	NA	NA	NA	NA	U	Z	U	--	--	-	TRUE
622	622	2281610	DFR	A0	R_000317	0	1	ZZ	12000	12000	N	0	U	U	4	4	16101936	NA	NA	NA	IA--	+442200+102800	0	2	19	0	4	NA	NA	NA	IAT	NA	NA	NA	NA	NA	NA	NA	NA	NA	NA	NA	U	Z	U	--	--	-	TRUE
623	623	837510	DFR	A0	R_000318	0	1	ZZ	12000	12000	N	0	U	U	0	0	15061943	NA	NA	NA	IA--	+522400+130400	0	0	0	0	4	NA	NA	NA	IAT	NA	NA	NA	NA	NA	NA	NA	NA	NA	NA	NA	U	Z	U	--	--	-	TRUE
624	624	2098510	DFR	A0	R_000318	0	1	ZZ	12000	12000	N	0	U	U	0	0	26031944	NA	NA	NA	IA--	+454800+94000	0	2	19	0	4	NA	NA	NA	IAT	NA	NA	NA	NA	NA	NA	NA	NA	NA	NA	NA	U	Z	U	--	--	-	TRUE
625	625	798510	DFR	A0	R_000319	0	1	ZZ	12000	12000	N	0	U	U	0	0	1051937	NA	NA	NA	IA--	+500500+181000	0	0	0	0	4	NA	NA	NA	IAT	NA	NA	NA	NA	NA	NA	NA	NA	NA	NA	NA	U	Z	U	--	--	-	TRUE
626	626	2059510	DFR	A0	R_000319	0	1	ZZ	12000	12000	N	0	U	U	0	0	15101937	NA	NA	NA	IA--	+455100+92300	0	8	20	0	4	NA	NA	NA	IAT	NA	NA	NA	NA	NA	NA	NA	NA	NA	NA	NA	U	Z	U	--	--	-	TRUE
627	627	1012510	DFR	A0	R_000320	0	1	ZZ	12000	12000	N	0	U	U	0	0	11111942	NA	NA	NA	IA--	+552100+211200	0	0	0	0	4	NA	NA	NA	IAT	NA	NA	NA	NA	NA	NA	NA	NA	NA	NA	NA	U	Z	U	--	--	-	TRUE
628	628	2273510	DFR	A0	R_000320	0	1	ZZ	12000	12000	N	0	U	U	0	0	9021943	NA	NA	NA	IA--	+435000+112000	0	2	19	0	4	NA	NA	NA	IAT	NA	NA	NA	NA	NA	NA	NA	NA	NA	NA	NA	U	Z	U	--	--	-	TRUE
629	629	1012610	DFR	A0	R_000321	0	1	ZZ	12000	12000	N	0	U	U	0	0	12051939	NA	NA	NA	IA--	+482000+162000	0	0	0	0	4	NA	NA	NA	IAT	NA	NA	NA	NA	NA	NA	NA	NA	NA	NA	NA	U	Z	U	--	--	-	TRUE
630	630	2273610	DFR	A0	R_000321	0	1	ZZ	12000	12000	N	0	U	U	0	0	18021943	NA	NA	NA	IA--	+434500+111900	0	2	10	0	4	NA	NA	NA	IAT	NA	NA	NA	NA	NA	NA	NA	NA	NA	NA	NA	U	Z	U	--	--	-	TRUE
631	631	1060710	DFR	A0	R_000322	0	1	ZZ	12000	12000	N	0	U	U	3	3	14051939	NA	NA	NA	IA--	+504400+122300	0	0	0	0	4	NA	NA	NA	IAT	NA	NA	NA	NA	NA	NA	NA	NA	NA	NA	NA	U	Z	U	--	--	-	TRUE
632	632	2321710	DFR	A0	R_000322	0	1	ZZ	12000	12000	N	0	U	U	3	3	2021941	NA	NA	NA	IA--	+435200+75200	0	2	10	0	4	NA	NA	NA	IAT	NA	NA	NA	NA	NA	NA	NA	NA	NA	NA	NA	U	Z	U	--	--	-	TRUE
633	633	1060510	DFR	A0	R_000323	0	1	ZZ	12000	12000	N	0	U	U	0	0	26051939	NA	NA	NA	IA--	+505200+123600	0	0	0	0	4	NA	NA	NA	IAT	NA	NA	NA	NA	NA	NA	NA	NA	NA	NA	NA	U	Z	U	--	--	-	TRUE
634	634	2321510	DFR	A0	R_000323	0	1	ZZ	12000	12000	N	0	U	U	0	0	29101939	NA	NA	NA	IA--	+435800+75900	0	2	19	0	4	NA	NA	NA	IAT	NA	NA	NA	NA	NA	NA	NA	NA	NA	NA	NA	U	Z	U	--	--	-	TRUE
635	635	1246210	DFR	A0	R_000324	0	1	ZZ	12000	12000	N	0	U	U	0	0	7071941	NA	NA	NA	IA--	+503700+170100	0	0	0	0	4	NA	NA	NA	IAT	NA	NA	NA	NA	NA	NA	NA	NA	NA	NA	NA	U	Z	U	--	--	-	TRUE
636	636	2507210	DFR	A0	R_000324	0	1	ZZ	12000	12000	N	0	U	U	0	0	19031942	NA	NA	NA	IA--	+455700+121500	0	2	10	0	4	NA	NA	NA	IAT	NA	NA	NA	NA	NA	NA	NA	NA	NA	NA	NA	U	Z	U	--	--	-	TRUE
637	637	1060810	DFR	A0	R_000325	0	1	ZZ	12000	12000	N	0	U	U	0	0	16041942	NA	NA	NA	IA--	+522500+123400	0	0	0	0	4	NA	NA	NA	IAT	NA	NA	NA	NA	NA	NA	NA	NA	NA	NA	NA	U	Z	U	--	--	-	TRUE
638	638	2321810	DFR	A0	R_000325	0	1	ZZ	12000	12000	N	0	U	U	0	0	7021943	NA	NA	NA	IA--	+435600+75900	0	2	10	0	4	NA	NA	NA	IAT	NA	NA	NA	NA	NA	NA	NA	NA	NA	NA	NA	U	Z	U	--	--	-	TRUE
639	639	1245810	DFS	A0	R_000326	0	1	ZZ	12000	12000	N	0	U	U	1	1	12051963	NA	NA	NA	IA--	+494500+63900	0	0	0	0	4	NA	NA	NA	IAT	NA	NA	NA	NA	NA	NA	NA	NA	NA	NA	NA	U	Z	U	--	--	-	TRUE
640	640	2506810	DFS	A0	R_000326	0	1	ZZ	12000	12000	N	0	U	U	1	1	2111964	NA	NA	NA	IA--	+391100+85800	0	2	19	0	4	NA	NA	NA	IAT	NA	NA	NA	NA	NA	NA	NA	NA	NA	NA	NA	U	Z	U	--	--	-	TRUE
641	641	1260410	DFS	A0	R_000327	0	1	ZZ	12000	12000	N	0	U	U	3	3	9081968	NA	NA	NA	IA--	+474400+85800	0	0	0	0	4	NA	NA	NA	IAT	NA	NA	NA	NA	NA	NA	NA	NA	NA	NA	NA	U	Z	U	--	--	-	TRUE
642	642	2521410	DFS	A0	R_000327	0	1	ZZ	12000	12000	N	0	U	U	3	3	26011969	NA	NA	NA	IA--	+403300+81900	0	2	10	0	4	NA	NA	NA	IAT	NA	NA	NA	NA	NA	NA	NA	NA	NA	NA	NA	U	Z	U	--	--	-	TRUE
643	643	994810	DFS	A0	R_000328	0	1	ZZ	12000	12000	N	0	U	U	3	3	8101968	NA	NA	NA	IA--	+474400+85800	0	0	0	0	4	NA	NA	NA	IAT	NA	NA	NA	NA	NA	NA	NA	NA	NA	NA	NA	U	Z	U	--	--	-	TRUE
644	644	2255810	DFS	A0	R_000328	0	1	ZZ	12000	12000	N	0	U	U	3	3	8101969	NA	NA	NA	IA--	+454600+94700	0	2	10	0	4	NA	NA	NA	IAT	NA	NA	NA	NA	NA	NA	NA	NA	NA	NA	NA	U	Z	U	--	--	-	TRUE
645	645	1227010	DFS	A0	R_000329	0	1	ZZ	12000	12000	N	0	U	U	3	3	9101969	NA	NA	NA	IA--	+474400+85800	0	0	0	0	4	NA	NA	NA	IAT	NA	NA	NA	NA	NA	NA	NA	NA	NA	NA	NA	U	Z	U	--	--	-	TRUE
646	646	2488010	DFS	A0	R_000329	0	1	ZZ	12000	12000	N	0	U	U	3	3	11031971	NA	NA	NA	IA--	+402000+84700	0	2	10	0	4	NA	NA	NA	IAT	NA	NA	NA	NA	NA	NA	NA	NA	NA	NA	NA	U	Z	U	--	--	-	TRUE
647	647	1153910	DFS	A0	R_000308	0	1	ZZ	12000	12000	N	0	U	U	4	4	13041975	NA	NA	NA	IA--	+483900+135900	0	0	0	0	4	NA	NA	NA	IAT	NA	NA	NA	NA	NA	NA	NA	NA	NA	NA	NA	U	Z	U	--	--	-	TRUE
648	648	2414910	DFS	A0	R_000308	0	1	ZZ	12000	12000	N	0	U	U	4	4	7021979	NA	NA	NA	IA--	+402700+84300	0	2	19	0	4	NA	NA	NA	IAT	NA	NA	NA	NA	NA	NA	NA	NA	NA	NA	NA	U	Z	U	--	--	-	TRUE
649	649	1022410	DFS	A0	R_000330	0	1	ZZ	12000	12000	N	0	U	U	4	4	16051971	NA	NA	NA	IA--	+481600+130600	0	0	0	0	4	NA	NA	NA	IAT	NA	NA	NA	NA	NA	NA	NA	NA	NA	NA	NA	U	Z	U	--	--	-	TRUE
650	650	2283410	DFS	A0	R_000330	0	1	ZZ	12000	12000	N	0	U	U	4	4	20101974	NA	NA	NA	IA--	+445500+94700	0	2	10	0	4	NA	NA	NA	IAT	NA	NA	NA	NA	NA	NA	NA	NA	NA	NA	NA	U	Z	U	--	--	-	TRUE
651	651	797810	DFS	A0	R_000331	0	1	ZZ	12000	12000	N	0	U	U	2	2	25091971	NA	NA	NA	IA--	+475400+92600	0	0	0	0	4	NA	NA	NA	IAT	NA	NA	NA	NA	NA	NA	NA	NA	NA	NA	NA	U	Z	U	--	--	-	TRUE
652	652	2058810	DFS	A0	R_000331	0	1	ZZ	12000	12000	N	0	U	U	2	2	27091975	NA	NA	NA	IA--	+454900+102800	0	8	20	0	4	NA	NA	NA	IAT	NA	NA	NA	NA	NA	NA	NA	NA	NA	NA	NA	U	Z	U	--	--	-	TRUE
653	653	1048110	DFS	A0	R_000332	0	1	ZZ	12000	12000	N	0	U	U	2	2	7101973	NA	NA	NA	IA--	+492900+82600	0	0	0	0	4	NA	NA	NA	IAT	NA	NA	NA	NA	NA	NA	NA	NA	NA	NA	NA	U	Z	U	--	--	-	TRUE
654	654	2309110	DFS	A0	R_000332	0	1	ZZ	12000	12000	N	0	U	U	2	2	21101973	NA	NA	NA	IA--	+435800+74700	0	1	0	0	4	NA	NA	NA	IAT	NA	NA	NA	NA	NA	NA	NA	NA	NA	NA	NA	U	Z	U	--	--	-	TRUE
655	655	1050010	DFS	A0	R_000333	0	1	ZZ	12000	12000	N	0	U	U	2	2	28091974	NA	NA	NA	IA--	+473700+81100	0	0	0	0	4	NA	NA	NA	IAT	NA	NA	NA	NA	NA	NA	NA	NA	NA	NA	NA	U	Z	U	--	--	-	TRUE
656	656	2311010	DFS	A0	R_000333	0	1	ZZ	12000	12000	N	0	U	U	2	2	24021976	NA	NA	NA	IA--	+442000+83300	0	2	10	0	4	NA	NA	NA	IAT	NA	NA	NA	NA	NA	NA	NA	NA	NA	NA	NA	U	Z	U	--	--	-	TRUE
657	657	1198110	DFS	A0	R_000334	0	1	ZZ	12000	12000	N	0	U	U	2	2	8101975	NA	NA	NA	IA--	+463600+142200	0	0	0	0	4	NA	NA	NA	IAT	NA	NA	NA	NA	NA	NA	NA	NA	NA	NA	NA	U	Z	U	--	--	-	TRUE
658	658	2459110	DFS	A0	R_000334	0	1	ZZ	12000	12000	N	0	U	U	2	2	23111975	NA	NA	NA	IA--	+420300+124200	0	2	19	0	4	NA	NA	NA	IAT	NA	NA	NA	NA	NA	NA	NA	NA	NA	NA	NA	U	Z	U	--	--	-	TRUE
659	659	1163510	DFS	A0	R_000335	0	1	ZZ	12000	12000	N	0	U	U	2	2	8101972	NA	NA	NA	IA--	+482700+91400	0	0	0	0	4	NA	NA	NA	IAT	NA	NA	NA	NA	NA	NA	NA	NA	NA	NA	NA	U	Z	U	--	--	-	TRUE
660	660	2424510	DFS	A0	R_000335	0	1	ZZ	12000	12000	N	0	U	U	2	2	22031976	NA	NA	NA	IA--	+405600+145900	0	2	19	0	4	NA	NA	NA	IAT	NA	NA	NA	NA	NA	NA	NA	NA	NA	NA	NA	U	Z	U	--	--	-	TRUE
661	661	1248210	DFS	A0	R_000336	0	1	ZZ	12000	12000	N	0	U	U	1	1	31081971	NA	NA	NA	IA--	+495800+121000	0	0	0	0	4	NA	NA	NA	IAT	NA	NA	NA	NA	NA	NA	NA	NA	NA	NA	NA	U	Z	U	--	--	-	TRUE
662	662	2509210	DFS	A0	R_000336	0	1	ZZ	12000	12000	N	0	U	U	1	1	15011973	NA	NA	NA	IA--	+441200+122400	0	0	20	0	4	NA	NA	NA	IAT	NA	NA	NA	NA	NA	NA	NA	NA	NA	NA	NA	U	Z	U	--	--	-	TRUE
663	663	1048710	DFS	A0	R_000337	0	1	ZZ	12000	12000	N	0	U	U	2	2	10091973	NA	NA	NA	IA--	+481400+114100	0	0	0	0	4	NA	NA	NA	IAT	NA	NA	NA	NA	NA	NA	NA	NA	NA	NA	NA	U	Z	U	--	--	-	TRUE
664	664	2309710	DFS	A0	R_000337	0	1	ZZ	12000	12000	N	0	U	U	2	2	16101974	NA	NA	NA	IA--	+435300+80100	0	0	20	0	4	NA	NA	NA	IAT	NA	NA	NA	NA	NA	NA	NA	NA	NA	NA	NA	U	Z	U	--	--	-	TRUE
665	665	1051010	DFS	A0	R_000338	0	1	ZZ	12000	12000	N	0	U	U	2	2	9101977	NA	NA	NA	IA--	+481600+130600	0	0	0	0	4	NA	NA	NA	IAT	NA	NA	NA	NA	NA	NA	NA	NA	NA	NA	NA	U	Z	U	--	--	-	TRUE
666	666	2312010	DFS	A0	R_000338	0	1	ZZ	12000	12000	N	0	U	U	2	2	1031978	NA	NA	NA	IA--	+442000+83300	0	2	19	0	4	NA	NA	NA	IAT	NA	NA	NA	NA	NA	NA	NA	NA	NA	NA	NA	U	Z	U	--	--	-	TRUE
667	667	1035710	DFS	A0	R_000339	0	1	ZZ	12000	12000	N	0	U	U	2	2	26091972	NA	NA	NA	IA--	+463600+142200	0	0	0	0	4	NA	NA	NA	IAT	NA	NA	NA	NA	NA	NA	NA	NA	NA	NA	NA	U	Z	U	--	--	-	TRUE
668	668	2296710	DFS	A0	R_000339	0	1	ZZ	12000	12000	N	0	U	U	2	2	6031973	NA	NA	NA	IA--	+434400+111700	0	2	19	0	4	NA	NA	NA	IAT	NA	NA	NA	NA	NA	NA	NA	NA	NA	NA	NA	U	Z	U	--	--	-	TRUE
669	669	1160310	DFS	A0	R_000340	0	1	ZZ	12000	12000	N	0	U	U	2	2	20091973	NA	NA	NA	IA--	+463600+142200	0	0	0	0	4	NA	NA	NA	IAT	NA	NA	NA	NA	NA	NA	NA	NA	NA	NA	NA	U	Z	U	--	--	-	TRUE
670	670	2421310	DFS	A0	R_000340	0	1	ZZ	12000	12000	N	0	U	U	2	2	15101973	NA	NA	NA	IA--	+455100+120200	0	2	19	0	4	NA	NA	NA	IAT	NA	NA	NA	NA	NA	NA	NA	NA	NA	NA	NA	U	Z	U	--	--	-	TRUE
671	671	1111310	DFS	A0	R_000341	0	1	ZZ	12000	12000	N	0	U	U	3	3	1101973	NA	NA	NA	IA--	+463600+142200	0	0	0	0	4	NA	NA	NA	IAT	NA	NA	NA	NA	NA	NA	NA	NA	NA	NA	NA	U	Z	U	--	--	-	TRUE
672	672	2372310	DFS	A0	R_000341	0	1	ZZ	12000	12000	N	0	U	U	3	3	26021974	NA	NA	NA	IA--	+424600+110600	0	2	10	0	4	NA	NA	NA	IAT	NA	NA	NA	NA	NA	NA	NA	NA	NA	NA	NA	U	Z	U	--	--	-	TRUE
673	673	1151910	DFS	A0	R_000342	0	1	ZZ	12000	12000	N	0	U	U	4	4	28081974	NA	NA	NA	IA--	+483300+91100	0	0	0	0	4	NA	NA	NA	IAT	NA	NA	NA	NA	NA	NA	NA	NA	NA	NA	NA	U	Z	U	--	--	-	TRUE
674	674	2412910	DFS	A0	R_000342	0	1	ZZ	12000	12000	N	0	U	U	4	4	28121975	NA	NA	NA	IA--	+401400+90200	0	2	10	0	4	NA	NA	NA	IAT	NA	NA	NA	NA	NA	NA	NA	NA	NA	NA	NA	U	Z	U	--	--	-	TRUE
675	675	1036310	DFS	A0	R_000343	0	1	ZZ	12000	12000	N	0	U	U	1	1	6061974	NA	NA	NA	IA--	+463600+142200	0	0	0	0	4	NA	NA	NA	IAT	NA	NA	NA	NA	NA	NA	NA	NA	NA	NA	NA	U	Z	U	--	--	-	TRUE
676	676	2297310	DFS	A0	R_000343	0	1	ZZ	12000	12000	N	0	U	U	1	1	15011975	NA	NA	NA	IA--	+433700+112800	0	2	10	0	4	NA	NA	NA	IAT	NA	NA	NA	NA	NA	NA	NA	NA	NA	NA	NA	U	Z	U	--	--	-	TRUE
677	677	1202810	DFS	A0	R_000344	0	1	ZZ	12000	12000	N	0	U	U	1	1	3061975	NA	NA	NA	IA--	+463600+142200	0	0	0	0	4	NA	NA	NA	IAT	NA	NA	NA	NA	NA	NA	NA	NA	NA	NA	NA	U	Z	U	--	--	-	TRUE
678	678	2463810	DFS	A0	R_000344	0	1	ZZ	12000	12000	N	0	U	U	1	1	4111975	NA	NA	NA	IA--	+435400+104900	0	2	19	0	4	NA	NA	NA	IAT	NA	NA	NA	NA	NA	NA	NA	NA	NA	NA	NA	U	Z	U	--	--	-	TRUE
679	679	1186410	DFS	A0	R_000345	0	1	ZZ	12000	12000	N	0	U	U	2	2	8091977	NA	NA	NA	IA--	+464600+133400	0	0	0	0	4	NA	NA	NA	IAT	NA	NA	NA	NA	NA	NA	NA	NA	NA	NA	NA	U	Z	U	--	--	-	TRUE
680	680	2447410	DFS	A0	R_000345	0	1	ZZ	12000	12000	N	0	U	U	2	2	29011978	NA	NA	NA	IA--	+400900+151300	0	2	10	0	4	NA	NA	NA	IAT	NA	NA	NA	NA	NA	NA	NA	NA	NA	NA	NA	U	Z	U	--	--	-	TRUE
681	681	1154210	DFS	A0	R_000310	0	1	ZZ	12000	12000	N	0	U	U	4	4	17041978	NA	NA	NA	IA--	+463600+142200	0	0	0	0	4	NA	NA	NA	IAT	NA	NA	NA	NA	NA	NA	NA	NA	NA	NA	NA	U	Z	U	--	--	-	TRUE
682	682	2415210	DFS	A0	R_000310	0	1	ZZ	12000	12000	N	0	U	U	4	4	11021979	NA	NA	NA	IA--	+401800+93500	0	0	0	0	4	NA	NA	NA	IAT	NA	NA	NA	NA	NA	NA	NA	NA	NA	NA	NA	U	Z	U	--	--	-	TRUE
683	683	1110910	DFS	A0	R_000346	0	1	ZZ	12000	12000	N	0	U	U	2	2	8101972	NA	NA	NA	IA--	+474400+85800	0	0	0	0	4	NA	NA	NA	IAT	NA	NA	NA	NA	NA	NA	NA	NA	NA	NA	NA	U	Z	U	--	--	-	TRUE
684	684	2371910	DFS	A0	R_000346	0	1	ZZ	12000	12000	N	0	U	U	2	2	25021973	NA	NA	NA	IA--	+424600+110600	0	2	10	0	4	NA	NA	NA	IAT	NA	NA	NA	NA	NA	NA	NA	NA	NA	NA	NA	U	Z	U	--	--	-	TRUE
685	685	1182810	DFS	A0	R_000347	0	1	ZZ	12000	12000	N	0	U	U	3	3	27101994	NA	NA	NA	IA--	+463800+142000	0	0	0	0	4	NA	NA	NA	IAT	NA	NA	NA	NA	NA	NA	NA	NA	NA	NA	NA	U	Z	U	--	--	-	TRUE
686	686	2443810	DFS	A0	R_000347	0	1	ZZ	12000	12000	N	0	U	U	3	3	10111994	NA	NA	NA	IA--	+424000+121700	0	2	10	0	4	NA	NA	NA	IAT	NA	NA	NA	NA	NA	NA	NA	NA	NA	NA	NA	U	Z	U	--	--	-	TRUE
687	687	1052610	DFS	A0	R_000348	0	1	ZZ	12000	12000	N	0	U	U	3	3	8101981	NA	NA	NA	IA--	+482000+162400	0	0	0	0	4	NA	NA	NA	IAT	NA	NA	NA	NA	NA	NA	NA	NA	NA	NA	NA	U	Z	U	--	--	-	TRUE
688	688	2313610	DFS	A0	R_000348	0	1	ZZ	12000	12000	N	0	U	U	3	3	29101981	NA	NA	NA	IA--	+434100+102100	0	2	19	0	4	NA	NA	NA	IAT	NA	NA	NA	NA	NA	NA	NA	NA	NA	NA	NA	U	Z	U	--	--	-	TRUE
689	689	1037810	DFS	A0	R_000349	0	1	ZZ	12000	12000	N	0	U	U	3	3	27101976	NA	NA	NA	IA--	+474600+164800	0	0	0	0	4	NA	NA	NA	IAT	NA	NA	NA	NA	NA	NA	NA	NA	NA	NA	NA	U	Z	U	--	--	-	TRUE
690	690	2298810	DFS	A0	R_000349	0	1	ZZ	12000	12000	N	0	U	U	3	3	14111976	NA	NA	NA	IA--	+424900+130700	0	2	10	0	4	NA	NA	NA	IAT	NA	NA	NA	NA	NA	NA	NA	NA	NA	NA	NA	U	Z	U	--	--	-	TRUE
691	691	1147710	DFS	A0	R_000312	0	1	ZZ	12000	12000	N	0	U	U	3	3	7091976	NA	NA	NA	IA--	+474400+85800	0	0	0	0	4	NA	NA	NA	IAT	NA	NA	NA	NA	NA	NA	NA	NA	NA	NA	NA	U	Z	U	--	--	-	TRUE
692	692	2408710	DFS	A0	R_000312	0	1	ZZ	12000	12000	N	0	U	U	3	3	24021979	NA	NA	NA	IA--	+435600+80500	0	0	0	0	4	NA	NA	NA	IAT	NA	NA	NA	NA	NA	NA	NA	NA	NA	NA	NA	U	Z	U	--	--	-	TRUE
693	693	1050210	DFS	A0	R_000350	0	1	ZZ	12000	12000	N	0	U	U	3	3	1101976	NA	NA	NA	IA--	+474400+85800	0	0	0	0	4	NA	NA	NA	IAT	NA	NA	NA	NA	NA	NA	NA	NA	NA	NA	NA	U	Z	U	--	--	-	TRUE
694	694	2311210	DFS	A0	R_000350	0	1	ZZ	12000	12000	N	0	U	U	3	3	15111976	NA	NA	NA	IA--	+435300+75400	0	2	19	0	4	NA	NA	NA	IAT	NA	NA	NA	NA	NA	NA	NA	NA	NA	NA	NA	U	Z	U	--	--	-	TRUE
695	695	1038210	DFS	A0	R_000351	0	1	ZZ	12000	12000	N	0	U	U	2	2	5101982	NA	NA	NA	IA--	+474600+164800	0	0	0	0	4	NA	NA	NA	IAT	NA	NA	NA	NA	NA	NA	NA	NA	NA	NA	NA	U	Z	U	--	--	-	TRUE
696	696	2299210	DFS	A0	R_000351	0	1	ZZ	12000	12000	N	0	U	U	2	2	15021985	NA	NA	NA	IA--	+430200+120600	0	2	10	0	4	NA	NA	NA	IAT	NA	NA	NA	NA	NA	NA	NA	NA	NA	NA	NA	U	Z	U	--	--	-	TRUE
697	697	1221110	DFS	A0	R_000352	0	1	ZZ	12000	12000	N	0	U	U	3	3	19101983	NA	NA	NA	IA--	+474600+164800	0	0	0	0	4	NA	NA	NA	IAT	NA	NA	NA	NA	NA	NA	NA	NA	NA	NA	NA	U	Z	U	--	--	-	TRUE
698	698	2482110	DFS	A0	R_000352	0	1	ZZ	12000	12000	N	0	U	U	3	3	15101984	NA	NA	NA	IA--	+460500+130800	0	7	20	0	4	NA	NA	NA	IAT	NA	NA	NA	NA	NA	NA	NA	NA	NA	NA	NA	U	Z	U	--	--	-	TRUE
699	699	1147910	DFS	A0	R_000313	0	1	ZZ	12000	12000	N	0	U	U	3	3	21091977	NA	NA	NA	IA--	+474400+85800	0	0	0	0	4	NA	NA	NA	IAT	NA	NA	NA	NA	NA	NA	NA	NA	NA	NA	NA	U	Z	U	--	--	-	TRUE
700	700	2408910	DFS	A0	R_000313	0	1	ZZ	12000	12000	N	0	U	U	3	3	25021979	NA	NA	NA	IA--	+442200+83100	0	2	10	0	4	NA	NA	NA	IAT	NA	NA	NA	NA	NA	NA	NA	NA	NA	NA	NA	U	Z	U	--	--	-	TRUE
701	701	1042810	DFS	A0	R_000353	0	1	ZZ	12000	12000	N	0	U	U	3	3	2101978	NA	NA	NA	IA--	+474600+164800	0	0	0	0	4	NA	NA	NA	IAT	NA	NA	NA	NA	NA	NA	NA	NA	NA	NA	NA	U	Z	U	--	--	-	TRUE
702	702	2303810	DFS	A0	R_000353	0	1	ZZ	12000	12000	N	0	U	U	3	3	10021983	NA	NA	NA	IA--	+430300+105300	0	2	10	0	4	NA	NA	NA	IAT	NA	NA	NA	NA	NA	NA	NA	NA	NA	NA	NA	U	Z	U	--	--	-	TRUE
703	703	1204010	DFS	A0	R_000354	0	1	ZZ	12000	12000	N	0	U	U	3	3	2101980	NA	NA	NA	IA--	+474400+85800	0	0	0	0	4	NA	NA	NA	IAT	NA	NA	NA	NA	NA	NA	NA	NA	NA	NA	NA	U	Z	U	--	--	-	TRUE
704	704	2465010	DFS	A0	R_000354	0	1	ZZ	12000	12000	N	0	U	U	3	3	21111981	NA	NA	NA	IA--	+435300+104600	0	2	19	0	4	NA	NA	NA	IAT	NA	NA	NA	NA	NA	NA	NA	NA	NA	NA	NA	U	Z	U	--	--	-	TRUE
705	705	1164710	DFS	A0	R_000355	0	1	ZZ	12000	12000	N	0	U	U	3	3	2101980	NA	NA	NA	IA--	+474400+85800	0	0	0	0	4	NA	NA	NA	IAT	NA	NA	NA	NA	NA	NA	NA	NA	NA	NA	NA	U	Z	U	--	--	-	TRUE
706	706	2425710	DFS	A0	R_000355	0	1	ZZ	12000	12000	N	0	U	U	3	3	8121981	NA	NA	NA	IA--	+401900+92000	0	2	10	0	4	NA	NA	NA	IAT	NA	NA	NA	NA	NA	NA	NA	NA	NA	NA	NA	U	Z	U	--	--	-	TRUE
707	707	1156110	DFS	A0	R_000356	0	1	ZZ	12000	12000	N	0	U	U	3	3	17081993	NA	NA	NA	IA--	+483700+95200	0	0	0	0	4	NA	NA	NA	IAT	NA	NA	NA	NA	NA	NA	NA	NA	NA	NA	NA	U	Z	U	--	--	-	TRUE
708	708	2417110	DFS	A0	R_000356	0	1	ZZ	12000	12000	N	0	U	U	3	3	29011994	NA	NA	NA	IA--	+441000+82000	0	2	10	0	4	NA	NA	NA	IAT	NA	NA	NA	NA	NA	NA	NA	NA	NA	NA	NA	U	Z	U	--	--	-	TRUE
709	709	1053410	DFS	A0	R_000357	0	1	ZZ	12000	12000	N	0	U	U	2	2	9091988	NA	NA	NA	IA--	+463600+142200	0	0	0	0	4	NA	NA	NA	IAT	NA	NA	NA	NA	NA	NA	NA	NA	NA	NA	NA	U	Z	U	--	--	-	TRUE
710	710	2314410	DFS	A0	R_000357	0	1	ZZ	12000	12000	N	0	U	U	2	2	15101989	NA	NA	NA	IA--	+425400+123600	0	2	10	0	4	NA	NA	NA	IAT	NA	NA	NA	NA	NA	NA	NA	NA	NA	NA	NA	U	Z	U	--	--	-	TRUE
711	711	1058310	DFS	A0	R_000358	0	1	ZZ	12000	12000	N	0	U	U	3	3	20091988	NA	NA	NA	IA--	+474400+85800	0	0	0	0	4	NA	NA	NA	IAT	NA	NA	NA	NA	NA	NA	NA	NA	NA	NA	NA	U	Z	U	--	--	-	TRUE
712	712	2319310	DFS	A0	R_000358	0	1	ZZ	12000	12000	N	0	U	U	3	3	29011989	NA	NA	NA	IA--	+425600+113300	0	2	10	0	4	NA	NA	NA	IAT	NA	NA	NA	NA	NA	NA	NA	NA	NA	NA	NA	U	Z	U	--	--	-	TRUE
713	713	1250710	DFS	A0	R_000359	0	1	ZZ	12000	12000	N	0	U	U	3	3	6101991	NA	NA	NA	IA--	+474600+164800	0	0	0	0	4	NA	NA	NA	IAT	NA	NA	NA	NA	NA	NA	NA	NA	NA	NA	NA	U	Z	U	--	--	-	TRUE
714	714	2511710	DFS	A0	R_000359	0	1	ZZ	12000	12000	N	0	U	U	3	3	2021994	NA	NA	NA	IA--	+410300+91200	0	2	10	0	4	NA	NA	NA	IAT	NA	NA	NA	NA	NA	NA	NA	NA	NA	NA	NA	U	Z	U	--	--	-	TRUE
715	715	1020810	DFS	A0	R_000360	0	1	ZZ	12000	12000	N	0	U	U	1	1	24071957	NA	NA	NA	IA--	+481300+162200	0	0	0	0	4	NA	NA	NA	IAT	NA	NA	NA	NA	NA	NA	NA	NA	NA	NA	NA	U	Z	U	--	--	-	TRUE
716	716	2281810	DFS	A0	R_000360	0	1	ZZ	12000	12000	N	0	U	U	1	1	18021960	NA	NA	NA	IA--	+445500+102800	0	1	1	0	4	NA	NA	NA	IAT	NA	NA	NA	NA	NA	NA	NA	NA	NA	NA	NA	U	Z	U	--	--	-	TRUE
717	717	1179610	DFS	A0	R_000361	0	1	ZZ	12000	12000	N	0	M	M	4	4	6031949	NA	NA	NA	IA--	+492900+82600	0	0	0	0	4	NA	NA	NA	IAT	NA	NA	NA	NA	NA	NA	NA	NA	NA	NA	NA	U	Z	U	--	--	-	TRUE
718	718	2440610	DFS	A0	R_000361	0	1	ZZ	12000	12000	N	0	M	M	4	4	12021950	NA	NA	NA	IA--	+373000+150600	0	2	10	0	4	NA	NA	NA	IAT	NA	NA	NA	NA	NA	NA	NA	NA	NA	NA	NA	U	Z	U	--	--	-	TRUE
719	719	799710	DFS	A0	R_000362	0	1	ZZ	12000	12000	N	0	U	U	2	2	24101964	NA	NA	NA	IA--	+481400+114100	0	0	0	0	4	NA	NA	NA	IAT	NA	NA	NA	NA	NA	NA	NA	NA	NA	NA	NA	U	Z	U	--	--	-	TRUE
720	720	2060710	DFS	A0	R_000362	0	1	ZZ	12000	12000	N	0	U	U	2	2	10101965	NA	NA	NA	IA--	+454900+85400	0	2	19	0	4	NA	NA	NA	IAT	NA	NA	NA	NA	NA	NA	NA	NA	NA	NA	NA	U	Z	U	--	--	-	TRUE
721	721	1047910	DFS	A0	R_000363	0	1	ZZ	12000	12000	N	0	U	U	0	0	17061953	NA	NA	NA	IA--	+472500+94600	0	0	0	0	4	NA	NA	NA	IAT	NA	NA	NA	NA	NA	NA	NA	NA	NA	NA	NA	U	Z	U	--	--	-	TRUE
722	722	2308910	DFS	A0	R_000363	0	1	ZZ	12000	12000	N	0	U	U	0	0	14111954	NA	NA	NA	IA--	+435300+80300	0	2	19	0	4	NA	NA	NA	IAT	NA	NA	NA	NA	NA	NA	NA	NA	NA	NA	NA	U	Z	U	--	--	-	TRUE
723	723	1012810	DFS	A0	R_000364	0	1	ZZ	12000	12000	N	0	M	M	3	3	8101960	NA	NA	NA	IA--	+474800+130300	0	0	0	0	4	NA	NA	NA	IAT	NA	NA	NA	NA	NA	NA	NA	NA	NA	NA	NA	U	Z	U	--	--	-	TRUE
724	724	2273810	DFS	A0	R_000364	0	1	ZZ	12000	12000	N	0	M	M	3	3	7111960	NA	NA	NA	IA--	+423400+123700	0	2	19	0	4	NA	NA	NA	IAT	NA	NA	NA	NA	NA	NA	NA	NA	NA	NA	NA	U	Z	U	--	--	-	TRUE
725	725	1073110	DFS	A0	R_000365	0	1	ZZ	12000	12000	N	0	U	U	4	4	8101960	NA	NA	NA	IA--	+474800+130300	0	0	0	0	4	NA	NA	NA	IAT	NA	NA	NA	NA	NA	NA	NA	NA	NA	NA	NA	U	Z	U	--	--	-	TRUE
726	726	2334110	DFS	A0	R_000365	0	1	ZZ	12000	12000	N	0	U	U	4	4	11011961	NA	NA	NA	IA--	+440000+80300	0	2	10	0	4	NA	NA	NA	IAT	NA	NA	NA	NA	NA	NA	NA	NA	NA	NA	NA	U	Z	U	--	--	-	TRUE
727	727	1255110	DFS	A0	R_000366	0	1	ZZ	12000	12000	N	0	U	U	3	3	13071968	NA	NA	NA	IA--	+482500+64600	0	0	0	0	4	NA	NA	NA	IAT	NA	NA	NA	NA	NA	NA	NA	NA	NA	NA	NA	U	Z	U	--	--	-	TRUE
728	728	2516110	DFS	A0	R_000366	0	1	ZZ	12000	12000	N	0	U	U	3	3	24111968	NA	NA	NA	IA--	+404300+83400	0	2	10	0	4	NA	NA	NA	IAT	NA	NA	NA	NA	NA	NA	NA	NA	NA	NA	NA	U	Z	U	--	--	-	TRUE
729	729	1072810	DFS	A0	R_000367	0	1	ZZ	12000	12000	N	0	M	M	2	2	3081959	NA	NA	NA	IA--	+474600+80800	0	0	0	0	4	NA	NA	NA	IAT	NA	NA	NA	NA	NA	NA	NA	NA	NA	NA	NA	U	Z	U	--	--	-	TRUE
730	730	2333810	DFS	A0	R_000367	0	1	ZZ	12000	12000	N	0	M	M	2	2	4031960	NA	NA	NA	IA--	+441700+83000	0	2	10	0	4	NA	NA	NA	IAT	NA	NA	NA	NA	NA	NA	NA	NA	NA	NA	NA	U	Z	U	--	--	-	TRUE
731	731	1236310	DFS	A0	R_000368	0	1	ZZ	12000	12000	N	0	U	U	3	3	7081953	NA	NA	NA	IA--	+480000+112000	0	0	0	0	4	NA	NA	NA	IAT	NA	NA	NA	NA	NA	NA	NA	NA	NA	NA	NA	U	Z	U	--	--	-	TRUE
732	732	2497310	DFS	A0	R_000368	0	1	ZZ	12000	12000	N	0	U	U	3	3	25121959	NA	NA	NA	IA--	+391400+91100	0	2	19	0	4	NA	NA	NA	IAT	NA	NA	NA	NA	NA	NA	NA	NA	NA	NA	NA	U	Z	U	--	--	-	TRUE
733	733	1062510	DFS	A0	R_000369	0	1	ZZ	12000	12000	N	0	U	U	4	4	19101955	NA	NA	NA	IA--	+480000+75200	0	0	0	0	4	NA	NA	NA	IAT	NA	NA	NA	NA	NA	NA	NA	NA	NA	NA	NA	U	Z	U	--	--	-	TRUE
734	734	2323510	DFS	A0	R_000369	0	1	ZZ	12000	12000	N	0	U	U	4	4	3011956	NA	NA	NA	IA--	+435300+80300	0	2	10	0	4	NA	NA	NA	IAT	NA	NA	NA	NA	NA	NA	NA	NA	NA	NA	NA	U	Z	U	--	--	-	TRUE
735	735	1041910	DFS	A0	R_000370	0	1	ZZ	12000	12000	N	0	U	U	1	1	13071956	NA	NA	NA	IA--	+481300+162200	0	0	0	0	4	NA	NA	NA	IAT	NA	NA	NA	NA	NA	NA	NA	NA	NA	NA	NA	U	Z	U	--	--	-	TRUE
736	736	2302910	DFS	A0	R_000370	0	1	ZZ	12000	12000	N	0	U	U	1	1	29101957	NA	NA	NA	IA--	+441500+100300	0	2	10	0	4	NA	NA	NA	IAT	NA	NA	NA	NA	NA	NA	NA	NA	NA	NA	NA	U	Z	U	--	--	-	TRUE
737	737	1018010	DFS	A0	R_000371	0	1	ZZ	12000	12000	N	0	U	U	0	0	11051957	NA	NA	NA	IA--	+481300+162200	0	0	0	0	4	NA	NA	NA	IAT	NA	NA	NA	NA	NA	NA	NA	NA	NA	NA	NA	U	Z	U	--	--	-	TRUE
738	738	2279010	DFS	A0	R_000371	0	1	ZZ	12000	12000	N	0	U	U	0	0	31011958	NA	NA	NA	IA--	+434500+111100	0	2	10	0	4	NA	NA	NA	IAT	NA	NA	NA	NA	NA	NA	NA	NA	NA	NA	NA	U	Z	U	--	--	-	TRUE
739	739	1042010	DFS	A0	R_000372	0	1	ZZ	12000	12000	N	0	U	U	1	1	25051957	NA	NA	NA	IA--	+481300+162200	0	0	0	0	4	NA	NA	NA	IAT	NA	NA	NA	NA	NA	NA	NA	NA	NA	NA	NA	U	Z	U	--	--	-	TRUE
740	740	2303010	DFS	A0	R_000372	0	1	ZZ	12000	12000	N	0	U	U	1	1	26121957	NA	NA	NA	IA--	+440600+94400	0	2	10	0	4	NA	NA	NA	IAT	NA	NA	NA	NA	NA	NA	NA	NA	NA	NA	NA	U	Z	U	--	--	-	TRUE
741	741	1120610	DFS	A0	R_000373	0	1	ZZ	12000	12000	N	0	U	U	1	1	16061957	NA	NA	NA	IA--	+525500+135000	0	0	0	0	4	NA	NA	NA	IAT	NA	NA	NA	NA	NA	NA	NA	NA	NA	NA	NA	U	Z	U	--	--	-	TRUE
742	742	2381610	DFS	A0	R_000373	0	1	ZZ	12000	12000	N	0	U	U	1	1	29091957	NA	NA	NA	IA--	+453800+95200	0	2	19	0	4	NA	NA	NA	IAT	NA	NA	NA	NA	NA	NA	NA	NA	NA	NA	NA	U	Z	U	--	--	-	TRUE
743	743	1036010	DFS	A0	R_000374	0	1	ZZ	12000	12000	N	0	U	U	2	2	6101974	NA	NA	NA	IA--	+481800+141500	0	0	0	0	4	NA	NA	NA	IAT	NA	NA	NA	NA	NA	NA	NA	NA	NA	NA	NA	U	Z	U	--	--	-	TRUE
744	744	2297010	DFS	A0	R_000374	0	1	ZZ	12000	12000	N	0	U	U	2	2	9111974	NA	NA	NA	IA--	+434400+110100	0	2	19	0	4	NA	NA	NA	IAT	NA	NA	NA	NA	NA	NA	NA	NA	NA	NA	NA	U	Z	U	--	--	-	TRUE
745	745	1079610	DFS	A0	R_000375	0	1	ZZ	12000	12000	N	0	U	U	4	4	23081959	NA	NA	NA	IA--	+474800+130300	0	0	0	0	4	NA	NA	NA	IAT	NA	NA	NA	NA	NA	NA	NA	NA	NA	NA	NA	U	Z	U	--	--	-	TRUE
746	746	2340610	DFS	A0	R_000375	0	1	ZZ	12000	12000	N	0	U	U	4	4	28101959	NA	NA	NA	IA--	+452500+111700	0	2	19	0	4	NA	NA	NA	IAT	NA	NA	NA	NA	NA	NA	NA	NA	NA	NA	NA	U	Z	U	--	--	-	TRUE
747	747	1180610	DFS	A0	R_000376	0	1	ZZ	12000	12000	N	0	U	U	3	3	2051957	NA	NA	NA	IA--	+484600+112800	0	0	0	0	4	NA	NA	NA	IAT	NA	NA	NA	NA	NA	NA	NA	NA	NA	NA	NA	U	Z	U	--	--	-	TRUE
748	748	2441610	DFS	A0	R_000376	0	1	ZZ	12000	12000	N	0	U	U	3	3	20111961	NA	NA	NA	IA--	+530500+213200	0	2	19	0	4	NA	NA	NA	IAT	NA	NA	NA	NA	NA	NA	NA	NA	NA	NA	NA	U	Z	U	--	--	-	TRUE
749	749	1216210	DFS	A0	R_000377	0	1	ZZ	12000	12000	N	0	U	U	4	4	11101956	NA	NA	NA	IA--	+513000+120900	0	0	0	0	4	NA	NA	NA	IAT	NA	NA	NA	NA	NA	NA	NA	NA	NA	NA	NA	U	Z	U	--	--	-	TRUE
750	750	2477210	DFS	A0	R_000377	0	1	ZZ	12000	12000	N	0	U	U	4	4	26111961	NA	NA	NA	IA--	+391100+85800	0	2	19	0	4	NA	NA	NA	IAT	NA	NA	NA	NA	NA	NA	NA	NA	NA	NA	NA	U	Z	U	--	--	-	TRUE
751	751	1192310	DFS	A0	R_000378	0	1	ZZ	12000	12000	N	0	U	U	1	1	1051959	NA	NA	NA	IA--	+495300+105600	0	0	0	0	4	NA	NA	NA	IAT	NA	NA	NA	NA	NA	NA	NA	NA	NA	NA	NA	U	Z	U	--	--	-	TRUE
752	752	2453310	DFS	A0	R_000378	0	1	ZZ	12000	12000	N	0	U	U	1	1	27011961	NA	NA	NA	IA--	+435200+102000	0	2	19	0	4	NA	NA	NA	IAT	NA	NA	NA	NA	NA	NA	NA	NA	NA	NA	NA	U	Z	U	--	--	-	TRUE
753	753	1007310	DFS	A0	R_000379	0	1	ZZ	12000	12000	N	0	M	M	3	3	4061960	NA	NA	NA	IA--	+512100+122300	0	0	0	0	4	NA	NA	NA	IAT	NA	NA	NA	NA	NA	NA	NA	NA	NA	NA	NA	U	Z	U	--	--	-	TRUE
754	754	2268310	DFS	A0	R_000379	0	1	ZZ	12000	12000	N	0	M	M	3	3	16101960	NA	NA	NA	IA--	+450400+74100	0	2	10	0	4	NA	NA	NA	IAT	NA	NA	NA	NA	NA	NA	NA	NA	NA	NA	NA	U	Z	U	--	--	-	TRUE
755	755	853310	DFS	A0	R_000380	0	1	ZZ	12000	12000	N	0	U	U	1	1	6061958	NA	NA	NA	IA--	+484300+93900	0	0	0	0	4	NA	NA	NA	IAT	NA	NA	NA	NA	NA	NA	NA	NA	NA	NA	NA	U	Z	U	--	--	-	TRUE
756	756	2114310	DFS	A0	R_000380	0	1	ZZ	12000	12000	N	0	U	U	1	1	15021961	NA	NA	NA	IA--	+424600+105300	0	2	19	0	4	NA	NA	NA	IAT	NA	NA	NA	NA	NA	NA	NA	NA	NA	NA	NA	U	Z	U	--	--	-	TRUE
757	757	1120510	DFS	A0	R_000381	0	1	ZZ	12000	12000	N	0	U	U	1	1	18051957	NA	NA	NA	IA--	+504200+125600	0	0	0	0	4	NA	NA	NA	IAT	NA	NA	NA	NA	NA	NA	NA	NA	NA	NA	NA	U	Z	U	--	--	-	TRUE
758	758	2381510	DFS	A0	R_000381	0	1	ZZ	12000	12000	N	0	U	U	1	1	7091957	NA	NA	NA	IA--	+455200+93800	0	2	19	0	4	NA	NA	NA	IAT	NA	NA	NA	NA	NA	NA	NA	NA	NA	NA	NA	U	Z	U	--	--	-	TRUE
759	759	1113510	DFS	A0	R_000382	0	1	ZZ	12000	12000	N	0	U	U	1	1	1051959	NA	NA	NA	IA--	+481300+162200	0	0	0	0	4	NA	NA	NA	IAT	NA	NA	NA	NA	NA	NA	NA	NA	NA	NA	NA	U	Z	U	--	--	-	TRUE
760	760	2374510	DFS	A0	R_000382	0	1	ZZ	12000	12000	N	0	U	U	1	1	23121959	NA	NA	NA	IA--	+450800+105600	0	2	19	0	4	NA	NA	NA	IAT	NA	NA	NA	NA	NA	NA	NA	NA	NA	NA	NA	U	Z	U	--	--	-	TRUE
761	761	1152110	DFS	A0	R_000383	0	1	ZZ	12000	12000	N	0	U	U	1	1	29051975	NA	NA	NA	IA--	+481300+162200	0	0	0	0	4	NA	NA	NA	IAT	NA	NA	NA	NA	NA	NA	NA	NA	NA	NA	NA	U	Z	U	--	--	-	TRUE
762	762	2413110	DFS	A0	R_000383	0	1	ZZ	12000	12000	N	0	U	U	1	1	19021976	NA	NA	NA	IA--	+391100+85800	0	2	10	0	4	NA	NA	NA	IAT	NA	NA	NA	NA	NA	NA	NA	NA	NA	NA	NA	U	Z	U	--	--	-	TRUE
763	763	1236010	DFS	A0	R_000384	0	1	ZZ	12000	12000	N	0	M	M	3	3	12071958	NA	NA	NA	IA--	+481300+162200	0	0	0	0	4	NA	NA	NA	IAT	NA	NA	NA	NA	NA	NA	NA	NA	NA	NA	NA	U	Z	U	--	--	-	TRUE
764	764	2497010	DFS	A0	R_000384	0	1	ZZ	12000	12000	N	0	M	M	3	3	6021959	NA	NA	NA	IA--	+393400+85400	0	2	10	0	4	NA	NA	NA	IAT	NA	NA	NA	NA	NA	NA	NA	NA	NA	NA	NA	U	Z	U	--	--	-	TRUE
765	765	979810	DFS	A0	R_000385	0	1	ZZ	12000	12000	N	0	U	U	1	1	21061958	NA	NA	NA	IA--	+511700+144900	0	0	0	0	4	NA	NA	NA	IAT	NA	NA	NA	NA	NA	NA	NA	NA	NA	NA	NA	U	Z	U	--	--	-	TRUE
766	766	2240810	DFS	A0	R_000385	0	1	ZZ	12000	12000	N	0	U	U	1	1	30091962	NA	NA	NA	IA--	+454800+93000	0	7	20	0	4	NA	NA	NA	IAT	NA	NA	NA	NA	NA	NA	NA	NA	NA	NA	NA	U	Z	U	--	--	-	TRUE
767	767	1073210	DFS	A0	R_000386	0	1	ZZ	12000	12000	N	0	U	U	2	2	27051958	NA	NA	NA	IA--	+473700+74000	0	0	0	0	4	NA	NA	NA	IAT	NA	NA	NA	NA	NA	NA	NA	NA	NA	NA	NA	U	Z	U	--	--	-	TRUE
768	768	2334210	DFS	A0	R_000386	0	1	ZZ	12000	12000	N	0	U	U	2	2	16021961	NA	NA	NA	IA--	+442200+83400	0	2	19	0	4	NA	NA	NA	IAT	NA	NA	NA	NA	NA	NA	NA	NA	NA	NA	NA	U	Z	U	--	--	-	TRUE
769	769	1235810	DFS	A0	R_000387	0	1	ZZ	12000	12000	N	0	M	M	2	2	12101958	NA	NA	NA	IA--	+483000+91300	0	0	0	0	4	NA	NA	NA	IAT	NA	NA	NA	NA	NA	NA	NA	NA	NA	NA	NA	U	Z	U	--	--	-	TRUE
770	770	2496810	DFS	A0	R_000387	0	1	ZZ	12000	12000	N	0	M	M	2	2	16121958	NA	NA	NA	IA--	+391100+85800	0	2	10	0	4	NA	NA	NA	IAT	NA	NA	NA	NA	NA	NA	NA	NA	NA	NA	NA	U	Z	U	--	--	-	TRUE
771	771	1073310	DFS	A0	R_000388	0	1	ZZ	12000	12000	N	0	U	U	3	3	24091960	NA	NA	NA	IA--	+483700+95200	0	0	0	0	4	NA	NA	NA	IAT	NA	NA	NA	NA	NA	NA	NA	NA	NA	NA	NA	U	Z	U	--	--	-	TRUE
772	772	2334310	DFS	A0	R_000388	0	1	ZZ	12000	12000	N	0	U	U	3	3	20021961	NA	NA	NA	IA--	+440600+81400	0	2	19	0	4	NA	NA	NA	IAT	NA	NA	NA	NA	NA	NA	NA	NA	NA	NA	NA	U	Z	U	--	--	-	TRUE
773	773	1236910	DFS	A0	R_000389	0	1	ZZ	12000	12000	N	0	U	U	3	3	8051959	NA	NA	NA	IA--	+505000+125500	0	0	0	0	4	NA	NA	NA	IAT	NA	NA	NA	NA	NA	NA	NA	NA	NA	NA	NA	U	Z	U	--	--	-	TRUE
774	774	2497910	DFS	A0	R_000389	0	1	ZZ	12000	12000	N	0	U	U	3	3	12111960	NA	NA	NA	IA--	+385700+85200	0	2	19	0	4	NA	NA	NA	IAT	NA	NA	NA	NA	NA	NA	NA	NA	NA	NA	NA	U	Z	U	--	--	-	TRUE
775	775	1062710	DFS	A0	R_000390	0	1	ZZ	12000	12000	N	0	U	U	1	1	13061958	NA	NA	NA	IA--	+484300+93900	0	0	0	0	4	NA	NA	NA	IAT	NA	NA	NA	NA	NA	NA	NA	NA	NA	NA	NA	U	Z	U	--	--	-	TRUE
776	776	2323710	DFS	A0	R_000390	0	1	ZZ	12000	12000	N	0	U	U	1	1	10011960	NA	NA	NA	IA--	+435300+80300	0	2	10	0	4	NA	NA	NA	IAT	NA	NA	NA	NA	NA	NA	NA	NA	NA	NA	NA	U	Z	U	--	--	-	TRUE
777	777	1236710	DFS	A0	R_000391	0	1	ZZ	12000	12000	N	0	U	U	3	3	27061959	NA	NA	NA	IA--	+482400+1e+05	0	0	0	0	4	NA	NA	NA	IAT	NA	NA	NA	NA	NA	NA	NA	NA	NA	NA	NA	U	Z	U	--	--	-	TRUE
778	778	2497710	DFS	A0	R_000391	0	1	ZZ	12000	12000	N	0	U	U	3	3	3111960	NA	NA	NA	IA--	+391100+85800	0	2	19	0	4	NA	NA	NA	IAT	NA	NA	NA	NA	NA	NA	NA	NA	NA	NA	NA	U	Z	U	--	--	-	TRUE
779	779	1062810	DFS	A0	R_000392	0	1	ZZ	12000	12000	N	0	M	M	2	2	8081959	NA	NA	NA	IA--	+483300+91200	0	0	0	0	4	NA	NA	NA	IAT	NA	NA	NA	NA	NA	NA	NA	NA	NA	NA	NA	U	Z	U	--	--	-	TRUE
780	780	2323810	DFS	A0	R_000392	0	1	ZZ	12000	12000	N	0	M	M	2	2	14021960	NA	NA	NA	IA--	+435300+80300	0	2	10	0	4	NA	NA	NA	IAT	NA	NA	NA	NA	NA	NA	NA	NA	NA	NA	NA	U	Z	U	--	--	-	TRUE
781	781	1253610	DFS	A0	R_000393	0	1	ZZ	12000	12000	N	0	U	U	3	3	16071961	NA	NA	NA	IA--	+483300+91200	0	0	0	0	4	NA	NA	NA	IAT	NA	NA	NA	NA	NA	NA	NA	NA	NA	NA	NA	U	Z	U	--	--	-	TRUE
782	782	2514610	DFS	A0	R_000393	0	1	ZZ	12000	12000	N	0	U	U	3	3	22011967	NA	NA	NA	IA--	+404000+83700	0	2	10	0	4	NA	NA	NA	IAT	NA	NA	NA	NA	NA	NA	NA	NA	NA	NA	NA	U	Z	U	--	--	-	TRUE
783	783	1247310	DFS	A0	R_000394	0	1	ZZ	12000	12000	N	0	U	U	1	1	27051959	NA	NA	NA	IA--	+481100+130300	0	0	0	0	4	NA	NA	NA	IAT	NA	NA	NA	NA	NA	NA	NA	NA	NA	NA	NA	U	Z	U	--	--	-	TRUE
784	784	2508310	DFS	A0	R_000394	0	1	ZZ	12000	12000	N	0	U	U	1	1	26021961	NA	NA	NA	IA--	+440800+121500	0	2	10	0	4	NA	NA	NA	IAT	NA	NA	NA	NA	NA	NA	NA	NA	NA	NA	NA	U	Z	U	--	--	-	TRUE
785	785	1220110	DFS	A0	R_000395	0	1	ZZ	12000	12000	N	0	U	U	1	1	1061959	NA	NA	NA	IA--	+505000+125500	0	0	0	0	4	NA	NA	NA	IAT	NA	NA	NA	NA	NA	NA	NA	NA	NA	NA	NA	U	Z	U	--	--	-	TRUE
786	786	2481110	DFS	A0	R_000395	0	1	ZZ	12000	12000	N	0	U	U	1	1	23051960	NA	NA	NA	IA--	+462400+130100	0	2	10	0	4	NA	NA	NA	IAT	NA	NA	NA	NA	NA	NA	NA	NA	NA	NA	NA	U	Z	U	--	--	-	TRUE
787	787	1234210	DFS	A0	R_000396	0	1	ZZ	12000	12000	N	0	U	U	1	1	4051959	NA	NA	NA	IA--	+512100+144800	0	0	0	0	4	NA	NA	NA	IAT	NA	NA	NA	NA	NA	NA	NA	NA	NA	NA	NA	U	Z	U	--	--	-	TRUE
788	788	2495210	DFS	A0	R_000396	0	1	ZZ	12000	12000	N	0	U	U	1	1	28011960	NA	NA	NA	IA--	+403500+170700	0	2	19	0	4	NA	NA	NA	IAT	NA	NA	NA	NA	NA	NA	NA	NA	NA	NA	NA	U	Z	U	--	--	-	TRUE
789	789	1210710	DFS	A0	R_000397	0	1	ZZ	12000	12000	N	0	U	U	2	2	2101960	NA	NA	NA	IA--	+504300+125900	0	0	0	0	4	NA	NA	NA	IAT	NA	NA	NA	NA	NA	NA	NA	NA	NA	NA	NA	U	Z	U	--	--	-	TRUE
790	790	2471710	DFS	A0	R_000397	0	1	ZZ	12000	12000	N	0	U	U	2	2	12021961	NA	NA	NA	IA--	+431900+112100	0	2	10	0	4	NA	NA	NA	IAT	NA	NA	NA	NA	NA	NA	NA	NA	NA	NA	NA	U	Z	U	--	--	-	TRUE
791	791	799010	DFS	A0	R_000398	0	1	ZZ	12000	12000	N	0	U	U	1	1	7061959	NA	NA	NA	IA--	+510000+134000	0	0	0	0	4	NA	NA	NA	IAT	NA	NA	NA	NA	NA	NA	NA	NA	NA	NA	NA	U	Z	U	--	--	-	TRUE
792	792	2060010	DFS	A0	R_000398	0	1	ZZ	12000	12000	N	0	U	U	1	1	15011960	NA	NA	NA	IA--	+454700+90500	0	1	1	0	4	NA	NA	NA	IAT	NA	NA	NA	NA	NA	NA	NA	NA	NA	NA	NA	U	Z	U	--	--	-	TRUE
793	793	1020910	DFS	A0	R_000399	0	1	ZZ	12000	12000	N	0	U	U	4	4	9081964	NA	NA	NA	IA--	+495300+105600	0	0	0	0	4	NA	NA	NA	IAT	NA	NA	NA	NA	NA	NA	NA	NA	NA	NA	NA	U	Z	U	--	--	-	TRUE
794	794	2281910	DFS	A0	R_000399	0	1	ZZ	12000	12000	N	0	U	U	4	4	10101964	NA	NA	NA	IA--	+442900+94600	0	2	19	0	4	NA	NA	NA	IAT	NA	NA	NA	NA	NA	NA	NA	NA	NA	NA	NA	U	Z	U	--	--	-	TRUE
795	795	1106010	DFS	A0	R_000400	0	1	ZZ	12000	12000	N	0	U	U	3	3	4051960	NA	NA	NA	IA--	+511500+144600	0	0	0	0	4	NA	NA	NA	IAT	NA	NA	NA	NA	NA	NA	NA	NA	NA	NA	NA	U	Z	U	--	--	-	TRUE
796	796	2367010	DFS	A0	R_000400	0	1	ZZ	12000	12000	N	0	U	U	3	3	24011961	NA	NA	NA	IA--	+442400+90800	0	2	10	0	4	NA	NA	NA	IAT	NA	NA	NA	NA	NA	NA	NA	NA	NA	NA	NA	U	Z	U	--	--	-	TRUE
797	797	1192410	DFS	A0	R_000401	0	1	ZZ	12000	12000	N	0	U	U	1	1	2071960	NA	NA	NA	IA--	+503500+130000	0	0	0	0	4	NA	NA	NA	IAT	NA	NA	NA	NA	NA	NA	NA	NA	NA	NA	NA	U	Z	U	--	--	-	TRUE
798	798	2453410	DFS	A0	R_000401	0	1	ZZ	12000	12000	N	0	U	U	1	1	20021961	NA	NA	NA	IA--	+435700+101400	0	2	19	0	4	NA	NA	NA	IAT	NA	NA	NA	NA	NA	NA	NA	NA	NA	NA	NA	U	Z	U	--	--	-	TRUE
799	799	1259910	DFS	A0	R_000402	0	1	ZZ	12000	12000	N	0	U	U	2	2	3101965	NA	NA	NA	IA--	+474400+82600	0	0	0	0	4	NA	NA	NA	IAT	NA	NA	NA	NA	NA	NA	NA	NA	NA	NA	NA	U	Z	U	--	--	-	TRUE
800	800	2520910	DFS	A0	R_000402	0	1	ZZ	12000	12000	N	0	U	U	2	2	15121968	NA	NA	NA	IA--	+391300+90700	0	2	19	0	4	NA	NA	NA	IAT	NA	NA	NA	NA	NA	NA	NA	NA	NA	NA	NA	U	Z	U	--	--	-	TRUE
801	801	1232110	DFS	A0	R_000403	0	1	ZZ	12000	12000	N	0	U	U	0	0	2091964	NA	NA	NA	IA--	+481700+165500	0	0	0	0	4	NA	NA	NA	IAT	NA	NA	NA	NA	NA	NA	NA	NA	NA	NA	NA	U	Z	U	--	--	-	TRUE
802	802	2493110	DFS	A0	R_000403	0	1	ZZ	12000	12000	N	0	U	U	0	0	17121964	NA	NA	NA	IA--	+434500+130100	0	2	10	0	4	NA	NA	NA	IAT	NA	NA	NA	NA	NA	NA	NA	NA	NA	NA	NA	U	Z	U	--	--	-	TRUE
803	803	1018210	DFS	A0	R_000404	0	1	ZZ	12000	12000	N	0	U	U	1	1	19061960	NA	NA	NA	IA--	+504300+130200	0	0	0	0	4	NA	NA	NA	IAT	NA	NA	NA	NA	NA	NA	NA	NA	NA	NA	NA	U	Z	U	--	--	-	TRUE
804	804	2279210	DFS	A0	R_000404	0	1	ZZ	12000	12000	N	0	U	U	1	1	29011961	NA	NA	NA	IA--	+434900+111900	0	2	19	0	4	NA	NA	NA	IAT	NA	NA	NA	NA	NA	NA	NA	NA	NA	NA	NA	U	Z	U	--	--	-	TRUE
805	805	1223610	DFS	A0	R_000405	0	1	ZZ	12000	12000	N	0	U	U	3	3	12081961	NA	NA	NA	IA--	+480200+85400	0	0	0	0	4	NA	NA	NA	IAT	NA	NA	NA	NA	NA	NA	NA	NA	NA	NA	NA	U	Z	U	--	--	-	TRUE
806	806	2484610	DFS	A0	R_000405	0	1	ZZ	12000	12000	N	0	U	U	3	3	14011965	NA	NA	NA	IA--	+430100+122900	0	2	10	0	4	NA	NA	NA	IAT	NA	NA	NA	NA	NA	NA	NA	NA	NA	NA	NA	U	Z	U	--	--	-	TRUE
807	807	796610	DFS	A0	R_000406	0	1	ZZ	12000	12000	N	0	U	U	4	4	8101961	NA	NA	NA	IA--	+474800+130300	0	0	0	0	4	NA	NA	NA	IAT	NA	NA	NA	NA	NA	NA	NA	NA	NA	NA	NA	U	Z	U	--	--	-	TRUE
808	808	2057610	DFS	A0	R_000406	0	1	ZZ	12000	12000	N	0	U	U	4	4	2111961	NA	NA	NA	IA--	+453900+101200	0	2	10	0	4	NA	NA	NA	IAT	NA	NA	NA	NA	NA	NA	NA	NA	NA	NA	NA	U	Z	U	--	--	-	TRUE
809	809	853410	DFS	A0	R_000407	0	1	ZZ	12000	12000	N	0	U	U	2	2	5101959	NA	NA	NA	IA--	+471800+131000	0	0	0	0	4	NA	NA	NA	IAT	NA	NA	NA	NA	NA	NA	NA	NA	NA	NA	NA	U	Z	U	--	--	-	TRUE
810	810	2114410	DFS	A0	R_000407	0	1	ZZ	12000	12000	N	0	U	U	2	2	17121961	NA	NA	NA	IA--	+424400+105900	0	2	19	0	4	NA	NA	NA	IAT	NA	NA	NA	NA	NA	NA	NA	NA	NA	NA	NA	U	Z	U	--	--	-	TRUE
811	811	1193210	DFS	A0	R_000408	0	1	ZZ	12000	12000	N	0	U	U	0	0	24081960	NA	NA	NA	IA--	+471800+131000	0	0	0	0	4	NA	NA	NA	IAT	NA	NA	NA	NA	NA	NA	NA	NA	NA	NA	NA	U	Z	U	--	--	-	TRUE
812	812	2454210	DFS	A0	R_000408	0	1	ZZ	12000	12000	N	0	U	U	0	0	15031965	NA	NA	NA	IA--	+435100+102700	0	2	10	0	4	NA	NA	NA	IAT	NA	NA	NA	NA	NA	NA	NA	NA	NA	NA	NA	U	Z	U	--	--	-	TRUE
813	813	1259610	DFS	A0	R_000409	0	1	ZZ	12000	12000	N	0	U	U	3	3	17081961	NA	NA	NA	IA--	+475600+134800	0	0	0	0	4	NA	NA	NA	IAT	NA	NA	NA	NA	NA	NA	NA	NA	NA	NA	NA	U	Z	U	--	--	-	TRUE
814	814	2520610	DFS	A0	R_000409	0	1	ZZ	12000	12000	N	0	U	U	3	3	20011962	NA	NA	NA	IA--	+414400+124900	0	2	19	0	4	NA	NA	NA	IAT	NA	NA	NA	NA	NA	NA	NA	NA	NA	NA	NA	U	Z	U	--	--	-	TRUE
815	815	1205610	DFS	A0	R_000410	0	1	ZZ	12000	12000	N	0	U	U	5	5	5041961	NA	NA	NA	IA--	+474400+85800	0	0	0	0	4	NA	NA	NA	IAT	NA	NA	NA	NA	NA	NA	NA	NA	NA	NA	NA	U	Z	U	--	--	-	TRUE
816	816	2466610	DFS	A0	R_000410	0	1	ZZ	12000	12000	N	0	U	U	5	5	8111961	NA	NA	NA	IA--	+391800+91200	0	2	19	0	4	NA	NA	NA	IAT	NA	NA	NA	NA	NA	NA	NA	NA	NA	NA	NA	U	Z	U	--	--	-	TRUE
817	817	1074010	DFS	A0	R_000411	0	1	ZZ	12000	12000	N	0	U	U	4	4	28081962	NA	NA	NA	IA--	+481600+130300	0	0	0	0	4	NA	NA	NA	IAT	NA	NA	NA	NA	NA	NA	NA	NA	NA	NA	NA	U	Z	U	--	--	-	TRUE
818	818	2335010	DFS	A0	R_000411	0	1	ZZ	12000	12000	N	0	U	U	4	4	25111962	NA	NA	NA	IA--	+435300+80300	0	2	10	0	4	NA	NA	NA	IAT	NA	NA	NA	NA	NA	NA	NA	NA	NA	NA	NA	U	Z	U	--	--	-	TRUE
819	819	1037210	DFS	A0	R_000412	0	1	ZZ	12000	12000	N	0	U	U	3	3	28071974	NA	NA	NA	IA--	+484700+93900	0	0	0	0	4	NA	NA	NA	IAT	NA	NA	NA	NA	NA	NA	NA	NA	NA	NA	NA	U	Z	U	--	--	-	TRUE
820	820	2298210	DFS	A0	R_000412	0	1	ZZ	12000	12000	N	0	U	U	3	3	12021978	NA	NA	NA	IA--	+433200+111400	0	2	19	0	4	NA	NA	NA	IAT	NA	NA	NA	NA	NA	NA	NA	NA	NA	NA	NA	U	Z	U	--	--	-	TRUE
821	821	994310	DFS	A0	R_000413	0	1	ZZ	12000	12000	N	0	U	U	1	1	20051962	NA	NA	NA	IA--	+513400+105800	0	0	0	0	4	NA	NA	NA	IAT	NA	NA	NA	NA	NA	NA	NA	NA	NA	NA	NA	U	Z	U	--	--	-	TRUE
822	822	2255310	DFS	A0	R_000413	0	1	ZZ	12000	12000	N	0	U	U	1	1	14101962	NA	NA	NA	IA--	+455000+94000	0	2	19	0	4	NA	NA	NA	IAT	NA	NA	NA	NA	NA	NA	NA	NA	NA	NA	NA	U	Z	U	--	--	-	TRUE
823	823	1243510	DFS	A0	R_000414	0	1	ZZ	12000	12000	N	0	U	U	1	1	25061961	NA	NA	NA	IA--	+485300+90500	0	0	0	0	4	NA	NA	NA	IAT	NA	NA	NA	NA	NA	NA	NA	NA	NA	NA	NA	U	Z	U	--	--	-	TRUE
824	824	2504510	DFS	A0	R_000414	0	1	ZZ	12000	12000	N	0	U	U	1	1	3021962	NA	NA	NA	IA--	+404300+83400	0	2	10	0	4	NA	NA	NA	IAT	NA	NA	NA	NA	NA	NA	NA	NA	NA	NA	NA	U	Z	U	--	--	-	TRUE
825	825	1252710	DFS	A0	R_000415	0	1	ZZ	12000	12000	N	0	U	U	2	2	22091966	NA	NA	NA	IA--	+480000+96600	0	0	0	0	4	NA	NA	NA	IAT	NA	NA	NA	NA	NA	NA	NA	NA	NA	NA	NA	U	Z	U	--	--	-	TRUE
826	826	2513710	DFS	A0	R_000415	0	1	ZZ	12000	12000	N	0	U	U	2	2	2111966	NA	NA	NA	IA--	+390500+84300	0	2	19	0	4	NA	NA	NA	IAT	NA	NA	NA	NA	NA	NA	NA	NA	NA	NA	NA	U	Z	U	--	--	-	TRUE
827	827	1232210	DFS	A0	R_000416	0	1	ZZ	12000	12000	N	0	U	U	3	3	12101968	NA	NA	NA	IA--	+481400+114100	0	0	0	0	4	NA	NA	NA	IAT	NA	NA	NA	NA	NA	NA	NA	NA	NA	NA	NA	U	Z	U	--	--	-	TRUE
828	828	2493210	DFS	A0	R_000416	0	1	ZZ	12000	12000	N	0	U	U	3	3	20101968	NA	NA	NA	IA--	+434000+125800	0	2	19	0	4	NA	NA	NA	IAT	NA	NA	NA	NA	NA	NA	NA	NA	NA	NA	NA	U	Z	U	--	--	-	TRUE
829	829	1000910	DFS	A0	R_000417	0	1	ZZ	12000	12000	N	0	U	U	2	2	14091962	NA	NA	NA	IA--	+504200+130100	0	0	0	0	4	NA	NA	NA	IAT	NA	NA	NA	NA	NA	NA	NA	NA	NA	NA	NA	U	Z	U	--	--	-	TRUE
830	830	2261910	DFS	A0	R_000417	0	1	ZZ	12000	12000	N	0	U	U	2	2	11101964	NA	NA	NA	IA--	+442400+75000	0	2	10	0	4	NA	NA	NA	IAT	NA	NA	NA	NA	NA	NA	NA	NA	NA	NA	NA	U	Z	U	--	--	-	TRUE
831	831	1252210	DFS	A0	R_000418	0	1	ZZ	12000	12000	N	0	U	U	2	2	22091964	NA	NA	NA	IA--	+481700+90000	0	0	0	0	4	NA	NA	NA	IAT	NA	NA	NA	NA	NA	NA	NA	NA	NA	NA	NA	U	Z	U	--	--	-	TRUE
832	832	2513210	DFS	A0	R_000418	0	1	ZZ	12000	12000	N	0	U	U	2	2	2111965	NA	NA	NA	IA--	+390500+84300	0	2	19	0	4	NA	NA	NA	IAT	NA	NA	NA	NA	NA	NA	NA	NA	NA	NA	NA	U	Z	U	--	--	-	TRUE
833	833	1227810	DFS	A0	R_000419	0	1	ZZ	12000	12000	N	0	U	U	2	2	12101971	NA	NA	NA	IA--	+495000+84900	0	0	0	0	4	NA	NA	NA	IAT	NA	NA	NA	NA	NA	NA	NA	NA	NA	NA	NA	U	Z	U	--	--	-	TRUE
834	834	2488810	DFS	A0	R_000419	0	1	ZZ	12000	12000	N	0	U	U	2	2	30011972	NA	NA	NA	IA--	+403300+81900	0	2	19	0	4	NA	NA	NA	IAT	NA	NA	NA	NA	NA	NA	NA	NA	NA	NA	NA	U	Z	U	--	--	-	TRUE
835	835	1045410	DFS	A0	R_000420	0	1	ZZ	12000	12000	N	0	U	U	2	2	24051970	NA	NA	NA	IA--	+481800+142300	0	0	0	0	4	NA	NA	NA	IAT	NA	NA	NA	NA	NA	NA	NA	NA	NA	NA	NA	U	Z	U	--	--	-	TRUE
836	836	2306410	DFS	A0	R_000420	0	1	ZZ	12000	12000	N	0	U	U	2	2	11031973	NA	NA	NA	IA--	+441700+95700	0	2	10	0	4	NA	NA	NA	IAT	NA	NA	NA	NA	NA	NA	NA	NA	NA	NA	NA	U	Z	U	--	--	-	TRUE
837	837	1074610	DFS	A0	R_000421	0	1	ZZ	12000	12000	N	0	U	U	1	1	19051963	NA	NA	NA	IA--	+505200+124600	0	0	0	0	4	NA	NA	NA	IAT	NA	NA	NA	NA	NA	NA	NA	NA	NA	NA	NA	U	Z	U	--	--	-	TRUE
838	838	2335610	DFS	A0	R_000421	0	1	ZZ	12000	12000	N	0	U	U	1	1	5021965	NA	NA	NA	IA--	+435300+74600	0	2	19	0	4	NA	NA	NA	IAT	NA	NA	NA	NA	NA	NA	NA	NA	NA	NA	NA	U	Z	U	--	--	-	TRUE
839	839	1215010	DFS	A0	R_000422	0	1	ZZ	12000	12000	N	0	U	U	1	1	18051963	NA	NA	NA	IA--	+511600+150200	0	0	0	0	4	NA	NA	NA	IAT	NA	NA	NA	NA	NA	NA	NA	NA	NA	NA	NA	U	Z	U	--	--	-	TRUE
840	840	2476010	DFS	A0	R_000422	0	1	ZZ	12000	12000	N	0	U	U	1	1	15021965	NA	NA	NA	IA--	+404000+90000	0	2	10	0	4	NA	NA	NA	IAT	NA	NA	NA	NA	NA	NA	NA	NA	NA	NA	NA	U	Z	U	--	--	-	TRUE
841	841	1158710	DFS	A0	R_000423	0	1	ZZ	12000	12000	N	0	U	U	2	2	4091971	NA	NA	NA	IA--	+481400+114100	0	0	0	0	4	NA	NA	NA	IAT	NA	NA	NA	NA	NA	NA	NA	NA	NA	NA	NA	U	Z	U	--	--	-	TRUE
842	842	2419710	DFS	A0	R_000423	0	1	ZZ	12000	12000	N	0	U	U	2	2	8101972	NA	NA	NA	IA--	+435700+102800	0	2	19	0	4	NA	NA	NA	IAT	NA	NA	NA	NA	NA	NA	NA	NA	NA	NA	NA	U	Z	U	--	--	-	TRUE
843	843	1239810	DFS	A0	R_000424	0	1	ZZ	12000	12000	N	0	U	U	4	4	17031964	NA	NA	NA	IA--	+482000+161100	0	0	0	0	4	NA	NA	NA	IAT	NA	NA	NA	NA	NA	NA	NA	NA	NA	NA	NA	U	Z	U	--	--	-	TRUE
844	844	2500810	DFS	A0	R_000424	0	1	ZZ	12000	12000	N	0	U	U	4	4	20111971	NA	NA	NA	IA--	+430100+133400	0	2	10	0	4	NA	NA	NA	IAT	NA	NA	NA	NA	NA	NA	NA	NA	NA	NA	NA	U	Z	U	--	--	-	TRUE
845	845	1109810	DFS	A0	R_000425	0	1	ZZ	12000	12000	N	0	U	U	2	2	21091967	NA	NA	NA	IA--	+482000+161100	0	0	0	0	4	NA	NA	NA	IAT	NA	NA	NA	NA	NA	NA	NA	NA	NA	NA	NA	U	Z	U	--	--	-	TRUE
846	846	2370810	DFS	A0	R_000425	0	1	ZZ	12000	12000	N	0	U	U	2	2	8021968	NA	NA	NA	IA--	+424600+105300	0	2	10	0	4	NA	NA	NA	IAT	NA	NA	NA	NA	NA	NA	NA	NA	NA	NA	NA	U	Z	U	--	--	-	TRUE
847	847	1239510	DFS	A0	R_000426	0	1	ZZ	12000	12000	N	0	U	U	1	1	6061964	NA	NA	NA	IA--	+483700+91600	0	0	0	0	4	NA	NA	NA	IAT	NA	NA	NA	NA	NA	NA	NA	NA	NA	NA	NA	U	Z	U	--	--	-	TRUE
848	848	2500510	DFS	A0	R_000426	0	1	ZZ	12000	12000	N	0	U	U	1	1	30121967	NA	NA	NA	IA--	+425400+134300	0	2	10	0	4	NA	NA	NA	IAT	NA	NA	NA	NA	NA	NA	NA	NA	NA	NA	NA	U	Z	U	--	--	-	TRUE
849	849	1075110	DFS	A0	R_000427	0	1	ZZ	12000	12000	N	0	U	U	2	2	17101966	NA	NA	NA	IA--	+492700+110500	0	0	0	0	4	NA	NA	NA	IAT	NA	NA	NA	NA	NA	NA	NA	NA	NA	NA	NA	U	Z	U	--	--	-	TRUE
850	850	2336110	DFS	A0	R_000427	0	1	ZZ	12000	12000	N	0	U	U	2	2	13021967	NA	NA	NA	IA--	+441800+82400	0	2	19	0	4	NA	NA	NA	IAT	NA	NA	NA	NA	NA	NA	NA	NA	NA	NA	NA	U	Z	U	--	--	-	TRUE
851	851	1074710	DFS	A0	R_000428	0	1	ZZ	12000	12000	N	0	U	U	2	2	9101965	NA	NA	NA	IA--	+480700+113300	0	0	0	0	4	NA	NA	NA	IAT	NA	NA	NA	NA	NA	NA	NA	NA	NA	NA	NA	U	Z	U	--	--	-	TRUE
852	852	2335710	DFS	A0	R_000428	0	1	ZZ	12000	12000	N	0	U	U	2	2	15111965	NA	NA	NA	IA--	+434900+74600	0	2	19	0	4	NA	NA	NA	IAT	NA	NA	NA	NA	NA	NA	NA	NA	NA	NA	NA	U	Z	U	--	--	-	TRUE
853	853	1194410	DFS	A0	R_000429	0	1	ZZ	12000	12000	N	0	U	U	3	3	2071966	NA	NA	NA	IA--	+481900+113300	0	0	0	0	4	NA	NA	NA	IAT	NA	NA	NA	NA	NA	NA	NA	NA	NA	NA	NA	U	Z	U	--	--	-	TRUE
854	854	2455410	DFS	A0	R_000429	0	1	ZZ	12000	12000	N	0	U	U	3	3	7011969	NA	NA	NA	IA--	+435700+101400	0	2	10	0	4	NA	NA	NA	IAT	NA	NA	NA	NA	NA	NA	NA	NA	NA	NA	NA	U	Z	U	--	--	-	TRUE
855	855	1194810	DFS	A0	R_000430	0	1	ZZ	12000	12000	N	0	U	U	3	3	23101965	NA	NA	NA	IA--	+481400+114100	0	0	0	0	4	NA	NA	NA	IAT	NA	NA	NA	NA	NA	NA	NA	NA	NA	NA	NA	U	Z	U	--	--	-	TRUE
856	856	2455810	DFS	A0	R_000430	0	1	ZZ	12000	12000	N	0	U	U	3	3	15101969	NA	NA	NA	IA--	+434700+102700	0	2	19	0	4	NA	NA	NA	IAT	NA	NA	NA	NA	NA	NA	NA	NA	NA	NA	NA	U	Z	U	--	--	-	TRUE
857	857	799810	DFS	A0	R_000431	0	1	ZZ	12000	12000	N	0	U	U	2	2	26091964	NA	NA	NA	IA--	+481400+114100	0	0	0	0	4	NA	NA	NA	IAT	NA	NA	NA	NA	NA	NA	NA	NA	NA	NA	NA	U	Z	U	--	--	-	TRUE
858	858	2060810	DFS	A0	R_000431	0	1	ZZ	12000	12000	N	0	U	U	2	2	10101965	NA	NA	NA	IA--	+455000+85300	0	7	20	0	4	NA	NA	NA	IAT	NA	NA	NA	NA	NA	NA	NA	NA	NA	NA	NA	U	Z	U	--	--	-	TRUE
859	859	1109210	DFS	A0	R_000432	0	1	ZZ	12000	12000	N	0	U	U	4	4	31101964	NA	NA	NA	IA--	+481400+114100	0	0	0	0	4	NA	NA	NA	IAT	NA	NA	NA	NA	NA	NA	NA	NA	NA	NA	NA	U	Z	U	--	--	-	TRUE
860	860	2370210	DFS	A0	R_000432	0	1	ZZ	12000	12000	N	0	U	U	4	4	6121964	NA	NA	NA	IA--	+425300+113200	0	2	10	0	4	NA	NA	NA	IAT	NA	NA	NA	NA	NA	NA	NA	NA	NA	NA	NA	U	Z	U	--	--	-	TRUE
861	861	1211210	DFS	A0	R_000433	0	1	ZZ	12000	12000	N	0	U	U	2	2	12101969	NA	NA	NA	IA--	+474800+130300	0	0	0	0	4	NA	NA	NA	IAT	NA	NA	NA	NA	NA	NA	NA	NA	NA	NA	NA	U	Z	U	--	--	-	TRUE
862	862	2472210	DFS	A0	R_000433	0	1	ZZ	12000	12000	N	0	U	U	2	2	15111969	NA	NA	NA	IA--	+432300+111300	0	2	19	0	4	NA	NA	NA	IAT	NA	NA	NA	NA	NA	NA	NA	NA	NA	NA	NA	U	Z	U	--	--	-	TRUE
863	863	1219810	DFS	A0	R_000434	0	1	ZZ	12000	12000	N	0	U	U	2	2	8101968	NA	NA	NA	IA--	+463600+142200	0	0	0	0	4	NA	NA	NA	IAT	NA	NA	NA	NA	NA	NA	NA	NA	NA	NA	NA	U	Z	U	--	--	-	TRUE
864	864	2480810	DFS	A0	R_000434	0	1	ZZ	12000	12000	N	0	U	U	2	2	10111968	NA	NA	NA	IA--	+444900+121100	0	2	10	0	4	NA	NA	NA	IAT	NA	NA	NA	NA	NA	NA	NA	NA	NA	NA	NA	U	Z	U	--	--	-	TRUE
865	865	1256910	DFS	A0	R_000435	0	1	ZZ	12000	12000	N	0	U	U	2	2	9101968	NA	NA	NA	IA--	+463600+142200	0	0	0	0	4	NA	NA	NA	IAT	NA	NA	NA	NA	NA	NA	NA	NA	NA	NA	NA	U	Z	U	--	--	-	TRUE
866	866	2517910	DFS	A0	R_000435	0	1	ZZ	12000	12000	N	0	U	U	2	2	10031971	NA	NA	NA	IA--	+400100+154600	0	2	10	0	4	NA	NA	NA	IAT	NA	NA	NA	NA	NA	NA	NA	NA	NA	NA	NA	U	Z	U	--	--	-	TRUE
867	867	1172510	DFS	A0	R_000436	0	1	ZZ	12000	12000	N	0	U	U	3	3	11101968	NA	NA	NA	IA--	+463600+142200	0	0	0	0	4	NA	NA	NA	IAT	NA	NA	NA	NA	NA	NA	NA	NA	NA	NA	NA	U	Z	U	--	--	-	TRUE
868	868	2433510	DFS	A0	R_000436	0	1	ZZ	12000	12000	N	0	U	U	3	3	27101969	NA	NA	NA	IA--	+423400+123700	0	1	1	0	4	NA	NA	NA	IAT	NA	NA	NA	NA	NA	NA	NA	NA	NA	NA	NA	U	Z	U	--	--	-	TRUE
869	869	907110	DFS	A0	R_000437	0	1	ZZ	12000	12000	N	0	U	U	0	0	29091966	NA	NA	NA	IA--	+475300+115500	0	0	0	0	4	NA	NA	NA	IAT	NA	NA	NA	NA	NA	NA	NA	NA	NA	NA	NA	U	Z	U	--	--	-	TRUE
870	870	2168110	DFS	A0	R_000437	0	1	ZZ	12000	12000	N	0	U	U	0	0	12111966	NA	NA	NA	IA--	+454600+90700	0	2	10	0	4	NA	NA	NA	IAT	NA	NA	NA	NA	NA	NA	NA	NA	NA	NA	NA	U	Z	U	--	--	-	TRUE
871	871	1013810	DFS	A0	R_000438	0	1	ZZ	12000	12000	N	0	U	U	3	3	17091967	NA	NA	NA	IA--	+482100+142100	0	0	0	0	4	NA	NA	NA	IAT	NA	NA	NA	NA	NA	NA	NA	NA	NA	NA	NA	U	Z	U	--	--	-	TRUE
872	872	2274810	DFS	A0	R_000438	0	1	ZZ	12000	12000	N	0	U	U	3	3	28091967	NA	NA	NA	IA--	+454100+91400	0	2	10	0	4	NA	NA	NA	IAT	NA	NA	NA	NA	NA	NA	NA	NA	NA	NA	NA	U	Z	U	--	--	-	TRUE
873	873	1260010	DFS	A0	R_000439	0	1	ZZ	12000	12000	N	0	U	U	1	1	2061967	NA	NA	NA	IA--	+493000+72000	0	0	0	0	4	NA	NA	NA	IAT	NA	NA	NA	NA	NA	NA	NA	NA	NA	NA	NA	U	Z	U	--	--	-	TRUE
874	874	2521010	DFS	A0	R_000439	0	1	ZZ	12000	12000	N	0	U	U	1	1	15121968	NA	NA	NA	IA--	+391300+90700	0	2	19	0	4	NA	NA	NA	IAT	NA	NA	NA	NA	NA	NA	NA	NA	NA	NA	NA	U	Z	U	--	--	-	TRUE
875	875	1044410	DFS	A0	R_000440	0	1	ZZ	12000	12000	N	0	U	U	3	3	12101960	NA	NA	NA	IA--	+493000+82800	0	0	0	0	4	NA	NA	NA	IAT	NA	NA	NA	NA	NA	NA	NA	NA	NA	NA	NA	U	Z	U	--	--	-	TRUE
876	876	2305410	DFS	A0	R_000440	0	1	ZZ	12000	12000	N	0	U	U	3	3	19101969	NA	NA	NA	IA--	+442600+85400	0	2	10	0	4	NA	NA	NA	IAT	NA	NA	NA	NA	NA	NA	NA	NA	NA	NA	NA	U	Z	U	--	--	-	TRUE
877	877	1110110	DFS	A0	R_000441	0	1	ZZ	12000	12000	N	0	U	U	4	4	13091967	NA	NA	NA	IA--	+481700+165500	0	0	0	0	4	NA	NA	NA	IAT	NA	NA	NA	NA	NA	NA	NA	NA	NA	NA	NA	U	Z	U	--	--	-	TRUE
878	878	2371110	DFS	A0	R_000441	0	1	ZZ	12000	12000	N	0	U	U	4	4	8031969	NA	NA	NA	IA--	+423900+110100	0	2	10	0	4	NA	NA	NA	IAT	NA	NA	NA	NA	NA	NA	NA	NA	NA	NA	NA	U	Z	U	--	--	-	TRUE
879	879	1223810	DFS	A0	R_000442	0	1	ZZ	12000	12000	N	0	U	U	0	0	14091968	NA	NA	NA	IA--	+481700+165500	0	0	0	0	4	NA	NA	NA	IAT	NA	NA	NA	NA	NA	NA	NA	NA	NA	NA	NA	U	Z	U	--	--	-	TRUE
880	880	2484810	DFS	A0	R_000442	0	1	ZZ	12000	12000	N	0	U	U	0	0	27121968	NA	NA	NA	IA--	+424400+124400	0	2	10	0	4	NA	NA	NA	IAT	NA	NA	NA	NA	NA	NA	NA	NA	NA	NA	NA	U	Z	U	--	--	-	TRUE
881	881	1115310	DFS	A0	R_000443	0	1	ZZ	12000	12000	N	0	U	U	2	2	10101971	NA	NA	NA	IA--	+464000+141900	0	0	0	0	4	NA	NA	NA	IAT	NA	NA	NA	NA	NA	NA	NA	NA	NA	NA	NA	U	Z	U	--	--	-	TRUE
882	882	2376310	DFS	A0	R_000443	0	1	ZZ	12000	12000	N	0	U	U	2	2	25021973	NA	NA	NA	IA--	+425700+120500	0	2	19	0	4	NA	NA	NA	IAT	NA	NA	NA	NA	NA	NA	NA	NA	NA	NA	NA	U	Z	U	--	--	-	TRUE
883	883	1021010	DFS	A0	R_000444	0	1	ZZ	12000	12000	N	0	U	U	4	4	8041972	NA	NA	NA	IA--	+464000+141900	0	0	0	0	4	NA	NA	NA	IAT	NA	NA	NA	NA	NA	NA	NA	NA	NA	NA	NA	U	Z	U	--	--	-	TRUE
884	884	2282010	DFS	A0	R_000444	0	1	ZZ	12000	12000	N	0	U	U	4	4	21101973	NA	NA	NA	IA--	+442900+94600	0	2	19	0	4	NA	NA	NA	IAT	NA	NA	NA	NA	NA	NA	NA	NA	NA	NA	NA	U	Z	U	--	--	-	TRUE
885	885	1158910	DFS	A0	R_000445	0	1	ZZ	12000	12000	N	0	U	U	2	2	5101972	NA	NA	NA	IA--	+464000+141900	0	0	0	0	4	NA	NA	NA	IAT	NA	NA	NA	NA	NA	NA	NA	NA	NA	NA	NA	U	Z	U	--	--	-	TRUE
886	886	2419910	DFS	A0	R_000445	0	1	ZZ	12000	12000	N	0	U	U	2	2	17101972	NA	NA	NA	IA--	+435000+103300	0	2	19	0	4	NA	NA	NA	IAT	NA	NA	NA	NA	NA	NA	NA	NA	NA	NA	NA	U	Z	U	--	--	-	TRUE
887	887	1169410	DFS	A0	R_000446	0	1	ZZ	12000	12000	N	0	U	U	1	1	17061973	NA	NA	NA	IA--	+464000+141900	0	0	0	0	4	NA	NA	NA	IAT	NA	NA	NA	NA	NA	NA	NA	NA	NA	NA	NA	U	Z	U	--	--	-	TRUE
888	888	2430410	DFS	A0	R_000446	0	1	ZZ	12000	12000	N	0	U	U	1	1	22101973	NA	NA	NA	IA--	+432400+102800	0	2	19	0	4	NA	NA	NA	IAT	NA	NA	NA	NA	NA	NA	NA	NA	NA	NA	NA	U	Z	U	--	--	-	TRUE
889	889	907210	DFS	A0	R_000447	0	1	ZZ	12000	12000	N	0	U	U	1	1	15061968	NA	NA	NA	IA--	+482100+142100	0	0	0	0	4	NA	NA	NA	IAT	NA	NA	NA	NA	NA	NA	NA	NA	NA	NA	NA	U	Z	U	--	--	-	TRUE
890	890	2168210	DFS	A0	R_000447	0	1	ZZ	12000	12000	N	0	U	U	1	1	10101968	NA	NA	NA	IA--	+454800+90300	0	2	10	0	4	NA	NA	NA	IAT	NA	NA	NA	NA	NA	NA	NA	NA	NA	NA	NA	U	Z	U	--	--	-	TRUE
891	891	1195110	DFS	A0	R_000448	0	1	ZZ	12000	12000	N	0	U	U	1	1	6061970	NA	NA	NA	IA--	+481900+165000	0	0	0	0	4	NA	NA	NA	IAT	NA	NA	NA	NA	NA	NA	NA	NA	NA	NA	NA	U	Z	U	--	--	-	TRUE
892	892	2456110	DFS	A0	R_000448	0	1	ZZ	12000	12000	N	0	U	U	1	1	16101970	NA	NA	NA	IA--	+435600+105800	0	2	19	0	4	NA	NA	NA	IAT	NA	NA	NA	NA	NA	NA	NA	NA	NA	NA	NA	U	Z	U	--	--	-	TRUE
893	893	1203110	DFS	A0	R_000449	0	1	ZZ	12000	12000	N	0	U	U	3	3	21081977	NA	NA	NA	IA--	+475600+134800	0	0	0	0	4	NA	NA	NA	IAT	NA	NA	NA	NA	NA	NA	NA	NA	NA	NA	NA	U	Z	U	--	--	-	TRUE
894	894	2464110	DFS	A0	R_000449	0	1	ZZ	12000	12000	N	0	U	U	3	3	11011978	NA	NA	NA	IA--	+435000+102900	0	2	19	0	4	NA	NA	NA	IAT	NA	NA	NA	NA	NA	NA	NA	NA	NA	NA	NA	U	Z	U	--	--	-	TRUE
895	895	1176710	DFS	A0	R_000450	0	1	ZZ	12000	12000	N	0	U	U	3	3	6081969	NA	NA	NA	IA--	+501600+105800	0	0	0	0	4	NA	NA	NA	IAT	NA	NA	NA	NA	NA	NA	NA	NA	NA	NA	NA	U	Z	U	--	--	-	TRUE
896	896	2437710	DFS	A0	R_000450	0	1	ZZ	12000	12000	N	0	U	U	3	3	10021974	NA	NA	NA	IA--	+413800+131900	0	2	10	0	4	NA	NA	NA	IAT	NA	NA	NA	NA	NA	NA	NA	NA	NA	NA	NA	U	Z	U	--	--	-	TRUE
897	897	1194610	DFS	A0	R_000451	0	1	ZZ	12000	12000	N	0	U	U	3	3	29061969	NA	NA	NA	IA--	+495900+115100	0	0	0	0	4	NA	NA	NA	IAT	NA	NA	NA	NA	NA	NA	NA	NA	NA	NA	NA	U	Z	U	--	--	-	TRUE
898	898	2455610	DFS	A0	R_000451	0	1	ZZ	12000	12000	N	0	U	U	3	3	27091969	NA	NA	NA	IA--	+435600+103600	0	2	19	0	4	NA	NA	NA	IAT	NA	NA	NA	NA	NA	NA	NA	NA	NA	NA	NA	U	Z	U	--	--	-	TRUE
899	899	1048810	DFS	A0	R_000452	0	1	ZZ	12000	12000	N	0	U	U	2	2	19101974	NA	NA	NA	IA--	+471700+111500	0	0	0	0	4	NA	NA	NA	IAT	NA	NA	NA	NA	NA	NA	NA	NA	NA	NA	NA	U	Z	U	--	--	-	TRUE
900	900	2309810	DFS	A0	R_000452	0	1	ZZ	12000	12000	N	0	U	U	2	2	24101974	NA	NA	NA	IA--	+441000+82100	0	2	19	0	4	NA	NA	NA	IAT	NA	NA	NA	NA	NA	NA	NA	NA	NA	NA	NA	U	Z	U	--	--	-	TRUE
901	901	1046310	DFS	A0	R_000453	0	1	ZZ	12000	12000	N	0	U	U	4	4	16041975	NA	NA	NA	IA--	+480400+124600	0	0	0	0	4	NA	NA	NA	IAT	NA	NA	NA	NA	NA	NA	NA	NA	NA	NA	NA	U	Z	U	--	--	-	TRUE
902	902	2307310	DFS	A0	R_000453	0	1	ZZ	12000	12000	N	0	U	U	4	4	10011976	NA	NA	NA	IA--	+441800+92000	0	2	10	0	4	NA	NA	NA	IAT	NA	NA	NA	NA	NA	NA	NA	NA	NA	NA	NA	U	Z	U	--	--	-	TRUE
903	903	1188210	DKC	A0	R_000454	0	1	ZZ	12000	12000	N	0	U	U	2	2	16071958	NA	NA	NA	IA--	+553300+123600	0	0	0	0	4	NA	NA	NA	IAT	NA	NA	NA	NA	NA	NA	NA	NA	NA	NA	NA	U	Z	U	--	--	-	TRUE
904	904	2449210	DKC	A0	R_000454	0	1	ZZ	12000	12000	N	0	U	U	2	2	21111958	NA	NA	NA	IA--	+435400+80500	0	2	10	0	4	NA	NA	NA	IAT	NA	NA	NA	NA	NA	NA	NA	NA	NA	NA	NA	U	Z	U	--	--	-	TRUE
905	905	1062010	DKC	A0	R_000455	0	1	ZZ	12000	12000	N	0	U	U	3	3	22101987	NA	NA	NA	IA--	+550900+111000	0	0	0	0	4	NA	NA	NA	IAT	NA	NA	NA	NA	NA	NA	NA	NA	NA	NA	NA	U	Z	U	--	--	-	TRUE
906	906	2323010	DKC	A0	R_000455	0	1	ZZ	12000	12000	N	0	U	U	3	3	12111987	NA	NA	NA	IA--	+434700+73600	0	2	10	0	4	NA	NA	NA	IAT	NA	NA	NA	NA	NA	NA	NA	NA	NA	NA	NA	U	Z	U	--	--	-	TRUE
907	907	1226110	DKC	A0	R_000456	0	1	ZZ	12000	12000	N	0	U	U	1	1	21091970	NA	NA	NA	IA--	+551900+151200	0	0	0	0	4	NA	NA	NA	IAT	NA	NA	NA	NA	NA	NA	NA	NA	NA	NA	NA	U	Z	U	--	--	-	TRUE
908	908	2487110	DKC	A0	R_000456	0	1	ZZ	12000	12000	N	0	U	U	1	1	31011971	NA	NA	NA	IA--	+410500+90600	0	2	10	0	4	NA	NA	NA	IAT	NA	NA	NA	NA	NA	NA	NA	NA	NA	NA	NA	U	Z	U	--	--	-	TRUE
909	909	995910	DKC	A0	R_000457	0	1	ZZ	12000	12000	N	0	U	U	3	3	24091970	NA	NA	NA	IA--	+551900+151200	0	0	0	0	4	NA	NA	NA	IAT	NA	NA	NA	NA	NA	NA	NA	NA	NA	NA	NA	U	Z	U	--	--	-	TRUE
910	910	2256910	DKC	A0	R_000457	0	1	ZZ	12000	12000	N	0	U	U	3	3	19101971	NA	NA	NA	IA--	+454500+92900	0	2	19	0	4	NA	NA	NA	IAT	NA	NA	NA	NA	NA	NA	NA	NA	NA	NA	NA	U	Z	U	--	--	-	TRUE
911	911	1211510	DKC	A0	R_000458	0	1	ZZ	12000	12000	N	0	U	U	0	0	27091970	NA	NA	NA	IA--	+551900+151200	0	0	0	0	4	NA	NA	NA	IAT	NA	NA	NA	NA	NA	NA	NA	NA	NA	NA	NA	U	Z	U	--	--	-	TRUE
912	912	2472510	DKC	A0	R_000458	0	1	ZZ	12000	12000	N	0	U	U	0	0	19121970	NA	NA	NA	IA--	+431900+111900	0	2	10	0	4	NA	NA	NA	IAT	NA	NA	NA	NA	NA	NA	NA	NA	NA	NA	NA	U	Z	U	--	--	-	TRUE
913	913	1233110	DKC	A0	R_000459	0	1	ZZ	12000	12000	N	0	U	U	1	1	4051974	NA	NA	NA	IA--	+552000+110900	0	0	0	0	4	NA	NA	NA	IAT	NA	NA	NA	NA	NA	NA	NA	NA	NA	NA	NA	U	Z	U	--	--	-	TRUE
914	914	2494110	DKC	A0	R_000459	0	1	ZZ	12000	12000	N	0	U	U	1	1	16011975	NA	NA	NA	IA--	+405500+93100	0	2	10	0	4	NA	NA	NA	IAT	NA	NA	NA	NA	NA	NA	NA	NA	NA	NA	NA	U	Z	U	--	--	-	TRUE
915	915	1159910	DKC	A0	R_000460	0	1	ZZ	12000	12000	N	0	U	U	3	3	21091971	NA	NA	NA	IA--	+553400+123500	0	0	0	0	4	NA	NA	NA	IAT	NA	NA	NA	NA	NA	NA	NA	NA	NA	NA	NA	U	Z	U	--	--	-	TRUE
916	916	2420910	DKC	A0	R_000460	0	1	ZZ	12000	12000	N	0	U	U	3	3	20021972	NA	NA	NA	IA--	+415400+122900	0	1	1	0	4	NA	NA	NA	IAT	NA	NA	NA	NA	NA	NA	NA	NA	NA	NA	NA	U	Z	U	--	--	-	TRUE
917	917	1033310	DKC	A0	R_000461	0	1	ZZ	12000	12000	N	0	U	U	4	4	14101972	NA	NA	NA	IA--	+553400+123500	0	0	0	0	4	NA	NA	NA	IAT	NA	NA	NA	NA	NA	NA	NA	NA	NA	NA	NA	U	Z	U	--	--	-	TRUE
918	918	2294310	DKC	A0	R_000461	0	1	ZZ	12000	12000	N	0	U	U	4	4	2011973	NA	NA	NA	IA--	+435300+73700	0	0	20	0	4	NA	NA	NA	IAT	NA	NA	NA	NA	NA	NA	NA	NA	NA	NA	NA	U	Z	U	--	--	-	TRUE
919	919	1066510	DKC	A0	R_000462	0	1	ZZ	12000	12000	N	0	U	U	4	4	2041986	NA	NA	NA	IA--	+555900+114700	0	0	0	0	4	NA	NA	NA	IAT	NA	NA	NA	NA	NA	NA	NA	NA	NA	NA	NA	U	Z	U	--	--	-	TRUE
920	920	2327510	DKC	A0	R_000462	0	1	ZZ	12000	12000	N	0	U	U	4	4	14121986	NA	NA	NA	IA--	+415700+145500	0	2	10	0	4	NA	NA	NA	IAT	NA	NA	NA	NA	NA	NA	NA	NA	NA	NA	NA	U	Z	U	--	--	-	TRUE
921	921	1198610	DKC	A0	R_000463	0	1	ZZ	12000	12000	N	0	U	U	3	3	7101977	NA	NA	NA	IA--	+551900+151200	0	0	0	0	4	NA	NA	NA	IAT	NA	NA	NA	NA	NA	NA	NA	NA	NA	NA	NA	U	Z	U	--	--	-	TRUE
922	922	2459610	DKC	A0	R_000463	0	1	ZZ	12000	12000	N	0	U	U	3	3	24121977	NA	NA	NA	IA--	+415800+124000	0	2	19	0	4	NA	NA	NA	IAT	NA	NA	NA	NA	NA	NA	NA	NA	NA	NA	NA	U	Z	U	--	--	-	TRUE
923	923	1240310	DKC	A0	R_000464	0	1	ZZ	12000	12000	N	0	U	U	3	3	25101977	NA	NA	NA	IA--	+551900+151200	0	0	0	0	4	NA	NA	NA	IAT	NA	NA	NA	NA	NA	NA	NA	NA	NA	NA	NA	U	Z	U	--	--	-	TRUE
924	924	2501310	DKC	A0	R_000464	0	1	ZZ	12000	12000	N	0	U	U	3	3	20111977	NA	NA	NA	IA--	+431300+131100	0	2	19	0	4	NA	NA	NA	IAT	NA	NA	NA	NA	NA	NA	NA	NA	NA	NA	NA	U	Z	U	--	--	-	TRUE
925	925	1036410	DKC	A0	R_000465	0	1	ZZ	12000	12000	N	0	U	U	0	0	6101973	NA	NA	NA	IA--	+551900+151200	0	0	0	0	4	NA	NA	NA	IAT	NA	NA	NA	NA	NA	NA	NA	NA	NA	NA	NA	U	Z	U	--	--	-	TRUE
926	926	2297410	DKC	A0	R_000465	0	1	ZZ	12000	12000	N	0	U	U	0	0	24021975	NA	NA	NA	IA--	+434300+111200	0	2	19	0	4	NA	NA	NA	IAT	NA	NA	NA	NA	NA	NA	NA	NA	NA	NA	NA	U	Z	U	--	--	-	TRUE
927	927	789110	DKC	A0	R_000466	0	1	ZZ	12000	12000	N	0	U	U	3	3	17101977	NA	NA	NA	IA--	+574400+103600	0	0	0	0	4	NA	NA	NA	IAT	NA	NA	NA	NA	NA	NA	NA	NA	NA	NA	NA	U	Z	U	--	--	-	TRUE
928	928	2050110	DKC	A0	R_000466	0	1	ZZ	12000	12000	N	0	U	U	3	3	25101978	NA	NA	NA	IA--	+455100+101100	0	2	19	0	4	NA	NA	NA	IAT	NA	NA	NA	NA	NA	NA	NA	NA	NA	NA	NA	U	Z	U	--	--	-	TRUE
929	929	888110	DKC	A0	R_000467	0	1	ZZ	12000	12000	N	0	U	U	3	3	4101976	NA	NA	NA	IA--	+551900+151200	0	0	0	0	4	NA	NA	NA	IAT	NA	NA	NA	NA	NA	NA	NA	NA	NA	NA	NA	U	Z	U	--	--	-	TRUE
930	930	2149110	DKC	A0	R_000467	0	1	ZZ	12000	12000	N	0	U	U	3	3	23101977	NA	NA	NA	IA--	+454400+93600	0	2	19	0	4	NA	NA	NA	IAT	NA	NA	NA	NA	NA	NA	NA	NA	NA	NA	NA	U	Z	U	--	--	-	TRUE
931	931	1046410	DKC	A0	R_000468	0	1	ZZ	12000	12000	N	0	U	U	3	3	9111976	NA	NA	NA	IA--	+551900+151200	0	0	0	0	4	NA	NA	NA	IAT	NA	NA	NA	NA	NA	NA	NA	NA	NA	NA	NA	U	Z	U	--	--	-	TRUE
932	932	2307410	DKC	A0	R_000468	0	1	ZZ	12000	12000	N	0	U	U	3	3	27111976	NA	NA	NA	IA--	+441600+92400	0	2	19	0	4	NA	NA	NA	IAT	NA	NA	NA	NA	NA	NA	NA	NA	NA	NA	NA	U	Z	U	--	--	-	TRUE
933	933	1153010	DKC	A0	R_000469	0	1	ZZ	12000	12000	N	0	U	U	2	2	22091977	NA	NA	NA	IA--	+551900+151200	0	0	0	0	4	NA	NA	NA	IAT	NA	NA	NA	NA	NA	NA	NA	NA	NA	NA	NA	U	Z	U	--	--	-	TRUE
934	934	2414010	DKC	A0	R_000469	0	1	ZZ	12000	12000	N	0	U	U	2	2	29011978	NA	NA	NA	IA--	+404000+90000	0	2	10	0	4	NA	NA	NA	IAT	NA	NA	NA	NA	NA	NA	NA	NA	NA	NA	NA	U	Z	U	--	--	-	TRUE
935	935	1186310	DKC	A0	R_000470	0	1	ZZ	12000	12000	N	0	U	U	3	3	28091977	NA	NA	NA	IA--	+551900+151200	0	0	0	0	4	NA	NA	NA	IAT	NA	NA	NA	NA	NA	NA	NA	NA	NA	NA	NA	U	Z	U	--	--	-	TRUE
936	936	2447310	DKC	A0	R_000470	0	1	ZZ	12000	12000	N	0	U	U	3	3	20111977	NA	NA	NA	IA--	+401000+150800	0	2	19	0	4	NA	NA	NA	IAT	NA	NA	NA	NA	NA	NA	NA	NA	NA	NA	NA	U	Z	U	--	--	-	TRUE
937	937	1170310	DKC	A0	R_000471	0	1	ZZ	12000	12000	N	0	U	U	3	3	1101976	NA	NA	NA	IA--	+551900+151200	0	0	0	0	4	NA	NA	NA	IAT	NA	NA	NA	NA	NA	NA	NA	NA	NA	NA	NA	U	Z	U	--	--	-	TRUE
938	938	2431310	DKC	A0	R_000471	0	1	ZZ	12000	12000	N	0	U	U	3	3	23011977	NA	NA	NA	IA--	+433200+103000	0	2	19	0	4	NA	NA	NA	IAT	NA	NA	NA	NA	NA	NA	NA	NA	NA	NA	NA	U	Z	U	--	--	-	TRUE
939	939	1203410	DKC	A0	R_000472	0	1	ZZ	12000	12000	N	0	U	U	4	4	30101978	NA	NA	NA	IA--	+551900+151200	0	0	0	0	4	NA	NA	NA	IAT	NA	NA	NA	NA	NA	NA	NA	NA	NA	NA	NA	U	Z	U	--	--	-	TRUE
940	940	2464410	DKC	A0	R_000472	0	1	ZZ	12000	12000	N	0	U	U	4	4	6101979	NA	NA	NA	IA--	+435200+102300	0	2	19	0	4	NA	NA	NA	IAT	NA	NA	NA	NA	NA	NA	NA	NA	NA	NA	NA	U	Z	U	--	--	-	TRUE
941	941	889410	DKC	A0	R_000473	0	1	ZZ	12000	12000	N	0	U	U	3	3	7101978	NA	NA	NA	IA--	+510000+25200	0	0	0	0	4	NA	NA	NA	IAT	NA	NA	NA	NA	NA	NA	NA	NA	NA	NA	NA	U	Z	U	--	--	-	TRUE
942	942	2150410	DKC	A0	R_000473	0	1	ZZ	12000	12000	N	0	U	U	3	3	14101978	NA	NA	NA	IA--	+453600+94200	0	2	19	0	4	NA	NA	NA	IAT	NA	NA	NA	NA	NA	NA	NA	NA	NA	NA	NA	U	Z	U	--	--	-	TRUE
943	943	1007910	DKC	A0	R_000474	0	1	ZZ	12000	12000	N	0	U	U	3	3	29091980	NA	NA	NA	IA--	+551900+151200	0	0	0	0	4	NA	NA	NA	IAT	NA	NA	NA	NA	NA	NA	NA	NA	NA	NA	NA	U	Z	U	--	--	-	TRUE
944	944	2268910	DKC	A0	R_000474	0	1	ZZ	12000	12000	N	0	U	U	3	3	20111980	NA	NA	NA	IA--	+445100+74300	0	2	10	0	4	NA	NA	NA	IAT	NA	NA	NA	NA	NA	NA	NA	NA	NA	NA	NA	U	Z	U	--	--	-	TRUE
945	945	1180010	DKC	A0	R_000475	0	1	ZZ	12000	12000	N	0	U	U	6	6	24091982	NA	NA	NA	IA--	+551900+151200	0	0	0	0	4	NA	NA	NA	IAT	NA	NA	NA	NA	NA	NA	NA	NA	NA	NA	NA	U	Z	U	--	--	-	TRUE
946	946	2441010	DKC	A0	R_000475	0	1	ZZ	12000	12000	N	0	U	U	6	6	10021983	NA	NA	NA	IA--	+405600+84900	0	2	10	0	4	NA	NA	NA	IAT	NA	NA	NA	NA	NA	NA	NA	NA	NA	NA	NA	U	Z	U	--	--	-	TRUE
947	947	1038110	DKC	A0	R_000476	0	1	ZZ	12000	12000	N	0	U	U	3	3	11101982	NA	NA	NA	IA--	+551900+151200	0	0	0	0	4	NA	NA	NA	IAT	NA	NA	NA	NA	NA	NA	NA	NA	NA	NA	NA	U	Z	U	--	--	-	TRUE
948	948	2299110	DKC	A0	R_000476	0	1	ZZ	12000	12000	N	0	U	U	3	3	31121983	NA	NA	NA	IA--	+431100+120800	0	2	19	0	4	NA	NA	NA	IAT	NA	NA	NA	NA	NA	NA	NA	NA	NA	NA	NA	U	Z	U	--	--	-	TRUE
949	949	1165110	DKC	A0	R_000477	0	1	ZZ	12000	12000	N	0	U	U	3	3	29091982	NA	NA	NA	IA--	+551900+151200	0	0	0	0	4	NA	NA	NA	IAT	NA	NA	NA	NA	NA	NA	NA	NA	NA	NA	NA	U	Z	U	--	--	-	TRUE
950	950	2426110	DKC	A0	R_000477	0	1	ZZ	12000	12000	N	0	U	U	3	3	13021983	NA	NA	NA	IA--	+394300+84300	0	2	10	0	4	NA	NA	NA	IAT	NA	NA	NA	NA	NA	NA	NA	NA	NA	NA	NA	U	Z	U	--	--	-	TRUE
951	951	1201110	DKC	A0	R_000478	0	1	ZZ	12000	12000	N	0	U	U	3	3	29091987	NA	NA	NA	IA--	+551900+151200	0	0	0	0	4	NA	NA	NA	IAT	NA	NA	NA	NA	NA	NA	NA	NA	NA	NA	NA	U	Z	U	--	--	-	TRUE
952	952	2462110	DKC	A0	R_000478	0	1	ZZ	12000	12000	N	0	U	U	3	3	3111988	NA	NA	NA	IA--	+454700+85100	0	2	10	0	4	NA	NA	NA	IAT	NA	NA	NA	NA	NA	NA	NA	NA	NA	NA	NA	U	Z	U	--	--	-	TRUE
953	953	1217810	DKC	A0	R_000479	0	1	ZZ	12000	12000	N	0	U	U	3	3	3101987	NA	NA	NA	IA--	+551900+151200	0	0	0	0	4	NA	NA	NA	IAT	NA	NA	NA	NA	NA	NA	NA	NA	NA	NA	NA	U	Z	U	--	--	-	TRUE
954	954	2478810	DKC	A0	R_000479	0	1	ZZ	12000	12000	N	0	U	U	3	3	29111989	NA	NA	NA	IA--	+410500+160500	0	2	10	0	4	NA	NA	NA	IAT	NA	NA	NA	NA	NA	NA	NA	NA	NA	NA	NA	U	Z	U	--	--	-	TRUE
955	955	1058110	DKC	A0	R_000480	0	1	ZZ	12000	12000	N	0	U	U	3	3	13101987	NA	NA	NA	IA--	+551900+151200	0	0	0	0	4	NA	NA	NA	IAT	NA	NA	NA	NA	NA	NA	NA	NA	NA	NA	NA	U	Z	U	--	--	-	TRUE
956	956	2319110	DKC	A0	R_000480	0	1	ZZ	12000	12000	N	0	U	U	3	3	25101988	NA	NA	NA	IA--	+423600+111700	0	2	10	0	4	NA	NA	NA	IAT	NA	NA	NA	NA	NA	NA	NA	NA	NA	NA	NA	U	Z	U	--	--	-	TRUE
957	957	1030710	DKC	A0	R_000481	0	1	ZZ	12000	12000	N	0	U	U	3	3	13101987	NA	NA	NA	IA--	+551900+151200	0	0	0	0	4	NA	NA	NA	IAT	NA	NA	NA	NA	NA	NA	NA	NA	NA	NA	NA	U	Z	U	--	--	-	TRUE
958	958	2291710	DKC	A0	R_000481	0	1	ZZ	12000	12000	N	0	U	U	3	3	29021988	NA	NA	NA	IA--	+440900+94700	0	5	20	0	4	NA	NA	NA	IAT	NA	NA	NA	NA	NA	NA	NA	NA	NA	NA	NA	U	Z	U	--	--	-	TRUE
959	959	1003710	DKC	A0	R_000482	0	1	ZZ	12000	12000	N	0	U	U	3	3	19101987	NA	NA	NA	IA--	+551900+151200	0	0	0	0	4	NA	NA	NA	IAT	NA	NA	NA	NA	NA	NA	NA	NA	NA	NA	NA	U	Z	U	--	--	-	TRUE
960	960	2264710	DKC	A0	R_000482	0	1	ZZ	12000	12000	N	0	U	U	3	3	30101988	NA	NA	NA	IA--	+453200+93100	0	2	10	0	4	NA	NA	NA	IAT	NA	NA	NA	NA	NA	NA	NA	NA	NA	NA	NA	U	Z	U	--	--	-	TRUE
961	961	1154810	DKC	A0	R_000483	0	1	ZZ	12000	12000	N	0	U	U	3	3	12101988	NA	NA	NA	IA--	+551900+151200	0	0	0	0	4	NA	NA	NA	IAT	NA	NA	NA	NA	NA	NA	NA	NA	NA	NA	NA	U	Z	U	--	--	-	TRUE
962	962	2415810	DKC	A0	R_000483	0	1	ZZ	12000	12000	N	0	U	U	3	3	14021989	NA	NA	NA	IA--	+435300+74300	0	0	0	0	4	NA	NA	NA	IAT	NA	NA	NA	NA	NA	NA	NA	NA	NA	NA	NA	U	Z	U	--	--	-	TRUE
963	963	1210610	DKC	A0	R_000484	0	1	ZZ	12000	12000	N	0	U	U	4	4	21101991	NA	NA	NA	IA--	+551900+151200	0	0	0	0	4	NA	NA	NA	IAT	NA	NA	NA	NA	NA	NA	NA	NA	NA	NA	NA	U	Z	U	--	--	-	TRUE
964	964	2471610	DKC	A0	R_000484	0	1	ZZ	12000	12000	N	0	U	U	4	4	27111991	NA	NA	NA	IA--	+434000+125800	0	2	10	0	4	NA	NA	NA	IAT	NA	NA	NA	NA	NA	NA	NA	NA	NA	NA	NA	U	Z	U	--	--	-	TRUE
965	965	1061610	DKC	A0	R_000485	0	1	ZZ	12000	12000	N	0	U	U	3	3	1101993	NA	NA	NA	IA--	+551900+151200	0	0	0	0	4	NA	NA	NA	IAT	NA	NA	NA	NA	NA	NA	NA	NA	NA	NA	NA	U	Z	U	--	--	-	TRUE
966	966	2322610	DKC	A0	R_000485	0	1	ZZ	12000	12000	N	0	U	U	3	3	2111997	NA	NA	NA	IA--	+442700+120600	0	2	10	0	4	NA	NA	NA	IAT	NA	NA	NA	NA	NA	NA	NA	NA	NA	NA	NA	U	Z	U	--	--	-	TRUE
967	967	1147510	DKC	A0	R_000486	0	1	ZZ	12000	12000	N	0	U	U	3	3	21091994	NA	NA	NA	IA--	+551900+151200	0	0	0	0	4	NA	NA	NA	IAT	NA	NA	NA	NA	NA	NA	NA	NA	NA	NA	NA	U	Z	U	--	--	-	TRUE
968	968	2408510	DKC	A0	R_000486	0	1	ZZ	12000	12000	N	0	U	U	3	3	23101995	NA	NA	NA	IA--	+454700+90700	0	8	20	0	4	NA	NA	NA	IAT	NA	NA	NA	NA	NA	NA	NA	NA	NA	NA	NA	U	Z	U	--	--	-	TRUE
969	969	213786	DKC	A0	R_000487	0	4	ZZ	12000	12000	N	0	U	U	0	0	10012008	0	NA	NA	IA24	+440213+80150	0	2	10	0	4	1353	205	457	IAT	NA	NA	NA	NA	NA	NA	NA	NA	NA	NA	NA	U	-	U	--	--	-	TRUE
970	970	1031610	DKC	A0	R_000488	0	1	ZZ	12000	12000	N	0	U	U	3	3	5101995	NA	NA	NA	IA--	+551900+151200	0	0	0	0	4	NA	NA	NA	IAT	NA	NA	NA	NA	NA	NA	NA	NA	NA	NA	NA	U	Z	U	--	--	-	TRUE
971	971	2292610	DKC	A0	R_000488	0	1	ZZ	12000	12000	N	0	U	U	3	3	25101995	NA	NA	NA	IA--	+440700+95400	0	2	10	0	4	NA	NA	NA	IAT	NA	NA	NA	NA	NA	NA	NA	NA	NA	NA	NA	U	Z	U	--	--	-	TRUE
972	972	793010	DKC	A0	R_000489	0	1	ZZ	12000	12000	N	0	U	U	3	3	10101995	NA	NA	NA	IA--	+551900+151200	0	0	0	0	4	NA	NA	NA	IAT	NA	NA	NA	NA	NA	NA	NA	NA	NA	NA	NA	U	Z	U	--	--	-	TRUE
973	973	2054010	DKC	A0	R_000489	0	1	ZZ	12000	12000	N	0	U	U	3	3	17111995	NA	NA	NA	IA--	+453000+95400	0	6	20	0	4	NA	NA	NA	IAT	NA	NA	NA	NA	NA	NA	NA	NA	NA	NA	NA	U	Z	U	--	--	-	TRUE
974	974	1215110	DKC	A0	R_000490	0	1	ZZ	12000	12000	N	0	U	U	3	3	26091995	NA	NA	NA	IA--	+551900+151200	0	0	0	0	4	NA	NA	NA	IAT	NA	NA	NA	NA	NA	NA	NA	NA	NA	NA	NA	U	Z	U	--	--	-	TRUE
975	975	2476110	DKC	A0	R_000490	0	1	ZZ	12000	12000	N	0	U	U	3	3	6121995	NA	NA	NA	IA--	+431800+134400	0	2	10	0	4	NA	NA	NA	IAT	NA	NA	NA	NA	NA	NA	NA	NA	NA	NA	NA	U	Z	U	--	--	-	TRUE
976	976	182126	ESI	A0	R_000491	0	4	ZZ	12000	12000	N	0	U	U	0	0	21102004	1	NA	NA	IA19	+454512+113118	0	2	10	0	4	1017	44	1461	IAT	NA	NA	NA	NA	NA	NA	NA	NA	NA	NA	NA	U	-	U	--	--	-	TRUE
977	977	228128	ESI	A0	R_000492	1	4	ZZ	12000	12000	N	0	U	U	0	0	1102007	0	NA	NA	IA26	+435601+103318	0	2	10	0	4	814	51	925	IAT	NA	NA	NA	NA	NA	NA	NA	NA	NA	NA	NA	U	-	U	--	--	-	TRUE
978	978	234908	ESI	A0	R_000493	1	4	ZZ	12000	12000	N	0	U	U	0	0	9102008	0	NA	NA	IA01	+454918+95207	0	2	10	0	4	934	49	715	IAT	NA	NA	NA	NA	NA	NA	NA	NA	NA	NA	NA	U	-	U	--	--	-	TRUE
979	979	234807	ESI	A0	R_000494	1	4	ZZ	12000	12000	N	0	U	U	0	0	20102008	0	NA	NA	IA35	+453629+115956	3	2	10	0	4	1120	51	371	IAT	NA	NA	NA	NA	NA	NA	NA	NA	NA	NA	NA	U	-	U	--	--	-	TRUE
980	980	1058210	ESI	A0	R_000495	0	1	ZZ	12000	12000	N	0	U	U	4	4	15101986	NA	NA	NA	IA--	+393500+21900	0	0	0	0	4	NA	NA	NA	IAT	NA	NA	NA	NA	NA	NA	NA	NA	NA	NA	NA	U	Z	U	--	--	-	TRUE
981	981	2319210	ESI	A0	R_000495	0	1	ZZ	12000	12000	N	0	U	U	4	4	1011989	NA	NA	NA	IA--	+435500+75600	0	0	0	0	4	NA	NA	NA	IAT	NA	NA	NA	NA	NA	NA	NA	NA	NA	NA	NA	U	Z	U	--	--	-	TRUE
982	982	780310	ESI	A0	R_000496	0	1	ZZ	12000	12000	N	0	U	U	3	3	30101985	NA	NA	NA	IA--	+412900+21600	0	0	0	0	4	NA	NA	NA	IAT	NA	NA	NA	NA	NA	NA	NA	NA	NA	NA	NA	U	Z	U	--	--	-	TRUE
983	983	2041310	ESI	A0	R_000496	0	1	ZZ	12000	12000	N	0	U	U	3	3	15101986	NA	NA	NA	IA--	+452700+94800	0	2	10	0	4	NA	NA	NA	IAT	NA	NA	NA	NA	NA	NA	NA	NA	NA	NA	NA	U	Z	U	--	--	-	TRUE
984	984	1031910	ESI	A0	R_000497	0	1	ZZ	12000	12000	N	0	U	U	4	4	4031991	NA	NA	NA	IA--	+395300+4100	0	0	0	0	4	NA	NA	NA	IAT	NA	NA	NA	NA	NA	NA	NA	NA	NA	NA	NA	U	Z	U	--	--	-	TRUE
985	985	2292910	ESI	A0	R_000497	0	1	ZZ	12000	12000	N	0	U	U	4	4	9121995	NA	NA	NA	IA--	+442100+94600	0	2	10	0	4	NA	NA	NA	IAT	NA	NA	NA	NA	NA	NA	NA	NA	NA	NA	NA	U	Z	U	--	--	-	TRUE
986	986	1039310	ESI	A0	R_000498	0	1	ZZ	12000	12000	N	0	U	U	4	4	4031991	NA	NA	NA	IA--	+395300+4100	0	0	0	0	4	NA	NA	NA	IAT	NA	NA	NA	NA	NA	NA	NA	NA	NA	NA	NA	U	Z	U	--	--	-	TRUE
987	987	2300310	ESI	A0	R_000498	0	1	ZZ	12000	12000	N	0	U	U	4	4	21121991	NA	NA	NA	IA--	+433200+110200	0	2	10	0	4	NA	NA	NA	IAT	NA	NA	NA	NA	NA	NA	NA	NA	NA	NA	NA	U	Z	U	--	--	-	TRUE
988	988	1039110	ESI	A0	R_000499	0	1	ZZ	12000	12000	N	0	U	U	2	2	17101988	NA	NA	NA	IA--	+393500+21900	0	0	0	0	4	NA	NA	NA	IAT	NA	NA	NA	NA	NA	NA	NA	NA	NA	NA	NA	U	Z	U	--	--	-	TRUE
989	989	2300110	ESI	A0	R_000499	0	1	ZZ	12000	12000	N	0	U	U	2	2	28101990	NA	NA	NA	IA--	+435700+111000	0	2	19	0	4	NA	NA	NA	IAT	NA	NA	NA	NA	NA	NA	NA	NA	NA	NA	NA	U	Z	U	--	--	-	TRUE
990	990	792610	ESI	A0	R_000500	0	1	ZZ	12000	12000	N	0	U	U	4	4	11021989	NA	NA	NA	IA--	+370100-43400	0	0	0	0	4	NA	NA	NA	IAT	NA	NA	NA	NA	NA	NA	NA	NA	NA	NA	NA	U	Z	U	--	--	-	TRUE
991	991	2053610	ESI	A0	R_000500	0	1	ZZ	12000	12000	N	0	U	U	4	4	9101989	NA	NA	NA	IA--	+453300+102500	0	2	10	0	4	NA	NA	NA	IAT	NA	NA	NA	NA	NA	NA	NA	NA	NA	NA	NA	U	Z	U	--	--	-	TRUE
992	992	1208910	ESI	A0	R_000501	0	1	ZZ	12000	12000	N	0	U	U	3	3	13101996	NA	NA	NA	IA--	+404300+4100	0	0	0	0	4	NA	NA	NA	IAT	NA	NA	NA	NA	NA	NA	NA	NA	NA	NA	NA	U	Z	U	--	--	-	TRUE
993	993	2469910	ESI	A0	R_000501	0	1	ZZ	12000	12000	N	0	U	U	3	3	2031998	NA	NA	NA	IA--	+420800+124800	0	2	10	0	4	NA	NA	NA	IAT	NA	NA	NA	NA	NA	NA	NA	NA	NA	NA	NA	U	Z	U	--	--	-	TRUE
994	994	790610	ESI	A0	R_000502	0	1	ZZ	12000	12000	N	0	U	U	5	5	23031996	NA	NA	NA	IA--	+413100+22300	0	0	0	0	4	NA	NA	NA	IAT	NA	NA	NA	NA	NA	NA	NA	NA	NA	NA	NA	U	Z	U	--	--	-	TRUE
995	995	2051610	ESI	A0	R_000502	0	1	ZZ	12000	12000	N	0	U	U	5	5	15101997	NA	NA	NA	IA--	+451800+101200	0	2	10	0	4	NA	NA	NA	IAT	NA	NA	NA	NA	NA	NA	NA	NA	NA	NA	NA	U	Z	U	--	--	-	TRUE
996	996	1147210	ESI	A0	R_000503	0	1	ZZ	12000	12000	N	0	U	U	4	4	8031995	NA	NA	NA	IA--	+371900-30800	0	0	0	0	4	NA	NA	NA	IAT	NA	NA	NA	NA	NA	NA	NA	NA	NA	NA	NA	U	Z	U	--	--	-	TRUE
997	997	2408210	ESI	A0	R_000503	0	1	ZZ	12000	12000	N	0	U	U	4	4	18101995	NA	NA	NA	IA--	+455100+91600	0	2	10	0	4	NA	NA	NA	IAT	NA	NA	NA	NA	NA	NA	NA	NA	NA	NA	NA	U	Z	U	--	--	-	TRUE
998	998	1027310	ESI	A0	R_000504	0	1	ZZ	12000	12000	N	0	U	U	3	3	23011983	NA	NA	NA	IA--	+395300+23900	0	0	0	0	4	NA	NA	NA	IAT	NA	NA	NA	NA	NA	NA	NA	NA	NA	NA	NA	U	Z	U	--	--	-	TRUE
999	999	2288310	ESI	A0	R_000504	0	1	ZZ	12000	12000	N	0	U	U	3	3	30111983	NA	NA	NA	IA--	+453600+112400	0	2	10	0	4	NA	NA	NA	IAT	NA	NA	NA	NA	NA	NA	NA	NA	NA	NA	NA	U	Z	U	--	--	-	TRUE
1000	1000	1039210	ESI	A0	R_000505	0	1	ZZ	12000	12000	N	0	U	U	4	4	16101988	NA	NA	NA	IA--	+411700+4000	0	0	0	0	4	NA	NA	NA	IAT	NA	NA	NA	NA	NA	NA	NA	NA	NA	NA	NA	U	Z	U	--	--	-	TRUE
1001	1001	2300210	ESI	A0	R_000505	0	1	ZZ	12000	12000	N	0	U	U	4	4	14121991	NA	NA	NA	IA--	+433800+110400	0	2	12	0	4	NA	NA	NA	IAT	NA	NA	NA	NA	NA	NA	NA	NA	NA	NA	NA	U	Z	U	--	--	-	TRUE
1002	1002	1234610	ESI	A0	R_000506	0	1	ZZ	12000	12000	N	0	U	U	4	4	29101983	NA	NA	NA	IA--	+400300+300	0	0	0	0	4	NA	NA	NA	IAT	NA	NA	NA	NA	NA	NA	NA	NA	NA	NA	NA	U	Z	U	--	--	-	TRUE
1003	1003	2495610	ESI	A0	R_000506	0	1	ZZ	12000	12000	N	0	U	U	4	4	25111985	NA	NA	NA	IA--	+403700+171500	0	0	0	0	4	NA	NA	NA	IAT	NA	NA	NA	NA	NA	NA	NA	NA	NA	NA	NA	U	Z	U	--	--	-	TRUE
1004	1004	234910	ESI	A0	R_000507	0	4	ZZ	12000	12000	N	0	U	U	0	0	13122008	0	NA	NA	IA22	+442120+92322	0	2	10	0	4	652	38	1086	IAT	NA	NA	NA	NA	NA	NA	NA	NA	NA	NA	NA	U	-	U	--	--	0	TRUE
1005	1005	889010	ESM	A0	R_000508	0	1	ZZ	12000	12000	N	0	U	U	3	3	29101977	NA	NA	NA	IA--	+385900+13300	0	0	0	0	4	NA	NA	NA	IAT	NA	NA	NA	NA	NA	NA	NA	NA	NA	NA	NA	U	Z	U	--	--	-	TRUE
1006	1006	2150010	ESM	A0	R_000508	0	1	ZZ	12000	12000	N	0	U	U	3	3	21091978	NA	NA	NA	IA--	+454500+92900	0	2	10	0	4	NA	NA	NA	IAT	NA	NA	NA	NA	NA	NA	NA	NA	NA	NA	NA	U	Z	U	--	--	-	TRUE
1007	1007	257739	ETM	A0	R_000509	0	4	ZZ	12000	12000	N	0	U	U	0	2	8112009	0	NA	NA	IA3-	+461059+125642	0	2	10	0	4	1608	217	407	IAT	NA	NA	NA	NA	NA	NA	NA	NA	NA	NA	NA	U	-	U	--	--	-	TRUE
1008	1008	1074410	FRP	A0	R_000510	0	1	ZZ	12000	12000	N	0	U	U	3	3	26091964	NA	NA	NA	IA--	+483600+74800	0	0	0	0	4	NA	NA	NA	IAT	NA	NA	NA	NA	NA	NA	NA	NA	NA	NA	NA	U	Z	U	--	--	-	TRUE
1009	1009	2335410	FRP	A0	R_000510	0	1	ZZ	12000	12000	N	0	U	U	3	3	29121964	NA	NA	NA	IA--	+441800+82400	0	2	10	0	4	NA	NA	NA	IAT	NA	NA	NA	NA	NA	NA	NA	NA	NA	NA	NA	U	Z	U	--	--	-	TRUE
1010	1010	1226610	FRP	A0	R_000511	0	1	ZZ	12000	12000	N	0	U	U	3	3	3091967	NA	NA	NA	IA--	+474200+73000	0	0	0	0	4	NA	NA	NA	IAT	NA	NA	NA	NA	NA	NA	NA	NA	NA	NA	NA	U	Z	U	--	--	-	TRUE
1011	1011	2487610	FRP	A0	R_000511	0	1	ZZ	12000	12000	N	0	U	U	3	3	21021971	NA	NA	NA	IA--	+404200+83600	0	2	10	0	4	NA	NA	NA	IAT	NA	NA	NA	NA	NA	NA	NA	NA	NA	NA	NA	U	Z	U	--	--	-	TRUE
1012	1012	1109610	FRP	A0	R_000512	0	1	ZZ	12000	12000	N	0	U	U	3	3	6091967	NA	NA	NA	IA--	+474300+73000	0	0	0	0	4	NA	NA	NA	IAT	NA	NA	NA	NA	NA	NA	NA	NA	NA	NA	NA	U	Z	U	--	--	-	TRUE
1013	1013	2370610	FRP	A0	R_000512	0	1	ZZ	12000	12000	N	0	U	U	3	3	13011968	NA	NA	NA	IA--	+425500+105400	0	2	19	0	4	NA	NA	NA	IAT	NA	NA	NA	NA	NA	NA	NA	NA	NA	NA	NA	U	Z	U	--	--	-	TRUE
1014	1014	995710	FRP	A0	R_000513	0	1	ZZ	12000	12000	N	0	U	U	4	4	15031971	NA	NA	NA	IA--	+365400+101800	0	0	0	0	4	NA	NA	NA	IAT	NA	NA	NA	NA	NA	NA	NA	NA	NA	NA	NA	U	Z	U	--	--	-	TRUE
1015	1015	2256710	FRP	A0	R_000513	0	1	ZZ	12000	12000	N	0	U	U	4	4	10101971	NA	NA	NA	IA--	+453600+93600	0	2	10	0	4	NA	NA	NA	IAT	NA	NA	NA	NA	NA	NA	NA	NA	NA	NA	NA	U	Z	U	--	--	-	TRUE
1016	1016	1260310	FRP	A0	R_000514	0	1	ZZ	12000	12000	N	0	U	U	3	3	2101966	NA	NA	NA	IA--	+460600+64800	0	0	0	0	4	NA	NA	NA	IAT	NA	NA	NA	NA	NA	NA	NA	NA	NA	NA	NA	U	Z	U	--	--	-	TRUE
1017	1017	2521310	FRP	A0	R_000514	0	1	ZZ	12000	12000	N	0	U	U	3	3	26011969	NA	NA	NA	IA--	+404200+83600	0	2	10	0	4	NA	NA	NA	IAT	NA	NA	NA	NA	NA	NA	NA	NA	NA	NA	NA	U	Z	U	--	--	-	TRUE
1018	1018	1236110	FRP	A0	R_000515	0	1	ZZ	12000	12000	N	0	U	U	1	1	24051959	NA	NA	NA	IA--	+484800+74800	0	0	0	0	4	NA	NA	NA	IAT	NA	NA	NA	NA	NA	NA	NA	NA	NA	NA	NA	U	Z	U	--	--	-	TRUE
1019	1019	2497110	FRP	A0	R_000515	0	1	ZZ	12000	12000	N	0	U	U	1	1	29101959	NA	NA	NA	IA--	+390600+84200	0	2	10	0	4	NA	NA	NA	IAT	NA	NA	NA	NA	NA	NA	NA	NA	NA	NA	NA	U	Z	U	--	--	-	TRUE
1020	1020	1202310	FRP	A0	R_000516	0	1	ZZ	12000	12000	N	0	U	U	5	5	31031972	NA	NA	NA	IA--	+433000+44000	0	0	0	0	4	NA	NA	NA	IAT	NA	NA	NA	NA	NA	NA	NA	NA	NA	NA	NA	U	Z	U	--	--	-	TRUE
1021	1021	2463310	FRP	A0	R_000516	0	1	ZZ	12000	12000	N	0	U	U	5	5	8101974	NA	NA	NA	IA--	+435800+102500	0	2	19	0	4	NA	NA	NA	IAT	NA	NA	NA	NA	NA	NA	NA	NA	NA	NA	NA	U	Z	U	--	--	-	TRUE
1022	1022	1170210	FRP	A0	R_000517	0	1	ZZ	12000	12000	N	0	U	U	0	0	15091973	NA	NA	NA	IA--	+460500+64500	0	0	0	0	4	NA	NA	NA	IAT	NA	NA	NA	NA	NA	NA	NA	NA	NA	NA	NA	U	Z	U	--	--	-	TRUE
1023	1023	2431210	FRP	A0	R_000517	0	1	ZZ	12000	12000	N	0	U	U	0	0	23111975	NA	NA	NA	IA--	+431700+104700	0	2	19	0	4	NA	NA	NA	IAT	NA	NA	NA	NA	NA	NA	NA	NA	NA	NA	NA	U	Z	U	--	--	-	TRUE
1024	1024	1226910	FRP	A0	R_000518	0	1	ZZ	12000	12000	N	0	U	U	2	2	3101970	NA	NA	NA	IA--	+460600+64800	0	0	0	0	4	NA	NA	NA	IAT	NA	NA	NA	NA	NA	NA	NA	NA	NA	NA	NA	U	Z	U	--	--	-	TRUE
1025	1025	2487910	FRP	A0	R_000518	0	1	ZZ	12000	12000	N	0	U	U	2	2	10031971	NA	NA	NA	IA--	+404800+83600	0	2	10	0	4	NA	NA	NA	IAT	NA	NA	NA	NA	NA	NA	NA	NA	NA	NA	NA	U	Z	U	--	--	-	TRUE
1026	1026	1242410	FRP	A0	R_000519	0	1	ZZ	12000	12000	N	0	U	U	4	4	29081974	NA	NA	NA	IA--	+460600+64800	0	0	0	0	4	NA	NA	NA	IAT	NA	NA	NA	NA	NA	NA	NA	NA	NA	NA	NA	U	Z	U	--	--	-	TRUE
1027	1027	2503410	FRP	A0	R_000519	0	1	ZZ	12000	12000	N	0	U	U	4	4	1021975	NA	NA	NA	IA--	+4e+05+94200	0	2	10	0	4	NA	NA	NA	IAT	NA	NA	NA	NA	NA	NA	NA	NA	NA	NA	NA	U	Z	U	--	--	-	TRUE
1028	1028	1153210	FRP	A0	R_000520	0	1	ZZ	12000	12000	N	0	U	U	1	1	2061973	NA	NA	NA	IA--	+482100+74300	0	0	0	0	4	NA	NA	NA	IAT	NA	NA	NA	NA	NA	NA	NA	NA	NA	NA	NA	U	Z	U	--	--	-	TRUE
1029	1029	2414210	FRP	A0	R_000520	0	1	ZZ	12000	12000	N	0	U	U	1	1	21121978	NA	NA	NA	IA--	+404300+83400	0	2	10	0	4	NA	NA	NA	IAT	NA	NA	NA	NA	NA	NA	NA	NA	NA	NA	NA	U	Z	U	--	--	-	TRUE
1030	1030	1162910	FRP	A0	R_000521	0	1	ZZ	12000	12000	N	0	U	U	4	4	13041974	NA	NA	NA	IA--	+432400+43600	0	0	0	0	4	NA	NA	NA	IAT	NA	NA	NA	NA	NA	NA	NA	NA	NA	NA	NA	U	Z	U	--	--	-	TRUE
1031	1031	2423910	FRP	A0	R_000521	0	1	ZZ	12000	12000	N	0	U	U	4	4	14101974	NA	NA	NA	IA--	+453000+121200	0	2	10	0	4	NA	NA	NA	IAT	NA	NA	NA	NA	NA	NA	NA	NA	NA	NA	NA	U	Z	U	--	--	-	TRUE
1032	1032	1004810	FRP	A0	R_000522	0	1	ZZ	12000	12000	N	0	U	U	4	4	19041973	NA	NA	NA	IA--	+435400+25400	0	0	0	0	4	NA	NA	NA	IAT	NA	NA	NA	NA	NA	NA	NA	NA	NA	NA	NA	U	Z	U	--	--	-	TRUE
1033	1033	2265810	FRP	A0	R_000522	0	1	ZZ	12000	12000	N	0	U	U	4	4	15121974	NA	NA	NA	IA--	+453000+83600	0	2	10	0	4	NA	NA	NA	IAT	NA	NA	NA	NA	NA	NA	NA	NA	NA	NA	NA	U	Z	U	--	--	-	TRUE
1034	1034	1226510	FRP	A0	R_000523	0	1	ZZ	12000	12000	N	0	U	U	2	2	25091970	NA	NA	NA	IA--	+460600+64800	0	0	0	0	4	NA	NA	NA	IAT	NA	NA	NA	NA	NA	NA	NA	NA	NA	NA	NA	U	Z	U	--	--	-	TRUE
1035	1035	2487510	FRP	A0	R_000523	0	1	ZZ	12000	12000	N	0	U	U	2	2	1021971	NA	NA	NA	IA--	+404200+83600	0	2	10	0	4	NA	NA	NA	IAT	NA	NA	NA	NA	NA	NA	NA	NA	NA	NA	NA	U	Z	U	--	--	-	TRUE
1036	1036	1035310	FRP	A0	R_000524	0	1	ZZ	12000	12000	N	0	U	U	3	3	28091970	NA	NA	NA	IA--	+460500+64500	0	0	0	0	4	NA	NA	NA	IAT	NA	NA	NA	NA	NA	NA	NA	NA	NA	NA	NA	U	Z	U	--	--	-	TRUE
1037	1037	2296310	FRP	A0	R_000524	0	1	ZZ	12000	12000	N	0	U	U	3	3	17011971	NA	NA	NA	IA--	+433900+112200	0	2	10	0	4	NA	NA	NA	IAT	NA	NA	NA	NA	NA	NA	NA	NA	NA	NA	NA	U	Z	U	--	--	-	TRUE
1038	1038	276291	FRP	A0	R_000525	1	4	ZZ	12000	12000	N	0	U	U	0	0	27012008	0	NA	NA	IA62	+391531+83122	0	2	10	1	4	920	166	1331	IAT	NA	NA	NA	NA	NA	NA	NA	NA	NA	NA	NA	U	Z	U	--	--	-	TRUE
1039	1039	1172310	FRP	A0	R_000526	0	1	ZZ	12000	12000	N	0	U	U	1	1	22051958	NA	NA	NA	IA--	+483600+74800	0	0	0	0	4	NA	NA	NA	IAT	NA	NA	NA	NA	NA	NA	NA	NA	NA	NA	NA	U	Z	U	--	--	-	TRUE
1040	1040	2433310	FRP	A0	R_000526	0	1	ZZ	12000	12000	N	0	U	U	1	1	1111958	NA	NA	NA	IA--	+431800+111800	0	2	10	0	4	NA	NA	NA	IAT	NA	NA	NA	NA	NA	NA	NA	NA	NA	NA	NA	U	Z	U	--	--	-	TRUE
1041	1041	1215910	FRP	A0	R_000527	0	1	ZZ	12000	12000	N	0	U	U	3	3	24101957	NA	NA	NA	IA--	+433000+44200	0	0	0	0	4	NA	NA	NA	IAT	NA	NA	NA	NA	NA	NA	NA	NA	NA	NA	NA	U	Z	U	--	--	-	TRUE
1042	1042	2476910	FRP	A0	R_000527	0	1	ZZ	12000	12000	N	0	U	U	3	3	11111961	NA	NA	NA	IA--	+385700+85200	0	8	20	0	4	NA	NA	NA	IAT	NA	NA	NA	NA	NA	NA	NA	NA	NA	NA	NA	U	Z	U	--	--	-	TRUE
1043	1043	1205510	FRP	A0	R_000528	0	1	ZZ	12000	12000	N	0	U	U	4	4	24031958	NA	NA	NA	IA--	+433000+44200	0	0	0	0	4	NA	NA	NA	IAT	NA	NA	NA	NA	NA	NA	NA	NA	NA	NA	NA	U	Z	U	--	--	-	TRUE
1044	1044	2466510	FRP	A0	R_000528	0	1	ZZ	12000	12000	N	0	U	U	4	4	8111961	NA	NA	NA	IA--	+390600+84200	0	2	10	0	4	NA	NA	NA	IAT	NA	NA	NA	NA	NA	NA	NA	NA	NA	NA	NA	U	Z	U	--	--	-	TRUE
1045	1045	1233010	FRP	A0	R_000529	0	1	ZZ	12000	12000	N	0	U	U	4	4	17091973	NA	NA	NA	IA--	+454200+61200	0	0	0	0	4	NA	NA	NA	IAT	NA	NA	NA	NA	NA	NA	NA	NA	NA	NA	NA	U	Z	U	--	--	-	TRUE
1046	1046	2494010	FRP	A0	R_000529	0	1	ZZ	12000	12000	N	0	U	U	4	4	1011975	NA	NA	NA	IA--	+391200+90000	0	2	10	0	4	NA	NA	NA	IAT	NA	NA	NA	NA	NA	NA	NA	NA	NA	NA	NA	U	Z	U	--	--	-	TRUE
1047	1047	1260610	FRP	A0	R_000530	0	1	ZZ	12000	12000	N	0	U	U	3	3	1091969	NA	NA	NA	IA--	+474100+73100	0	0	0	0	4	NA	NA	NA	IAT	NA	NA	NA	NA	NA	NA	NA	NA	NA	NA	NA	U	Z	U	--	--	-	TRUE
1048	1048	2521610	FRP	A0	R_000530	0	1	ZZ	12000	12000	N	0	U	U	3	3	13071994	NA	NA	NA	IA--	+391300+90700	0	0	2	0	4	NA	NA	NA	IAT	NA	NA	NA	NA	NA	NA	NA	NA	NA	NA	NA	U	Z	U	--	--	-	TRUE
1049	1049	1010710	FRP	A0	R_000531	0	1	ZZ	12000	12000	N	0	U	U	3	3	14091969	NA	NA	NA	IA--	+483000+74200	0	0	0	0	4	NA	NA	NA	IAT	NA	NA	NA	NA	NA	NA	NA	NA	NA	NA	NA	U	Z	U	--	--	-	TRUE
1050	1050	2271710	FRP	A0	R_000531	0	1	ZZ	12000	12000	N	0	U	U	3	3	15101970	NA	NA	NA	IA--	+434800+115400	0	2	10	0	4	NA	NA	NA	IAT	NA	NA	NA	NA	NA	NA	NA	NA	NA	NA	NA	U	Z	U	--	--	-	TRUE
1051	1051	1259810	FRP	A0	R_000532	0	1	ZZ	12000	12000	N	0	U	U	2	2	17111966	NA	NA	NA	IA--	+433000+44200	0	0	0	0	4	NA	NA	NA	IAT	NA	NA	NA	NA	NA	NA	NA	NA	NA	NA	NA	U	Z	U	--	--	-	TRUE
1052	1052	2520810	FRP	A0	R_000532	0	1	ZZ	12000	12000	N	0	U	U	2	2	15121968	NA	NA	NA	IA--	+391200+90600	0	2	10	0	4	NA	NA	NA	IAT	NA	NA	NA	NA	NA	NA	NA	NA	NA	NA	NA	U	Z	U	--	--	-	TRUE
1053	1053	1044110	FRP	A0	R_000533	0	1	ZZ	12000	12000	N	0	U	U	4	4	19021967	NA	NA	NA	IA--	+433000+44200	0	0	0	0	4	NA	NA	NA	IAT	NA	NA	NA	NA	NA	NA	NA	NA	NA	NA	NA	U	Z	U	--	--	-	TRUE
1054	1054	2305110	FRP	A0	R_000533	0	1	ZZ	12000	12000	N	0	U	U	4	4	25021968	NA	NA	NA	IA--	+443000+84800	0	2	10	0	4	NA	NA	NA	IAT	NA	NA	NA	NA	NA	NA	NA	NA	NA	NA	NA	U	Z	U	--	--	-	TRUE
1055	1055	1254710	FRP	A0	R_000534	0	1	ZZ	12000	12000	N	0	U	U	3	3	19101967	NA	NA	NA	IA--	+433000+44200	0	0	0	0	4	NA	NA	NA	IAT	NA	NA	NA	NA	NA	NA	NA	NA	NA	NA	NA	U	Z	U	--	--	-	TRUE
1056	1056	2515710	FRP	A0	R_000534	0	1	ZZ	12000	12000	N	0	U	U	3	3	15111968	NA	NA	NA	IA--	+391200+90600	0	2	10	0	4	NA	NA	NA	IAT	NA	NA	NA	NA	NA	NA	NA	NA	NA	NA	NA	U	Z	U	--	--	-	TRUE
1057	1057	1075810	FRP	A0	R_000535	0	1	ZZ	12000	12000	N	0	U	U	4	4	3091969	NA	NA	NA	IA--	+482400+74200	0	0	0	0	4	NA	NA	NA	IAT	NA	NA	NA	NA	NA	NA	NA	NA	NA	NA	NA	U	Z	U	--	--	-	TRUE
1058	1058	2336810	FRP	A0	R_000535	0	1	ZZ	12000	12000	N	0	U	U	4	4	15101969	NA	NA	NA	IA--	+435400+75400	0	2	10	0	4	NA	NA	NA	IAT	NA	NA	NA	NA	NA	NA	NA	NA	NA	NA	NA	U	Z	U	--	--	-	TRUE
1059	1059	1197310	FRP	A0	R_000536	0	1	ZZ	12000	12000	N	0	U	U	1	1	11051969	NA	NA	NA	IA--	+484800+74800	0	0	0	0	4	NA	NA	NA	IAT	NA	NA	NA	NA	NA	NA	NA	NA	NA	NA	NA	U	Z	U	--	--	-	TRUE
1060	1060	2458310	FRP	A0	R_000536	0	1	ZZ	12000	12000	N	0	U	U	1	1	4021973	NA	NA	NA	IA--	+420600+114800	0	2	10	0	4	NA	NA	NA	IAT	NA	NA	NA	NA	NA	NA	NA	NA	NA	NA	NA	U	Z	U	--	--	-	TRUE
1061	1061	1233210	FRP	A0	R_000537	0	1	ZZ	12000	12000	N	0	U	U	3	3	23091973	NA	NA	NA	IA--	+480000+70600	0	0	0	0	4	NA	NA	NA	IAT	NA	NA	NA	NA	NA	NA	NA	NA	NA	NA	NA	U	Z	U	--	--	-	TRUE
1062	1062	2494210	FRP	A0	R_000537	0	1	ZZ	12000	12000	N	0	U	U	3	3	19011975	NA	NA	NA	IA--	+404200+84200	0	2	10	0	4	NA	NA	NA	IAT	NA	NA	NA	NA	NA	NA	NA	NA	NA	NA	NA	U	Z	U	--	--	-	TRUE
1063	1063	1197510	FRP	A0	R_000538	0	1	ZZ	12000	12000	N	0	U	U	3	3	3071971	NA	NA	NA	IA--	+474800+70600	0	0	0	0	4	NA	NA	NA	IAT	NA	NA	NA	NA	NA	NA	NA	NA	NA	NA	NA	U	Z	U	--	--	-	TRUE
1064	1064	2458510	FRP	A0	R_000538	0	1	ZZ	12000	12000	N	0	U	U	3	3	30121973	NA	NA	NA	IA--	+415400+122900	0	2	10	0	4	NA	NA	NA	IAT	NA	NA	NA	NA	NA	NA	NA	NA	NA	NA	NA	U	Z	U	--	--	-	TRUE
1065	1065	1176110	FRP	A0	R_000539	0	1	ZZ	12000	12000	N	0	U	U	0	0	30101968	NA	NA	NA	IA--	+460600+64800	0	0	0	0	4	NA	NA	NA	IAT	NA	NA	NA	NA	NA	NA	NA	NA	NA	NA	NA	U	Z	U	--	--	-	TRUE
1066	1066	2437110	FRP	A0	R_000539	0	1	ZZ	12000	12000	N	0	U	U	0	0	1111968	NA	NA	NA	IA--	+414200+131200	0	2	19	0	4	NA	NA	NA	IAT	NA	NA	NA	NA	NA	NA	NA	NA	NA	NA	NA	U	Z	U	--	--	-	TRUE
1067	1067	1075610	FRP	A0	R_000540	0	1	ZZ	12000	12000	N	0	U	U	2	2	11101968	NA	NA	NA	IA--	+460600+64800	0	0	0	0	4	NA	NA	NA	IAT	NA	NA	NA	NA	NA	NA	NA	NA	NA	NA	NA	U	Z	U	--	--	-	TRUE
1068	1068	2336610	FRP	A0	R_000540	0	1	ZZ	12000	12000	N	0	U	U	2	2	2021969	NA	NA	NA	IA--	+441200+82400	0	2	10	0	4	NA	NA	NA	IAT	NA	NA	NA	NA	NA	NA	NA	NA	NA	NA	NA	U	Z	U	--	--	-	TRUE
1069	1069	787210	FRP	A0	R_000541	0	1	ZZ	12000	12000	N	0	U	U	2	2	16101968	NA	NA	NA	IA--	+460600+64800	0	0	0	0	4	NA	NA	NA	IAT	NA	NA	NA	NA	NA	NA	NA	NA	NA	NA	NA	U	Z	U	--	--	-	TRUE
1070	1070	2048210	FRP	A0	R_000541	0	1	ZZ	12000	12000	N	0	U	U	2	2	17041969	NA	NA	NA	IA--	+464800+120600	0	1	1	0	4	NA	NA	NA	IAT	NA	NA	NA	NA	NA	NA	NA	NA	NA	NA	NA	U	Z	U	--	--	-	TRUE
1071	1071	1228710	FRP	A0	R_000542	0	1	ZZ	12000	12000	N	0	U	U	2	2	31081971	NA	NA	NA	IA--	+464900+61100	0	0	0	0	4	NA	NA	NA	IAT	NA	NA	NA	NA	NA	NA	NA	NA	NA	NA	NA	U	Z	U	--	--	-	TRUE
1072	1072	2489710	FRP	A0	R_000542	0	1	ZZ	12000	12000	N	0	U	U	2	2	4031973	NA	NA	NA	IA--	+401800+93500	0	2	10	0	4	NA	NA	NA	IAT	NA	NA	NA	NA	NA	NA	NA	NA	NA	NA	NA	U	Z	U	--	--	-	TRUE
1073	1073	1152810	FRP	A0	R_000543	0	1	ZZ	12000	12000	N	0	U	U	3	3	13071973	NA	NA	NA	IA--	+464900+61100	0	0	0	0	4	NA	NA	NA	IAT	NA	NA	NA	NA	NA	NA	NA	NA	NA	NA	NA	U	Z	U	--	--	-	TRUE
1074	1074	2413810	FRP	A0	R_000543	0	1	ZZ	12000	12000	N	0	U	U	3	3	25011978	NA	NA	NA	IA--	+403100+84600	0	2	10	0	4	NA	NA	NA	IAT	NA	NA	NA	NA	NA	NA	NA	NA	NA	NA	NA	U	Z	U	--	--	-	TRUE
1075	1075	2413910	FRP	A0	R_000543	0	1	ZZ	12000	12000	N	0	U	U	3	3	26011978	NA	NA	NA	IA--	+404800+83600	0	2	10	0	4	NA	NA	NA	IAT	NA	NA	NA	NA	NA	NA	NA	NA	NA	NA	NA	U	Z	U	--	--	-	TRUE
1076	1076	799210	FRP	A0	R_000544	0	1	ZZ	12000	12000	N	0	U	U	0	0	17101958	NA	NA	NA	IA--	+433000+44000	0	0	0	0	4	NA	NA	NA	IAT	NA	NA	NA	NA	NA	NA	NA	NA	NA	NA	NA	U	Z	U	--	--	-	TRUE
1077	1077	2060210	FRP	A0	R_000544	0	1	ZZ	12000	12000	N	0	U	U	0	0	20101961	NA	NA	NA	IA--	+454300+91200	0	2	10	0	4	NA	NA	NA	IAT	NA	NA	NA	NA	NA	NA	NA	NA	NA	NA	NA	U	Z	U	--	--	-	TRUE
1078	1078	1183310	FRP	A0	R_000545	0	1	ZZ	12000	12000	N	0	U	U	3	3	22031960	NA	NA	NA	IA--	+432400+43600	0	0	0	0	4	NA	NA	NA	IAT	NA	NA	NA	NA	NA	NA	NA	NA	NA	NA	NA	U	Z	U	--	--	-	TRUE
1079	1079	2444310	FRP	A0	R_000545	0	1	ZZ	12000	12000	N	0	U	U	3	3	15111964	NA	NA	NA	IA--	+422400+120600	0	2	10	0	4	NA	NA	NA	IAT	NA	NA	NA	NA	NA	NA	NA	NA	NA	NA	NA	U	Z	U	--	--	-	TRUE
1080	1080	1195510	FRP	A0	R_000546	0	1	ZZ	12000	12000	N	0	U	U	1	1	28051961	NA	NA	NA	IA--	+483600+74800	0	0	0	0	4	NA	NA	NA	IAT	NA	NA	NA	NA	NA	NA	NA	NA	NA	NA	NA	U	Z	U	--	--	-	TRUE
1081	1081	2456510	FRP	A0	R_000546	0	1	ZZ	12000	12000	N	0	U	U	1	1	25011967	NA	NA	NA	IA--	+421800+123600	0	2	10	0	4	NA	NA	NA	IAT	NA	NA	NA	NA	NA	NA	NA	NA	NA	NA	NA	U	Z	U	--	--	-	TRUE
1082	1082	1073610	FRP	A0	R_000547	0	1	ZZ	12000	12000	N	0	U	U	4	4	25031961	NA	NA	NA	IA--	+432400+43600	0	0	0	0	4	NA	NA	NA	IAT	NA	NA	NA	NA	NA	NA	NA	NA	NA	NA	NA	U	Z	U	--	--	-	TRUE
1083	1083	2334610	FRP	A0	R_000547	0	1	ZZ	12000	12000	N	0	U	U	4	4	30101961	NA	NA	NA	IA--	+434800+74800	0	2	10	0	4	NA	NA	NA	IAT	NA	NA	NA	NA	NA	NA	NA	NA	NA	NA	NA	U	Z	U	--	--	-	TRUE
1084	1084	1028110	FRP	A0	R_000548	0	1	ZZ	12000	12000	N	0	U	U	4	4	5031961	NA	NA	NA	IA--	+433000+44200	0	0	0	0	4	NA	NA	NA	IAT	NA	NA	NA	NA	NA	NA	NA	NA	NA	NA	NA	U	Z	U	--	--	-	TRUE
1085	1085	2289110	FRP	A0	R_000548	0	1	ZZ	12000	12000	N	0	U	U	4	4	15101961	NA	NA	NA	IA--	+442400+85400	0	2	10	0	4	NA	NA	NA	IAT	NA	NA	NA	NA	NA	NA	NA	NA	NA	NA	NA	U	Z	U	--	--	-	TRUE
1086	1086	1243010	FRP	A0	R_000549	0	1	ZZ	12000	12000	N	0	U	U	2	2	12101961	NA	NA	NA	IA--	+433000+44200	0	0	0	0	4	NA	NA	NA	IAT	NA	NA	NA	NA	NA	NA	NA	NA	NA	NA	NA	U	Z	U	--	--	-	TRUE
1087	1087	2504010	FRP	A0	R_000549	0	1	ZZ	12000	12000	N	0	U	U	2	2	29111961	NA	NA	NA	IA--	+390600+84200	0	7	20	0	4	NA	NA	NA	IAT	NA	NA	NA	NA	NA	NA	NA	NA	NA	NA	NA	U	Z	U	--	--	-	TRUE
1088	1088	2505810	FRP	A0	R_000549	0	1	ZZ	12000	12000	N	0	U	U	2	2	23101963	NA	NA	NA	IA--	+390600+84200	0	2	19	0	4	NA	NA	NA	IAT	NA	NA	NA	NA	NA	NA	NA	NA	NA	NA	NA	U	Z	U	--	--	-	TRUE
1089	1089	1135710	FRP	A0	R_000550	0	1	ZZ	12000	12000	N	0	U	U	4	4	26041962	NA	NA	NA	IA--	+432400+43600	0	0	0	0	4	NA	NA	NA	IAT	NA	NA	NA	NA	NA	NA	NA	NA	NA	NA	NA	U	Z	U	--	--	-	TRUE
1090	1090	2396710	FRP	A0	R_000550	0	1	ZZ	12000	12000	N	0	U	U	4	4	15101963	NA	NA	NA	IA--	+450000+84200	0	2	10	0	4	NA	NA	NA	IAT	NA	NA	NA	NA	NA	NA	NA	NA	NA	NA	NA	U	Z	U	--	--	-	TRUE
1091	1091	796710	FRP	A0	R_000551	0	1	ZZ	12000	12000	N	0	U	U	4	4	2031962	NA	NA	NA	IA--	+433000+44200	0	0	0	0	4	NA	NA	NA	IAT	NA	NA	NA	NA	NA	NA	NA	NA	NA	NA	NA	U	Z	U	--	--	-	TRUE
1092	1092	2057710	FRP	A0	R_000551	0	1	ZZ	12000	12000	N	0	U	U	4	4	5101964	NA	NA	NA	IA--	+454200+101200	0	2	10	0	4	NA	NA	NA	IAT	NA	NA	NA	NA	NA	NA	NA	NA	NA	NA	NA	U	Z	U	--	--	-	TRUE
1093	1093	1175710	FRP	A0	R_000552	0	1	ZZ	12000	12000	N	0	U	U	4	4	20031962	NA	NA	NA	IA--	+433000+44200	0	0	0	0	4	NA	NA	NA	IAT	NA	NA	NA	NA	NA	NA	NA	NA	NA	NA	NA	U	Z	U	--	--	-	TRUE
1094	1094	2436710	FRP	A0	R_000552	0	1	ZZ	12000	12000	N	0	U	U	4	4	16031963	NA	NA	NA	IA--	+414200+125400	0	2	10	0	4	NA	NA	NA	IAT	NA	NA	NA	NA	NA	NA	NA	NA	NA	NA	NA	U	Z	U	--	--	-	TRUE
1095	1095	1216110	FRP	A0	R_000553	0	1	ZZ	12000	12000	N	0	U	U	3	3	14091961	NA	NA	NA	IA--	+460600+64800	0	0	0	0	4	NA	NA	NA	IAT	NA	NA	NA	NA	NA	NA	NA	NA	NA	NA	NA	U	Z	U	--	--	-	TRUE
1096	1096	2477110	FRP	A0	R_000553	0	1	ZZ	12000	12000	N	0	U	U	3	3	21111961	NA	NA	NA	IA--	+390000+85400	0	2	10	0	4	NA	NA	NA	IAT	NA	NA	NA	NA	NA	NA	NA	NA	NA	NA	NA	U	Z	U	--	--	-	TRUE
1097	1097	1193410	FRP	A0	R_000554	0	1	ZZ	12000	12000	N	0	U	U	0	0	22101964	NA	NA	NA	IA--	+424000+23700	0	0	0	0	4	NA	NA	NA	IAT	NA	NA	NA	NA	NA	NA	NA	NA	NA	NA	NA	U	Z	U	--	--	-	TRUE
1098	1098	2454410	FRP	A0	R_000554	0	1	ZZ	12000	12000	N	0	U	U	0	0	22101965	NA	NA	NA	IA--	+435700+103400	0	2	19	0	4	NA	NA	NA	IAT	NA	NA	NA	NA	NA	NA	NA	NA	NA	NA	NA	U	Z	U	--	--	-	TRUE
1099	1099	1247510	FRP	A0	R_000555	0	1	ZZ	12000	12000	N	0	U	U	4	4	15041963	NA	NA	NA	IA--	+432400+43600	0	0	0	0	4	NA	NA	NA	IAT	NA	NA	NA	NA	NA	NA	NA	NA	NA	NA	NA	U	Z	U	--	--	-	TRUE
1100	1100	2508510	FRP	A0	R_000555	0	1	ZZ	12000	12000	N	0	U	U	4	4	27031964	NA	NA	NA	IA--	+440600+123600	0	2	10	0	4	NA	NA	NA	IAT	NA	NA	NA	NA	NA	NA	NA	NA	NA	NA	NA	U	Z	U	--	--	-	TRUE
1101	1101	1074210	FRP	A0	R_000556	0	1	ZZ	12000	12000	N	0	U	U	4	4	7031963	NA	NA	NA	IA--	+433000+44200	0	0	0	0	4	NA	NA	NA	IAT	NA	NA	NA	NA	NA	NA	NA	NA	NA	NA	NA	U	Z	U	--	--	-	TRUE
1102	1102	2335210	FRP	A0	R_000556	0	1	ZZ	12000	12000	N	0	U	U	4	4	15101964	NA	NA	NA	IA--	+440000+80600	0	2	10	0	4	NA	NA	NA	IAT	NA	NA	NA	NA	NA	NA	NA	NA	NA	NA	NA	U	Z	U	--	--	-	TRUE
1103	1103	1192810	FRP	A0	R_000557	0	1	ZZ	12000	12000	N	0	U	U	0	0	31031963	NA	NA	NA	IA--	+433000+44000	0	0	0	0	4	NA	NA	NA	IAT	NA	NA	NA	NA	NA	NA	NA	NA	NA	NA	NA	U	Z	U	--	--	-	TRUE
1104	1104	2453810	FRP	A0	R_000557	0	1	ZZ	12000	12000	N	0	U	U	0	0	14031964	NA	NA	NA	IA--	+435300+102000	0	2	19	0	4	NA	NA	NA	IAT	NA	NA	NA	NA	NA	NA	NA	NA	NA	NA	NA	U	Z	U	--	--	-	TRUE
1105	1105	1033910	FRP	A0	R_000558	0	1	ZZ	12000	12000	N	0	U	U	0	0	5041963	NA	NA	NA	IA--	+433000+44000	0	0	0	0	4	NA	NA	NA	IAT	NA	NA	NA	NA	NA	NA	NA	NA	NA	NA	NA	U	Z	U	--	--	-	TRUE
1106	1106	2294910	FRP	A0	R_000558	0	1	ZZ	12000	12000	N	0	U	U	0	0	4111964	NA	NA	NA	IA--	+433900+111800	0	2	19	0	4	NA	NA	NA	IAT	NA	NA	NA	NA	NA	NA	NA	NA	NA	NA	NA	U	Z	U	--	--	-	TRUE
1107	1107	1071210	FRP	A0	R_000559	0	1	ZZ	12000	12000	N	0	U	U	2	2	14101963	NA	NA	NA	IA--	+432400+43600	0	0	0	0	4	NA	NA	NA	IAT	NA	NA	NA	NA	NA	NA	NA	NA	NA	NA	NA	U	Z	U	--	--	-	TRUE
1108	1108	2332210	FRP	A0	R_000559	0	1	ZZ	12000	12000	N	0	U	U	2	2	12031964	NA	NA	NA	IA--	+420600+114800	0	2	10	0	4	NA	NA	NA	IAT	NA	NA	NA	NA	NA	NA	NA	NA	NA	NA	NA	U	Z	U	--	--	-	TRUE
1109	1109	1192910	FRP	A0	R_000560	0	1	ZZ	12000	12000	N	0	U	U	0	0	27101963	NA	NA	NA	IA--	+432300+43500	0	0	0	0	4	NA	NA	NA	IAT	NA	NA	NA	NA	NA	NA	NA	NA	NA	NA	NA	U	Z	U	--	--	-	TRUE
1110	1110	2453910	FRP	A0	R_000560	0	1	ZZ	12000	12000	N	0	U	U	0	0	15031964	NA	NA	NA	IA--	+435700+101000	0	2	19	0	4	NA	NA	NA	IAT	NA	NA	NA	NA	NA	NA	NA	NA	NA	NA	NA	U	Z	U	--	--	-	TRUE
1111	1111	1074110	FRP	A0	R_000561	0	1	ZZ	12000	12000	N	0	U	U	2	2	28101963	NA	NA	NA	IA--	+432400+43600	0	0	0	0	4	NA	NA	NA	IAT	NA	NA	NA	NA	NA	NA	NA	NA	NA	NA	NA	U	Z	U	--	--	-	TRUE
1112	1112	2335110	FRP	A0	R_000561	0	1	ZZ	12000	12000	N	0	U	U	2	2	20031964	NA	NA	NA	IA--	+435400+75400	0	9	19	0	4	NA	NA	NA	IAT	NA	NA	NA	NA	NA	NA	NA	NA	NA	NA	NA	U	Z	U	--	--	-	TRUE
1113	1113	1225210	FRP	A0	R_000562	0	1	ZZ	12000	12000	N	0	U	U	0	0	12041964	NA	NA	NA	IA--	+432200+43500	0	0	0	0	4	NA	NA	NA	IAT	NA	NA	NA	NA	NA	NA	NA	NA	NA	NA	NA	U	Z	U	--	--	-	TRUE
1114	1114	2486210	FRP	A0	R_000562	0	1	ZZ	12000	12000	N	0	U	U	0	0	22101965	NA	NA	NA	IA--	+391700+90000	0	2	10	0	4	NA	NA	NA	IAT	NA	NA	NA	NA	NA	NA	NA	NA	NA	NA	NA	U	Z	U	--	--	-	TRUE
1115	1115	1252310	FRP	A0	R_000563	0	1	ZZ	12000	12000	N	0	U	U	2	2	5121964	NA	NA	NA	IA--	+433000+44200	0	0	0	0	4	NA	NA	NA	IAT	NA	NA	NA	NA	NA	NA	NA	NA	NA	NA	NA	U	Z	U	--	--	-	TRUE
1116	1116	2513310	FRP	A0	R_000563	0	1	ZZ	12000	12000	N	0	U	U	2	2	22111965	NA	NA	NA	IA--	+391800+91200	0	2	10	0	4	NA	NA	NA	IAT	NA	NA	NA	NA	NA	NA	NA	NA	NA	NA	NA	U	Z	U	--	--	-	TRUE
1117	1117	1253410	FRP	A0	R_000564	0	1	ZZ	12000	12000	N	0	U	U	4	4	13011965	NA	NA	NA	IA--	+433000+44200	0	0	0	0	4	NA	NA	NA	IAT	NA	NA	NA	NA	NA	NA	NA	NA	NA	NA	NA	U	Z	U	--	--	-	TRUE
1118	1118	2514410	FRP	A0	R_000564	0	1	ZZ	12000	12000	N	0	U	U	4	4	22011967	NA	NA	NA	IA--	+404200+83600	0	2	10	0	4	NA	NA	NA	IAT	NA	NA	NA	NA	NA	NA	NA	NA	NA	NA	NA	U	Z	U	--	--	-	TRUE
1119	1119	1034210	FRP	A0	R_000565	0	1	ZZ	12000	12000	N	0	U	U	0	0	20031965	NA	NA	NA	IA--	+433000+44000	0	0	0	0	4	NA	NA	NA	IAT	NA	NA	NA	NA	NA	NA	NA	NA	NA	NA	NA	U	Z	U	--	--	-	TRUE
1120	1120	2295210	FRP	A0	R_000565	0	1	ZZ	12000	12000	N	0	U	U	0	0	26101965	NA	NA	NA	IA--	+434900+112200	0	2	10	0	4	NA	NA	NA	IAT	NA	NA	NA	NA	NA	NA	NA	NA	NA	NA	NA	U	Z	U	--	--	-	TRUE
1121	1121	1179810	FRP	A0	R_000566	0	1	ZZ	12000	12000	N	0	U	U	4	4	19101962	NA	NA	NA	IA--	+361800+100600	0	0	0	0	4	NA	NA	NA	IAT	NA	NA	NA	NA	NA	NA	NA	NA	NA	NA	NA	U	Z	U	--	--	-	TRUE
1122	1122	2440810	FRP	A0	R_000566	0	1	ZZ	12000	12000	N	0	U	U	4	4	20011967	NA	NA	NA	IA--	+374800+131800	0	2	10	0	4	NA	NA	NA	IAT	NA	NA	NA	NA	NA	NA	NA	NA	NA	NA	NA	U	Z	U	--	--	-	TRUE
1123	1123	1254810	FRP	A0	R_000567	0	1	ZZ	12000	12000	N	0	U	U	1	1	21051966	NA	NA	NA	IA--	+480600+40600	0	0	0	0	4	NA	NA	NA	IAT	NA	NA	NA	NA	NA	NA	NA	NA	NA	NA	NA	U	Z	U	--	--	-	TRUE
1124	1124	2515810	FRP	A0	R_000567	0	1	ZZ	12000	12000	N	0	U	U	1	1	15111968	NA	NA	NA	IA--	+391200+90600	0	2	10	0	4	NA	NA	NA	IAT	NA	NA	NA	NA	NA	NA	NA	NA	NA	NA	NA	U	Z	U	--	--	-	TRUE
1125	1125	1248310	FRP	A0	R_000568	0	1	ZZ	12000	12000	N	0	U	U	4	4	3031972	NA	NA	NA	IA--	+335400-53600	0	0	0	0	4	NA	NA	NA	IAT	NA	NA	NA	NA	NA	NA	NA	NA	NA	NA	NA	U	Z	U	--	--	-	TRUE
1126	1126	2509310	FRP	A0	R_000568	0	1	ZZ	12000	12000	N	0	U	U	4	4	27101974	NA	NA	NA	IA--	+435900+122500	0	2	19	0	4	NA	NA	NA	IAT	NA	NA	NA	NA	NA	NA	NA	NA	NA	NA	NA	U	Z	U	--	--	-	TRUE
1127	1127	1253310	FRP	A0	R_000569	0	1	ZZ	12000	12000	N	0	U	U	2	2	4091966	NA	NA	NA	IA--	+460600+64800	0	0	0	0	4	NA	NA	NA	IAT	NA	NA	NA	NA	NA	NA	NA	NA	NA	NA	NA	U	Z	U	--	--	-	TRUE
1128	1128	2514310	FRP	A0	R_000569	0	1	ZZ	12000	12000	N	0	U	U	2	2	30121966	NA	NA	NA	IA--	+390500+84300	0	8	20	0	4	NA	NA	NA	IAT	NA	NA	NA	NA	NA	NA	NA	NA	NA	NA	NA	U	Z	U	--	--	-	TRUE
1129	1129	1215710	FRP	A0	R_000570	0	1	ZZ	12000	12000	N	0	U	U	3	3	19091966	NA	NA	NA	IA--	+460500+64500	0	0	0	0	4	NA	NA	NA	IAT	NA	NA	NA	NA	NA	NA	NA	NA	NA	NA	NA	U	Z	U	--	--	-	TRUE
1130	1130	2476710	FRP	A0	R_000570	0	1	ZZ	12000	12000	N	0	U	U	3	3	15101967	NA	NA	NA	IA--	+403900+150100	0	2	10	0	4	NA	NA	NA	IAT	NA	NA	NA	NA	NA	NA	NA	NA	NA	NA	NA	U	Z	U	--	--	-	TRUE
1131	1131	1171810	FRP	A0	R_000571	0	1	ZZ	12000	12000	N	0	U	U	3	3	20071970	NA	NA	NA	IA--	+460000+54200	0	0	0	0	4	NA	NA	NA	IAT	NA	NA	NA	NA	NA	NA	NA	NA	NA	NA	NA	U	Z	U	--	--	-	TRUE
1132	1132	2432810	FRP	A0	R_000571	0	1	ZZ	12000	12000	N	0	U	U	3	3	20121970	NA	NA	NA	IA--	+404200+145400	0	2	10	0	4	NA	NA	NA	IAT	NA	NA	NA	NA	NA	NA	NA	NA	NA	NA	NA	U	Z	U	--	--	-	TRUE
1133	1133	1045110	FRP	A0	R_000572	0	1	ZZ	12000	12000	N	0	U	U	4	4	6031971	NA	NA	NA	IA--	+330000-73600	0	0	0	0	4	NA	NA	NA	IAT	NA	NA	NA	NA	NA	NA	NA	NA	NA	NA	NA	U	Z	U	--	--	-	TRUE
1134	1134	2306110	FRP	A0	R_000572	0	1	ZZ	12000	12000	N	0	U	U	4	4	24101971	NA	NA	NA	IA--	+441800+91800	0	2	10	0	4	NA	NA	NA	IAT	NA	NA	NA	NA	NA	NA	NA	NA	NA	NA	NA	U	Z	U	--	--	-	TRUE
1135	1135	1186110	FRP	A0	R_000573	0	1	ZZ	12000	12000	N	0	U	U	4	4	2041973	NA	NA	NA	IA--	+433000+44200	0	0	0	0	4	NA	NA	NA	IAT	NA	NA	NA	NA	NA	NA	NA	NA	NA	NA	NA	U	Z	U	--	--	-	TRUE
1136	1136	2447110	FRP	A0	R_000573	0	1	ZZ	12000	12000	N	0	U	U	4	4	10031974	NA	NA	NA	IA--	+4e+05+152400	0	2	19	0	4	NA	NA	NA	IAT	NA	NA	NA	NA	NA	NA	NA	NA	NA	NA	NA	U	Z	U	--	--	-	TRUE
1137	1137	1050310	FRP	A0	R_000574	0	1	ZZ	12000	12000	N	0	U	U	1	1	22051974	NA	NA	NA	IA--	+471000+64400	0	0	0	0	4	NA	NA	NA	IAT	NA	NA	NA	NA	NA	NA	NA	NA	NA	NA	NA	U	Z	U	--	--	-	TRUE
1138	1138	2311310	FRP	A0	R_000574	0	1	ZZ	12000	12000	N	0	U	U	1	1	12121976	NA	NA	NA	IA--	+440900+81700	0	2	10	0	4	NA	NA	NA	IAT	NA	NA	NA	NA	NA	NA	NA	NA	NA	NA	NA	U	Z	U	--	--	-	TRUE
1139	1139	1148210	FRP	A0	R_000575	0	1	ZZ	12000	12000	N	0	U	U	4	4	13031985	NA	NA	NA	IA--	+442500+45400	0	0	0	0	4	NA	NA	NA	IAT	NA	NA	NA	NA	NA	NA	NA	NA	NA	NA	NA	U	Z	U	--	--	-	TRUE
1140	1140	2409210	FRP	A0	R_000575	0	1	ZZ	12000	12000	N	0	U	U	4	4	18011987	NA	NA	NA	IA--	+450700+102600	0	2	19	0	4	NA	NA	NA	IAT	NA	NA	NA	NA	NA	NA	NA	NA	NA	NA	NA	U	Z	U	--	--	-	TRUE
1141	1141	1031310	FRP	A0	R_000576	0	1	ZZ	12000	12000	N	0	F	F	4	4	21051991	NA	NA	NA	IA--	+484200+75300	0	0	0	0	4	NA	NA	NA	IAT	NA	NA	NA	NA	NA	NA	NA	NA	NA	NA	NA	U	Z	U	--	--	-	TRUE
1142	1142	2292310	FRP	A0	R_000576	0	1	ZZ	12000	12000	N	0	F	F	4	4	4121993	NA	NA	NA	IA--	+442200+90900	0	2	10	0	4	NA	NA	NA	IAT	NA	NA	NA	NA	NA	NA	NA	NA	NA	NA	NA	U	Z	U	--	--	-	TRUE
1143	1143	960710	FRP	A0	R_000577	0	1	ZZ	12000	12000	N	0	U	U	3	3	29101998	NA	NA	NA	IA--	+441700+44500	0	0	0	0	4	NA	NA	NA	IAT	NA	NA	NA	NA	NA	NA	NA	NA	NA	NA	NA	U	Z	U	--	--	-	TRUE
1144	1144	2221710	FRP	A0	R_000577	0	1	ZZ	12000	12000	N	0	U	U	3	3	17101999	NA	NA	NA	IA--	+455300+93300	0	2	10	0	4	NA	NA	NA	IAT	NA	NA	NA	NA	NA	NA	NA	NA	NA	NA	NA	U	Z	U	--	--	-	TRUE
1145	1145	1259710	FRP	A0	R_000578	0	1	ZZ	12000	12000	N	0	U	U	0	0	22101962	NA	NA	NA	IA--	+362000+95400	0	0	0	0	4	NA	NA	NA	IAT	NA	NA	NA	NA	NA	NA	NA	NA	NA	NA	NA	U	Z	U	--	--	-	TRUE
1146	1146	2520710	FRP	A0	R_000578	0	1	ZZ	12000	12000	N	0	U	U	0	0	5011964	NA	NA	NA	IA--	+415500+125200	0	2	10	0	4	NA	NA	NA	IAT	NA	NA	NA	NA	NA	NA	NA	NA	NA	NA	NA	U	Z	U	--	--	-	TRUE
1147	1147	1066710	FRP	A0	R_000579	0	1	ZZ	12000	12000	N	0	U	U	4	4	28101962	NA	NA	NA	IA--	+361800+100600	0	0	0	0	4	NA	NA	NA	IAT	NA	NA	NA	NA	NA	NA	NA	NA	NA	NA	NA	U	Z	U	--	--	-	TRUE
1148	1148	2327710	FRP	A0	R_000579	0	1	ZZ	12000	12000	N	0	U	U	4	4	24121964	NA	NA	NA	IA--	+421200+142400	0	2	10	0	4	NA	NA	NA	IAT	NA	NA	NA	NA	NA	NA	NA	NA	NA	NA	NA	U	Z	U	--	--	-	TRUE
1149	1149	1054610	FRP	A0	R_000580	0	1	ZZ	12000	12000	N	0	U	U	0	0	25111962	NA	NA	NA	IA--	+362000+95400	0	0	0	0	4	NA	NA	NA	IAT	NA	NA	NA	NA	NA	NA	NA	NA	NA	NA	NA	U	Z	U	--	--	-	TRUE
1150	1150	2315610	FRP	A0	R_000580	0	1	ZZ	12000	12000	N	0	U	U	0	0	8031964	NA	NA	NA	IA--	+442900+121400	0	2	10	0	4	NA	NA	NA	IAT	NA	NA	NA	NA	NA	NA	NA	NA	NA	NA	NA	U	Z	U	--	--	-	TRUE
1151	1151	1254310	FRP	A0	R_000581	0	1	ZZ	12000	12000	N	0	U	U	2	2	1121962	NA	NA	NA	IA--	+361800+100600	0	0	0	0	4	NA	NA	NA	IAT	NA	NA	NA	NA	NA	NA	NA	NA	NA	NA	NA	U	Z	U	--	--	-	TRUE
1152	1152	2515310	FRP	A0	R_000581	0	1	ZZ	12000	12000	N	0	U	U	2	2	6111967	NA	NA	NA	IA--	+391200+90000	0	2	10	0	4	NA	NA	NA	IAT	NA	NA	NA	NA	NA	NA	NA	NA	NA	NA	NA	U	Z	U	--	--	-	TRUE
1153	1153	1167810	FRP	A0	R_000582	0	1	ZZ	12000	12000	N	0	U	U	0	0	2121962	NA	NA	NA	IA--	+362000+95400	0	0	0	0	4	NA	NA	NA	IAT	NA	NA	NA	NA	NA	NA	NA	NA	NA	NA	NA	U	Z	U	--	--	-	TRUE
1154	1154	2428810	FRP	A0	R_000582	0	1	ZZ	12000	12000	N	0	U	U	0	0	17031964	NA	NA	NA	IA--	+430500+104000	0	2	10	0	4	NA	NA	NA	IAT	NA	NA	NA	NA	NA	NA	NA	NA	NA	NA	NA	U	Z	U	--	--	-	TRUE
1155	1155	1223310	FRP	A0	R_000583	0	1	ZZ	12000	12000	N	0	U	U	0	0	3121962	NA	NA	NA	IA--	+362000+95400	0	0	0	0	4	NA	NA	NA	IAT	NA	NA	NA	NA	NA	NA	NA	NA	NA	NA	NA	U	Z	U	--	--	-	TRUE
1156	1156	2484310	FRP	A0	R_000583	0	1	ZZ	12000	12000	N	0	U	U	0	0	28091963	NA	NA	NA	IA--	+424400+124400	0	2	10	0	4	NA	NA	NA	IAT	NA	NA	NA	NA	NA	NA	NA	NA	NA	NA	NA	U	Z	U	--	--	-	TRUE
1157	1157	1215510	FRP	A0	R_000584	0	1	ZZ	12000	12000	N	0	U	U	2	2	11121962	NA	NA	NA	IA--	+361800+100600	0	0	0	0	4	NA	NA	NA	IAT	NA	NA	NA	NA	NA	NA	NA	NA	NA	NA	NA	U	Z	U	--	--	-	TRUE
1158	1158	2476510	FRP	A0	R_000584	0	1	ZZ	12000	12000	N	0	U	U	2	2	25011965	NA	NA	NA	IA--	+402400+151200	0	2	1	0	4	NA	NA	NA	IAT	NA	NA	NA	NA	NA	NA	NA	NA	NA	NA	NA	U	Z	U	--	--	-	TRUE
1159	1159	1225010	FRP	A0	R_000585	0	1	ZZ	12000	12000	N	0	U	U	4	4	10031963	NA	NA	NA	IA--	+362000+95400	0	0	0	0	4	NA	NA	NA	IAT	NA	NA	NA	NA	NA	NA	NA	NA	NA	NA	NA	U	Z	U	--	--	-	TRUE
1160	1160	2486010	FRP	A0	R_000585	0	1	ZZ	12000	12000	N	0	U	U	4	4	24091965	NA	NA	NA	IA--	+391800+91200	0	2	10	0	4	NA	NA	NA	IAT	NA	NA	NA	NA	NA	NA	NA	NA	NA	NA	NA	U	Z	U	--	--	-	TRUE
1161	1161	1175810	FRP	A0	R_000586	0	1	ZZ	12000	12000	N	0	U	U	4	4	28011965	NA	NA	NA	IA--	+363000+90600	0	0	0	0	4	NA	NA	NA	IAT	NA	NA	NA	NA	NA	NA	NA	NA	NA	NA	NA	U	Z	U	--	--	-	TRUE
1162	1162	2436810	FRP	A0	R_000586	0	1	ZZ	12000	12000	N	0	U	U	4	4	2031965	NA	NA	NA	IA--	+414200+132400	0	2	10	0	4	NA	NA	NA	IAT	NA	NA	NA	NA	NA	NA	NA	NA	NA	NA	NA	U	Z	U	--	--	-	TRUE
1163	1163	1211410	FRP	A0	R_000587	0	1	ZZ	12000	12000	N	0	U	U	3	3	3101964	NA	NA	NA	IA--	+452900+43000	0	0	0	0	4	NA	NA	NA	IAT	NA	NA	NA	NA	NA	NA	NA	NA	NA	NA	NA	U	Z	U	--	--	-	TRUE
1164	1164	2472410	FRP	A0	R_000587	0	1	ZZ	12000	12000	N	0	U	U	3	3	10031970	NA	NA	NA	IA--	+432000+110200	0	1	1	0	4	NA	NA	NA	IAT	NA	NA	NA	NA	NA	NA	NA	NA	NA	NA	NA	U	Z	U	--	--	-	TRUE
1165	1165	1135910	FRS	A0	R_000588	0	1	ZZ	12000	12000	N	0	U	U	2	2	24081977	NA	NA	NA	IA--	+474100+73100	0	0	0	0	4	NA	NA	NA	IAT	NA	NA	NA	NA	NA	NA	NA	NA	NA	NA	NA	U	Z	U	--	--	-	TRUE
1166	1166	2396910	FRS	A0	R_000588	0	1	ZZ	12000	12000	N	0	U	U	2	2	6101977	NA	NA	NA	IA--	+444500+83800	0	2	10	0	4	NA	NA	NA	IAT	NA	NA	NA	NA	NA	NA	NA	NA	NA	NA	NA	U	Z	U	--	--	-	TRUE
1167	1167	1109910	GBT	A0	R_000589	0	1	ZZ	12000	12000	N	0	U	U	3	3	2101965	NA	NA	NA	IA--	+553600-14200	0	0	0	0	4	NA	NA	NA	IAT	NA	NA	NA	NA	NA	NA	NA	NA	NA	NA	NA	U	Z	U	--	--	-	TRUE
1168	1168	2370910	GBT	A0	R_000589	0	1	ZZ	12000	12000	N	0	U	U	3	3	20031968	NA	NA	NA	IA--	+424600+110800	0	1	1	0	4	NA	NA	NA	IAT	NA	NA	NA	NA	NA	NA	NA	NA	NA	NA	NA	U	Z	U	--	--	-	TRUE
1169	1169	1198410	GBT	A0	R_000590	0	1	ZZ	12000	12000	N	0	U	U	4	4	1051977	NA	NA	NA	IA--	+524600-44800	0	0	0	0	4	NA	NA	NA	IAT	NA	NA	NA	NA	NA	NA	NA	NA	NA	NA	NA	U	Z	U	--	--	-	TRUE
1170	1170	2459410	GBT	A0	R_000590	0	1	ZZ	12000	12000	N	0	U	U	4	4	7111977	NA	NA	NA	IA--	+412700+123700	0	2	19	0	4	NA	NA	NA	IAT	NA	NA	NA	NA	NA	NA	NA	NA	NA	NA	NA	U	Z	U	--	--	-	TRUE
1171	1171	1217010	GBT	A0	R_000591	0	1	ZZ	12000	12000	N	0	U	U	2	2	17101972	NA	NA	NA	IA--	+354900+143100	0	0	0	0	4	NA	NA	NA	IAT	NA	NA	NA	NA	NA	NA	NA	NA	NA	NA	NA	U	Z	U	--	--	-	TRUE
1172	1172	2478010	GBT	A0	R_000591	0	1	ZZ	12000	12000	N	0	U	U	2	2	1011974	NA	NA	NA	IA--	+405300+164600	0	2	19	0	4	NA	NA	NA	IAT	NA	NA	NA	NA	NA	NA	NA	NA	NA	NA	NA	U	Z	U	--	--	-	TRUE
1173	1173	1187910	GBT	A0	R_000592	0	1	ZZ	12000	12000	N	0	U	U	2	2	26101973	NA	NA	NA	IA--	+360300+141600	0	0	0	0	4	NA	NA	NA	IAT	NA	NA	NA	NA	NA	NA	NA	NA	NA	NA	NA	U	Z	U	--	--	-	TRUE
1174	1174	2448910	GBT	A0	R_000592	0	1	ZZ	12000	12000	N	0	U	U	2	2	2021976	NA	NA	NA	IA--	+404000+163600	0	2	19	0	4	NA	NA	NA	IAT	NA	NA	NA	NA	NA	NA	NA	NA	NA	NA	NA	U	Z	U	--	--	-	TRUE
1175	1175	1257410	GBT	A0	R_000593	0	1	ZZ	12000	12000	N	0	U	U	3	3	28111970	NA	NA	NA	IA--	+360300+141400	0	0	0	0	4	NA	NA	NA	IAT	NA	NA	NA	NA	NA	NA	NA	NA	NA	NA	NA	U	Z	U	--	--	-	TRUE
1176	1176	2518410	GBT	A0	R_000593	0	1	ZZ	12000	12000	N	0	U	U	3	3	8011973	NA	NA	NA	IA--	+382300+160600	0	2	19	0	4	NA	NA	NA	IAT	NA	NA	NA	NA	NA	NA	NA	NA	NA	NA	NA	U	Z	U	--	--	-	TRUE
1177	1177	1171410	GBT	A0	R_000594	0	1	ZZ	12000	12000	N	0	U	U	4	4	30041978	NA	NA	NA	IA--	+561100-23300	0	0	0	0	4	NA	NA	NA	IAT	NA	NA	NA	NA	NA	NA	NA	NA	NA	NA	NA	U	Z	U	--	--	-	TRUE
1178	1178	2432410	GBT	A0	R_000594	0	1	ZZ	12000	12000	N	0	U	U	4	4	10121979	NA	NA	NA	IA--	+432500+103500	0	2	19	0	4	NA	NA	NA	IAT	NA	NA	NA	NA	NA	NA	NA	NA	NA	NA	NA	U	Z	U	--	--	-	TRUE
1179	1179	1258010	GBT	A0	R_000595	0	1	ZZ	12000	12000	N	0	U	U	5	5	25041981	NA	NA	NA	IA--	+514700+0	0	0	0	0	4	NA	NA	NA	IAT	NA	NA	NA	NA	NA	NA	NA	NA	NA	NA	NA	U	Z	U	--	--	-	TRUE
1180	1180	2519010	GBT	A0	R_000595	0	1	ZZ	12000	12000	N	0	U	U	5	5	27121981	NA	NA	NA	IA--	+382100+160500	0	2	10	0	4	NA	NA	NA	IAT	NA	NA	NA	NA	NA	NA	NA	NA	NA	NA	NA	U	Z	U	--	--	-	TRUE
1181	1181	1257810	GBT	A0	R_000596	0	1	ZZ	12000	12000	N	0	U	U	6	6	13031977	NA	NA	NA	IA--	+355100+142600	0	0	0	0	4	NA	NA	NA	IAT	NA	NA	NA	NA	NA	NA	NA	NA	NA	NA	NA	U	Z	U	--	--	-	TRUE
1182	1182	2518810	GBT	A0	R_000596	0	1	ZZ	12000	12000	N	0	U	U	6	6	2031979	NA	NA	NA	IA--	+382100+155100	0	0	20	0	4	NA	NA	NA	IAT	NA	NA	NA	NA	NA	NA	NA	NA	NA	NA	NA	U	Z	U	--	--	-	TRUE
1183	1183	1240410	GBT	A0	R_000597	0	1	ZZ	12000	12000	N	0	U	U	2	2	1101976	NA	NA	NA	IA--	+561100-23300	0	0	0	0	4	NA	NA	NA	IAT	NA	NA	NA	NA	NA	NA	NA	NA	NA	NA	NA	U	Z	U	--	--	-	TRUE
1184	1184	2501410	GBT	A0	R_000597	0	1	ZZ	12000	12000	N	0	U	U	2	2	12031978	NA	NA	NA	IA--	+425700+135300	0	7	20	0	4	NA	NA	NA	IAT	NA	NA	NA	NA	NA	NA	NA	NA	NA	NA	NA	U	Z	U	--	--	-	TRUE
1185	1185	1015110	GBT	A0	R_000598	0	1	ZZ	12000	12000	N	0	U	U	3	3	8101977	NA	NA	NA	IA--	+550100+12500	0	0	0	0	4	NA	NA	NA	IAT	NA	NA	NA	NA	NA	NA	NA	NA	NA	NA	NA	U	Z	U	--	--	-	TRUE
1186	1186	2276110	GBT	A0	R_000598	0	1	ZZ	12000	12000	N	0	U	U	3	3	9111978	NA	NA	NA	IA--	+452000+93000	0	2	10	0	4	NA	NA	NA	IAT	NA	NA	NA	NA	NA	NA	NA	NA	NA	NA	NA	U	Z	U	--	--	-	TRUE
1187	1187	189223	HES	A0	R_000599	0	4	ZZ	12000	12000	N	0	U	U	0	0	4112003	2	NA	NA	IA39	+453117+120610	0	2	10	0	4	260	104	217	IAT	NA	NA	NA	NA	NA	NA	NA	NA	NA	NA	NA	U	-	U	--	--	0	TRUE
1188	1188	1040310	HES	A0	R_000600	0	1	ZZ	12000	12000	N	0	U	U	0	0	18051932	NA	NA	NA	IA--	+474000+91100	0	0	0	0	4	NA	NA	NA	IAT	NA	NA	NA	NA	NA	NA	NA	NA	NA	NA	NA	U	Z	U	--	--	-	TRUE
1189	1189	2301310	HES	A0	R_000600	0	1	ZZ	12000	12000	N	0	U	U	0	0	12031937	NA	NA	NA	IA--	+442800+85500	0	2	19	0	4	NA	NA	NA	IAT	NA	NA	NA	NA	NA	NA	NA	NA	NA	NA	NA	U	Z	U	--	--	-	TRUE
1190	1190	1060110	HES	A0	R_000601	0	1	ZZ	12000	12000	N	0	U	U	0	0	8051934	NA	NA	NA	IA--	+472500+60100	0	0	0	0	4	NA	NA	NA	IAT	NA	NA	NA	NA	NA	NA	NA	NA	NA	NA	NA	U	Z	U	--	--	-	TRUE
1191	1191	2321110	HES	A0	R_000601	0	1	ZZ	12000	12000	N	0	U	U	0	0	9021936	NA	NA	NA	IA--	+435700+80200	0	2	19	0	4	NA	NA	NA	IAT	NA	NA	NA	NA	NA	NA	NA	NA	NA	NA	NA	U	Z	U	--	--	-	TRUE
1192	1192	837310	HES	A0	R_000602	0	1	ZZ	12000	12000	N	0	U	U	1	1	18051933	NA	NA	NA	IA--	+470800+81100	0	0	0	0	4	NA	NA	NA	IAT	NA	NA	NA	NA	NA	NA	NA	NA	NA	NA	NA	U	Z	U	--	--	-	TRUE
1193	1193	2098310	HES	A0	R_000602	0	1	ZZ	12000	12000	N	0	U	U	1	1	28091933	NA	NA	NA	IA--	+454100+93000	0	5	20	0	4	NA	NA	NA	IAT	NA	NA	NA	NA	NA	NA	NA	NA	NA	NA	NA	U	Z	U	--	--	-	TRUE
1194	1194	1040210	HES	A0	R_000603	0	1	ZZ	12000	12000	N	0	U	U	0	0	11051933	NA	NA	NA	IA--	+472200+73500	0	0	0	0	4	NA	NA	NA	IAT	NA	NA	NA	NA	NA	NA	NA	NA	NA	NA	NA	U	Z	U	--	--	-	TRUE
1195	1195	2301210	HES	A0	R_000603	0	1	ZZ	12000	12000	N	0	U	U	0	0	10031935	NA	NA	NA	IA--	+441600+92400	0	2	19	0	4	NA	NA	NA	IAT	NA	NA	NA	NA	NA	NA	NA	NA	NA	NA	NA	U	Z	U	--	--	-	TRUE
1196	1196	1060010	HES	A0	R_000604	0	1	ZZ	12000	12000	N	0	U	U	5	5	22051933	NA	NA	NA	IA--	+472200+75300	0	0	0	0	4	NA	NA	NA	IAT	NA	NA	NA	NA	NA	NA	NA	NA	NA	NA	NA	U	Z	U	--	--	-	TRUE
1197	1197	2321010	HES	A0	R_000604	0	1	ZZ	12000	12000	N	0	U	U	5	5	15031935	NA	NA	NA	IA--	+435300+75400	0	2	19	0	4	NA	NA	NA	IAT	NA	NA	NA	NA	NA	NA	NA	NA	NA	NA	NA	U	Z	U	--	--	-	TRUE
1198	1198	1040410	HES	A0	R_000605	0	1	ZZ	12000	12000	N	0	U	U	0	0	20071936	NA	NA	NA	IA--	+472300+83300	0	0	0	0	4	NA	NA	NA	IAT	NA	NA	NA	NA	NA	NA	NA	NA	NA	NA	NA	U	Z	U	--	--	-	TRUE
1199	1199	2301410	HES	A0	R_000605	0	1	ZZ	12000	12000	N	0	U	U	0	0	15031937	NA	NA	NA	IA--	+422400+90900	0	2	19	0	4	NA	NA	NA	IAT	NA	NA	NA	NA	NA	NA	NA	NA	NA	NA	NA	U	Z	U	--	--	-	TRUE
1200	1200	1059810	HES	A0	R_000606	0	1	ZZ	12000	12000	N	0	U	U	4	4	12101934	NA	NA	NA	IA--	+463600+83100	0	0	0	0	4	NA	NA	NA	IAT	NA	NA	NA	NA	NA	NA	NA	NA	NA	NA	NA	U	Z	U	--	--	-	TRUE
1201	1201	2320810	HES	A0	R_000606	0	1	ZZ	12000	12000	N	0	U	U	4	4	31121934	NA	NA	NA	IA--	+435300+80300	0	2	19	0	4	NA	NA	NA	IAT	NA	NA	NA	NA	NA	NA	NA	NA	NA	NA	NA	U	Z	U	--	--	-	TRUE
1202	1202	1216010	HES	A0	R_000607	0	1	ZZ	12000	12000	N	0	U	U	3	3	29071961	NA	NA	NA	IA--	+471500+75000	0	0	0	0	4	NA	NA	NA	IAT	NA	NA	NA	NA	NA	NA	NA	NA	NA	NA	NA	U	Z	U	--	--	-	TRUE
1203	1203	2477010	HES	A0	R_000607	0	1	ZZ	12000	12000	N	0	U	U	3	3	18111961	NA	NA	NA	IA--	+393000+84500	0	2	19	0	4	NA	NA	NA	IAT	NA	NA	NA	NA	NA	NA	NA	NA	NA	NA	NA	U	Z	U	--	--	-	TRUE
1204	1204	1235010	HES	A0	R_000608	0	1	ZZ	12000	12000	N	0	U	U	4	4	23031952	NA	NA	NA	IA--	+464300+62800	0	0	0	0	4	NA	NA	NA	IAT	NA	NA	NA	NA	NA	NA	NA	NA	NA	NA	NA	U	Z	U	--	--	-	TRUE
1205	1205	2496010	HES	A0	R_000608	0	1	ZZ	12000	12000	N	0	U	U	4	4	29111952	NA	NA	NA	IA--	+391800+84800	0	2	10	0	4	NA	NA	NA	IAT	NA	NA	NA	NA	NA	NA	NA	NA	NA	NA	NA	U	Z	U	--	--	-	TRUE
1206	1206	1235210	HES	A0	R_000609	0	1	ZZ	12000	12000	N	0	U	U	1	1	14061953	NA	NA	NA	IA--	+461700+70800	0	0	0	0	4	NA	NA	NA	IAT	NA	NA	NA	NA	NA	NA	NA	NA	NA	NA	NA	U	Z	U	--	--	-	TRUE
1207	1207	2496210	HES	A0	R_000609	0	1	ZZ	12000	12000	N	0	U	U	1	1	15121953	NA	NA	NA	IA--	+391800+91200	0	2	19	0	4	NA	NA	NA	IAT	NA	NA	NA	NA	NA	NA	NA	NA	NA	NA	NA	U	Z	U	--	--	-	TRUE
1208	1208	1072910	HES	A0	R_000610	0	1	ZZ	12000	12000	N	0	U	U	0	0	11101959	NA	NA	NA	IA--	+474200+82800	0	0	0	0	4	NA	NA	NA	IAT	NA	NA	NA	NA	NA	NA	NA	NA	NA	NA	NA	U	Z	U	--	--	-	TRUE
1209	1209	2333910	HES	A0	R_000610	0	1	ZZ	12000	12000	N	0	U	U	0	0	25031960	NA	NA	NA	IA--	+440800+81500	0	0	2	0	4	NA	NA	NA	IAT	NA	NA	NA	NA	NA	NA	NA	NA	NA	NA	NA	U	Z	U	--	--	-	TRUE
1210	1210	1028210	HES	A0	R_000611	0	1	ZZ	12000	12000	N	0	U	U	3	3	20081960	NA	NA	NA	IA--	+474200+82800	0	0	0	0	4	NA	NA	NA	IAT	NA	NA	NA	NA	NA	NA	NA	NA	NA	NA	NA	U	Z	U	--	--	-	TRUE
1211	1211	2289210	HES	A0	R_000611	0	1	ZZ	12000	12000	N	0	U	U	3	3	4021962	NA	NA	NA	IA--	+440700+95000	0	2	10	0	4	NA	NA	NA	IAT	NA	NA	NA	NA	NA	NA	NA	NA	NA	NA	NA	U	Z	U	--	--	-	TRUE
1212	1212	1041810	HES	A0	R_000612	0	1	ZZ	12000	12000	N	0	U	U	0	0	20101956	NA	NA	NA	IA--	+462800+62500	0	0	0	0	4	NA	NA	NA	IAT	NA	NA	NA	NA	NA	NA	NA	NA	NA	NA	NA	U	Z	U	--	--	-	TRUE
1213	1213	2302810	HES	A0	R_000612	0	1	ZZ	12000	12000	N	0	U	U	0	0	25101957	NA	NA	NA	IA--	+443100+84800	0	2	10	0	4	NA	NA	NA	IAT	NA	NA	NA	NA	NA	NA	NA	NA	NA	NA	NA	U	Z	U	--	--	-	TRUE
1214	1214	1210010	HES	A0	R_000613	0	1	ZZ	12000	12000	N	0	U	U	3	3	1111956	NA	NA	NA	IA--	+470800+81100	0	0	0	0	4	NA	NA	NA	IAT	NA	NA	NA	NA	NA	NA	NA	NA	NA	NA	NA	U	Z	U	--	--	-	TRUE
1215	1215	2471010	HES	A0	R_000613	0	1	ZZ	12000	12000	N	0	U	U	3	3	27021959	NA	NA	NA	IA--	+401400+151600	0	2	10	0	4	NA	NA	NA	IAT	NA	NA	NA	NA	NA	NA	NA	NA	NA	NA	NA	U	Z	U	--	--	-	TRUE
1216	1216	1047710	HES	A0	R_000614	0	1	ZZ	12000	12000	N	0	U	U	0	0	28071953	NA	NA	NA	IA--	+464200+65600	0	0	0	0	4	NA	NA	NA	IAT	NA	NA	NA	NA	NA	NA	NA	NA	NA	NA	NA	U	Z	U	--	--	-	TRUE
1217	1217	2308710	HES	A0	R_000614	0	1	ZZ	12000	12000	N	0	U	U	0	0	17011954	NA	NA	NA	IA--	+435600+80700	0	2	19	0	4	NA	NA	NA	IAT	NA	NA	NA	NA	NA	NA	NA	NA	NA	NA	NA	U	Z	U	--	--	-	TRUE
1218	1218	1048010	HES	A0	R_000615	0	1	ZZ	12000	12000	N	0	U	U	1	1	20051954	NA	NA	NA	IA--	+464200+62400	0	0	0	0	4	NA	NA	NA	IAT	NA	NA	NA	NA	NA	NA	NA	NA	NA	NA	NA	U	Z	U	--	--	-	TRUE
1219	1219	2309010	HES	A0	R_000615	0	1	ZZ	12000	12000	N	0	U	U	1	1	24111954	NA	NA	NA	IA--	+440000+81000	0	2	10	0	4	NA	NA	NA	IAT	NA	NA	NA	NA	NA	NA	NA	NA	NA	NA	NA	U	Z	U	--	--	-	TRUE
1220	1220	1191910	HES	A0	R_000616	0	1	ZZ	12000	12000	N	0	U	U	3	3	8061954	NA	NA	NA	IA--	+470100+73200	0	0	0	0	4	NA	NA	NA	IAT	NA	NA	NA	NA	NA	NA	NA	NA	NA	NA	NA	U	Z	U	--	--	-	TRUE
1221	1221	2452910	HES	A0	R_000616	0	1	ZZ	12000	12000	N	0	U	U	3	3	23021955	NA	NA	NA	IA--	+435100+103000	0	2	19	0	4	NA	NA	NA	IAT	NA	NA	NA	NA	NA	NA	NA	NA	NA	NA	NA	U	Z	U	--	--	-	TRUE
1222	1222	1236210	HES	A0	R_000617	0	1	ZZ	12000	12000	N	0	U	U	4	4	6071959	NA	NA	NA	IA--	+471200+72100	0	0	0	0	4	NA	NA	NA	IAT	NA	NA	NA	NA	NA	NA	NA	NA	NA	NA	NA	U	Z	U	--	--	-	TRUE
1223	1223	2497210	HES	A0	R_000617	0	1	ZZ	12000	12000	N	0	U	U	4	4	20121959	NA	NA	NA	IA--	+392700+93300	0	2	19	0	4	NA	NA	NA	IAT	NA	NA	NA	NA	NA	NA	NA	NA	NA	NA	NA	U	Z	U	--	--	-	TRUE
1224	1224	1259410	HES	A0	R_000618	0	1	ZZ	12000	12000	N	0	U	U	0	0	13101956	NA	NA	NA	IA--	+472700+83500	0	0	0	0	4	NA	NA	NA	IAT	NA	NA	NA	NA	NA	NA	NA	NA	NA	NA	NA	U	Z	U	--	--	-	TRUE
1225	1225	2520410	HES	A0	R_000618	0	1	ZZ	12000	12000	N	0	U	U	0	0	14121958	NA	NA	NA	IA--	+414700+125500	0	2	10	0	4	NA	NA	NA	IAT	NA	NA	NA	NA	NA	NA	NA	NA	NA	NA	NA	U	Z	U	--	--	-	TRUE
1226	1226	1072610	HES	A0	R_000619	0	1	ZZ	12000	12000	N	0	U	U	3	3	28091958	NA	NA	NA	IA--	+460900+64700	0	0	0	0	4	NA	NA	NA	IAT	NA	NA	NA	NA	NA	NA	NA	NA	NA	NA	NA	U	Z	U	--	--	-	TRUE
1227	1227	2333610	HES	A0	R_000619	0	1	ZZ	12000	12000	N	0	U	U	3	3	27021960	NA	NA	NA	IA--	+434900+73700	0	2	10	0	4	NA	NA	NA	IAT	NA	NA	NA	NA	NA	NA	NA	NA	NA	NA	NA	U	Z	U	--	--	-	TRUE
1228	1228	1074310	HES	A0	R_000620	0	1	ZZ	12000	12000	N	0	U	U	0	0	19091960	NA	NA	NA	IA--	+464200+65600	0	0	0	0	4	NA	NA	NA	IAT	NA	NA	NA	NA	NA	NA	NA	NA	NA	NA	NA	U	Z	U	--	--	-	TRUE
1229	1229	2335310	HES	A0	R_000620	0	1	ZZ	12000	12000	N	0	U	U	0	0	16111964	NA	NA	NA	IA--	+434700+73600	0	2	10	0	4	NA	NA	NA	IAT	NA	NA	NA	NA	NA	NA	NA	NA	NA	NA	NA	U	Z	U	--	--	-	TRUE
1230	1230	1105810	HES	A0	R_000621	0	1	ZZ	12000	12000	N	0	U	U	4	4	18081959	NA	NA	NA	IA--	+472400+80400	0	0	0	0	4	NA	NA	NA	IAT	NA	NA	NA	NA	NA	NA	NA	NA	NA	NA	NA	U	Z	U	--	--	-	TRUE
1231	1231	2366810	HES	A0	R_000621	0	1	ZZ	12000	12000	N	0	U	U	4	4	21021960	NA	NA	NA	IA--	+442600+84500	0	2	19	0	4	NA	NA	NA	IAT	NA	NA	NA	NA	NA	NA	NA	NA	NA	NA	NA	U	Z	U	--	--	-	TRUE
1232	1232	1235910	HES	A0	R_000622	0	1	ZZ	12000	12000	N	0	U	U	0	0	7081958	NA	NA	NA	IA--	+470100+65100	0	0	0	0	4	NA	NA	NA	IAT	NA	NA	NA	NA	NA	NA	NA	NA	NA	NA	NA	U	Z	U	--	--	-	TRUE
1233	1233	2496910	HES	A0	R_000622	0	1	ZZ	12000	12000	N	0	U	U	0	0	28011959	NA	NA	NA	IA--	+390100+90000	0	2	19	0	4	NA	NA	NA	IAT	NA	NA	NA	NA	NA	NA	NA	NA	NA	NA	NA	U	Z	U	--	--	-	TRUE
1234	1234	1205310	HES	A0	R_000623	0	1	ZZ	12000	12000	N	0	U	U	3	3	26071959	NA	NA	NA	IA--	+473400+82000	0	0	0	0	4	NA	NA	NA	IAT	NA	NA	NA	NA	NA	NA	NA	NA	NA	NA	NA	U	Z	U	--	--	-	TRUE
1235	1235	2466310	HES	A0	R_000623	0	1	ZZ	12000	12000	N	0	U	U	3	3	26101961	NA	NA	NA	IA--	+391700+90000	0	2	19	0	4	NA	NA	NA	IAT	NA	NA	NA	NA	NA	NA	NA	NA	NA	NA	NA	U	Z	U	--	--	-	TRUE
1236	1236	838610	HES	A0	R_000624	0	1	ZZ	12000	12000	N	0	U	U	0	0	7051959	NA	NA	NA	IA--	+461700+70800	0	0	0	0	4	NA	NA	NA	IAT	NA	NA	NA	NA	NA	NA	NA	NA	NA	NA	NA	U	Z	U	--	--	-	TRUE
1237	1237	2099610	HES	A0	R_000624	0	1	ZZ	12000	12000	N	0	U	U	0	0	31121960	NA	NA	NA	IA--	+423900+111300	0	2	19	0	4	NA	NA	NA	IAT	NA	NA	NA	NA	NA	NA	NA	NA	NA	NA	NA	U	Z	U	--	--	-	TRUE
1238	1238	1018110	HES	A0	R_000625	0	1	ZZ	12000	12000	N	0	U	U	0	0	26061960	NA	NA	NA	IA--	+472500+80900	0	0	0	0	4	NA	NA	NA	IAT	NA	NA	NA	NA	NA	NA	NA	NA	NA	NA	NA	U	Z	U	--	--	-	TRUE
1239	1239	2279110	HES	A0	R_000625	0	1	ZZ	12000	12000	N	0	U	U	0	0	26011961	NA	NA	NA	IA--	+434600+112600	0	2	19	0	4	NA	NA	NA	IAT	NA	NA	NA	NA	NA	NA	NA	NA	NA	NA	NA	U	Z	U	--	--	-	TRUE
1240	1240	1073710	HES	A0	R_000626	0	1	ZZ	12000	12000	N	0	U	U	3	3	3071960	NA	NA	NA	IA--	+473400+82000	0	0	0	0	4	NA	NA	NA	IAT	NA	NA	NA	NA	NA	NA	NA	NA	NA	NA	NA	U	Z	U	--	--	-	TRUE
1241	1241	2334710	HES	A0	R_000626	0	1	ZZ	12000	12000	N	0	U	U	3	3	4111961	NA	NA	NA	IA--	+442000+82000	0	7	20	0	4	NA	NA	NA	IAT	NA	NA	NA	NA	NA	NA	NA	NA	NA	NA	NA	U	Z	U	--	--	-	TRUE
1242	1242	1175510	HES	A0	R_000627	0	1	ZZ	12000	12000	N	0	U	U	3	3	8061960	NA	NA	NA	IA--	+470100+73100	0	0	0	0	4	NA	NA	NA	IAT	NA	NA	NA	NA	NA	NA	NA	NA	NA	NA	NA	U	Z	U	--	--	-	TRUE
1243	1243	2436510	HES	A0	R_000627	0	1	ZZ	12000	12000	N	0	U	U	3	3	20021962	NA	NA	NA	IA--	+412800+125200	0	2	19	0	4	NA	NA	NA	IAT	NA	NA	NA	NA	NA	NA	NA	NA	NA	NA	NA	U	Z	U	--	--	-	TRUE
1244	1244	1076510	HES	A0	R_000628	0	1	ZZ	12000	12000	N	0	U	U	0	0	20091959	NA	NA	NA	IA--	+465200+65100	0	0	0	0	4	NA	NA	NA	IAT	NA	NA	NA	NA	NA	NA	NA	NA	NA	NA	NA	U	Z	U	--	--	-	TRUE
1245	1245	2337510	HES	A0	R_000628	0	1	ZZ	12000	12000	N	0	U	U	0	0	12021961	NA	NA	NA	IA--	+432200+103600	0	2	19	0	4	NA	NA	NA	IAT	NA	NA	NA	NA	NA	NA	NA	NA	NA	NA	NA	U	Z	U	--	--	-	TRUE
1246	1246	1242810	HES	A0	R_000629	0	1	ZZ	12000	12000	N	0	U	U	3	3	27071959	NA	NA	NA	IA--	+470800+73600	0	0	0	0	4	NA	NA	NA	IAT	NA	NA	NA	NA	NA	NA	NA	NA	NA	NA	NA	U	Z	U	--	--	-	TRUE
1247	1247	2503810	HES	A0	R_000629	0	1	ZZ	12000	12000	N	0	U	U	3	3	26111961	NA	NA	NA	IA--	+385700+85200	0	0	0	0	4	NA	NA	NA	IAT	NA	NA	NA	NA	NA	NA	NA	NA	NA	NA	NA	U	Z	U	--	--	-	TRUE
1248	1248	1236510	HES	A0	R_000630	0	1	ZZ	12000	12000	N	0	U	U	3	3	24071959	NA	NA	NA	IA--	+471800+75300	0	0	0	0	4	NA	NA	NA	IAT	NA	NA	NA	NA	NA	NA	NA	NA	NA	NA	NA	U	Z	U	--	--	-	TRUE
1249	1249	2497510	HES	A0	R_000630	0	1	ZZ	12000	12000	N	0	U	U	3	3	15011960	NA	NA	NA	IA--	+390500+84300	0	0	99	0	4	NA	NA	NA	IAT	NA	NA	NA	NA	NA	NA	NA	NA	NA	NA	NA	U	Z	U	--	--	-	TRUE
1250	1250	1073010	HES	A0	R_000631	0	1	ZZ	12000	12000	N	0	U	U	4	4	25091959	NA	NA	NA	IA--	+460900+64700	0	0	0	0	4	NA	NA	NA	IAT	NA	NA	NA	NA	NA	NA	NA	NA	NA	NA	NA	U	Z	U	--	--	-	TRUE
1251	1251	2334010	HES	A0	R_000631	0	1	ZZ	12000	12000	N	0	U	U	4	4	24101960	NA	NA	NA	IA--	+435300+73900	0	0	20	0	4	NA	NA	NA	IAT	NA	NA	NA	NA	NA	NA	NA	NA	NA	NA	NA	U	Z	U	--	--	-	TRUE
1252	1252	1243110	HES	A0	R_000632	0	1	ZZ	12000	12000	N	0	U	U	3	3	28091961	NA	NA	NA	IA--	+473400+81500	0	0	0	0	4	NA	NA	NA	IAT	NA	NA	NA	NA	NA	NA	NA	NA	NA	NA	NA	U	Z	U	--	--	-	TRUE
1253	1253	2504110	HES	A0	R_000632	0	1	ZZ	12000	12000	N	0	U	U	3	3	9011962	NA	NA	NA	IA--	+394800+84400	0	0	0	0	4	NA	NA	NA	IAT	NA	NA	NA	NA	NA	NA	NA	NA	NA	NA	NA	U	Z	U	--	--	-	TRUE
1254	1254	921310	HES	A0	R_000633	0	1	ZZ	12000	12000	N	0	U	U	3	3	20091959	NA	NA	NA	IA--	+473400+84700	0	0	0	0	4	NA	NA	NA	IAT	NA	NA	NA	NA	NA	NA	NA	NA	NA	NA	NA	U	Z	U	--	--	-	TRUE
1255	1255	2182310	HES	A0	R_000633	0	1	ZZ	12000	12000	N	0	U	U	3	3	14101959	NA	NA	NA	IA--	+454100+94300	0	7	20	0	4	NA	NA	NA	IAT	NA	NA	NA	NA	NA	NA	NA	NA	NA	NA	NA	U	Z	U	--	--	-	TRUE
1256	1256	1241810	HES	A0	R_000634	0	1	ZZ	12000	12000	N	0	U	U	0	0	8101960	NA	NA	NA	IA--	+464700+63800	0	0	0	0	4	NA	NA	NA	IAT	NA	NA	NA	NA	NA	NA	NA	NA	NA	NA	NA	U	Z	U	--	--	-	TRUE
1257	1257	2502810	HES	A0	R_000634	0	1	ZZ	12000	12000	N	0	U	U	0	0	28011961	NA	NA	NA	IA--	+390500+84300	0	2	19	0	4	NA	NA	NA	IAT	NA	NA	NA	NA	NA	NA	NA	NA	NA	NA	NA	U	Z	U	--	--	-	TRUE
1258	1258	1043210	HES	A0	R_000635	0	1	ZZ	12000	12000	N	0	U	U	0	0	1101961	NA	NA	NA	IA--	+473600+81500	0	0	0	0	4	NA	NA	NA	IAT	NA	NA	NA	NA	NA	NA	NA	NA	NA	NA	NA	U	Z	U	--	--	-	TRUE
1259	1259	2304210	HES	A0	R_000635	0	1	ZZ	12000	12000	N	0	U	U	0	0	27011963	NA	NA	NA	IA--	+442400+84100	0	2	19	0	4	NA	NA	NA	IAT	NA	NA	NA	NA	NA	NA	NA	NA	NA	NA	NA	U	Z	U	--	--	-	TRUE
1260	1260	1223710	HES	A0	R_000636	0	1	ZZ	12000	12000	N	0	U	U	4	4	1101961	NA	NA	NA	IA--	+473600+81500	0	0	0	0	4	NA	NA	NA	IAT	NA	NA	NA	NA	NA	NA	NA	NA	NA	NA	NA	U	Z	U	--	--	-	TRUE
1261	1261	2484710	HES	A0	R_000636	0	1	ZZ	12000	12000	N	0	U	U	4	4	3121967	NA	NA	NA	IA--	+425400+122000	0	2	10	0	4	NA	NA	NA	IAT	NA	NA	NA	NA	NA	NA	NA	NA	NA	NA	NA	U	Z	U	--	--	-	TRUE
1262	1262	1072710	HES	A0	R_000637	0	1	ZZ	12000	12000	N	0	U	U	3	3	6101959	NA	NA	NA	IA--	+460900+64700	0	0	0	0	4	NA	NA	NA	IAT	NA	NA	NA	NA	NA	NA	NA	NA	NA	NA	NA	U	Z	U	--	--	-	TRUE
1263	1263	2333710	HES	A0	R_000637	0	1	ZZ	12000	12000	N	0	U	U	3	3	3031960	NA	NA	NA	IA--	+441700+82700	0	2	10	0	4	NA	NA	NA	IAT	NA	NA	NA	NA	NA	NA	NA	NA	NA	NA	NA	U	Z	U	--	--	-	TRUE
1264	1264	1245710	HES	A0	R_000638	0	1	ZZ	12000	12000	N	0	U	U	0	0	11031962	NA	NA	NA	IA--	+464400+65300	0	0	0	0	4	NA	NA	NA	IAT	NA	NA	NA	NA	NA	NA	NA	NA	NA	NA	NA	U	Z	U	--	--	-	TRUE
1265	1265	2506710	HES	A0	R_000638	0	1	ZZ	12000	12000	N	0	U	U	0	0	1111964	NA	NA	NA	IA--	+385700+85200	0	2	10	0	4	NA	NA	NA	IAT	NA	NA	NA	NA	NA	NA	NA	NA	NA	NA	NA	U	Z	U	--	--	-	TRUE
1266	1266	994410	HES	A0	R_000639	0	1	ZZ	12000	12000	N	0	U	U	0	0	27091961	NA	NA	NA	IA--	+463000+74400	0	0	0	0	4	NA	NA	NA	IAT	NA	NA	NA	NA	NA	NA	NA	NA	NA	NA	NA	U	Z	U	--	--	-	TRUE
1267	1267	2255410	HES	A0	R_000639	0	1	ZZ	12000	12000	N	0	U	U	0	0	12101963	NA	NA	NA	IA--	+454700+94500	0	2	10	0	4	NA	NA	NA	IAT	NA	NA	NA	NA	NA	NA	NA	NA	NA	NA	NA	U	Z	U	--	--	-	TRUE
1268	1268	799110	HES	A0	R_000640	0	1	ZZ	12000	12000	N	0	U	U	3	3	4101961	NA	NA	NA	IA--	+462700+73300	0	0	0	0	4	NA	NA	NA	IAT	NA	NA	NA	NA	NA	NA	NA	NA	NA	NA	NA	U	Z	U	--	--	-	TRUE
1269	1269	2060110	HES	A0	R_000640	0	1	ZZ	12000	12000	N	0	U	U	3	3	15101961	NA	NA	NA	IA--	+460000+84400	0	2	19	0	4	NA	NA	NA	IAT	NA	NA	NA	NA	NA	NA	NA	NA	NA	NA	NA	U	Z	U	--	--	-	TRUE
1270	1270	1075910	HES	A0	R_000641	0	1	ZZ	12000	12000	N	0	U	U	1	1	15101969	NA	NA	NA	IA--	+470200+92700	0	0	0	0	4	NA	NA	NA	IAT	NA	NA	NA	NA	NA	NA	NA	NA	NA	NA	NA	U	Z	U	--	--	-	TRUE
1271	1271	2336910	HES	A0	R_000641	0	1	ZZ	12000	12000	N	0	U	U	1	1	13111969	NA	NA	NA	IA--	+441800+82200	0	2	19	0	4	NA	NA	NA	IAT	NA	NA	NA	NA	NA	NA	NA	NA	NA	NA	NA	U	Z	U	--	--	-	TRUE
1272	1272	1242910	HES	A0	R_000642	0	1	ZZ	12000	12000	N	0	U	U	3	3	4081960	NA	NA	NA	IA--	+471400+75400	0	0	0	0	4	NA	NA	NA	IAT	NA	NA	NA	NA	NA	NA	NA	NA	NA	NA	NA	U	Z	U	--	--	-	TRUE
1273	1273	2503910	HES	A0	R_000642	0	1	ZZ	12000	12000	N	0	U	U	3	3	26111961	NA	NA	NA	IA--	+391100+85800	0	2	19	0	4	NA	NA	NA	IAT	NA	NA	NA	NA	NA	NA	NA	NA	NA	NA	NA	U	Z	U	--	--	-	TRUE
1274	1274	1243810	HES	A0	R_000643	0	1	ZZ	12000	12000	N	0	U	U	0	0	17101960	NA	NA	NA	IA--	+465700+72600	0	0	0	0	4	NA	NA	NA	IAT	NA	NA	NA	NA	NA	NA	NA	NA	NA	NA	NA	U	Z	U	--	--	-	TRUE
1275	1275	2504810	HES	A0	R_000643	0	1	ZZ	12000	12000	N	0	U	U	0	0	7031962	NA	NA	NA	IA--	+401800+83000	0	2	10	0	4	NA	NA	NA	IAT	NA	NA	NA	NA	NA	NA	NA	NA	NA	NA	NA	U	Z	U	--	--	-	TRUE
1276	1276	1245010	HES	A0	R_000644	0	1	ZZ	12000	12000	N	0	U	U	4	4	4031961	NA	NA	NA	IA--	+471500+74800	0	0	0	0	4	NA	NA	NA	IAT	NA	NA	NA	NA	NA	NA	NA	NA	NA	NA	NA	U	Z	U	--	--	-	TRUE
1277	1277	2506010	HES	A0	R_000644	0	1	ZZ	12000	12000	N	0	U	U	4	4	25101963	NA	NA	NA	IA--	+390500+84300	0	2	19	0	4	NA	NA	NA	IAT	NA	NA	NA	NA	NA	NA	NA	NA	NA	NA	NA	U	Z	U	--	--	-	TRUE
1278	1278	1067310	HES	A0	R_000645	0	1	ZZ	12000	12000	N	0	U	U	0	0	12101961	NA	NA	NA	IA--	+470900+90200	0	0	0	0	4	NA	NA	NA	IAT	NA	NA	NA	NA	NA	NA	NA	NA	NA	NA	NA	U	Z	U	--	--	-	TRUE
1279	1279	2328310	HES	A0	R_000645	0	1	ZZ	12000	12000	N	0	U	U	0	0	1021965	NA	NA	NA	IA--	+423400+123700	0	2	10	0	4	NA	NA	NA	IAT	NA	NA	NA	NA	NA	NA	NA	NA	NA	NA	NA	U	Z	U	--	--	-	TRUE
1280	1280	1073410	HES	A0	R_000646	0	1	ZZ	12000	12000	N	0	U	U	0	0	27091960	NA	NA	NA	IA--	+460900+64700	0	0	0	0	4	NA	NA	NA	IAT	NA	NA	NA	NA	NA	NA	NA	NA	NA	NA	NA	U	Z	U	--	--	-	TRUE
1281	1281	2334410	HES	A0	R_000646	0	1	ZZ	12000	12000	N	0	U	U	0	0	10031961	NA	NA	NA	IA--	+442200+83400	0	2	19	0	4	NA	NA	NA	IAT	NA	NA	NA	NA	NA	NA	NA	NA	NA	NA	NA	U	Z	U	--	--	-	TRUE
1282	1282	1163810	HES	A0	R_000647	0	1	ZZ	12000	12000	N	0	U	U	0	0	9101960	NA	NA	NA	IA--	+460900+64700	0	0	0	0	4	NA	NA	NA	IAT	NA	NA	NA	NA	NA	NA	NA	NA	NA	NA	NA	U	Z	U	--	--	-	TRUE
1283	1283	2424810	HES	A0	R_000647	0	1	ZZ	12000	12000	N	0	U	U	0	0	31031962	NA	NA	NA	IA--	+403700+142000	0	2	19	0	4	NA	NA	NA	IAT	NA	NA	NA	NA	NA	NA	NA	NA	NA	NA	NA	U	Z	U	--	--	-	TRUE
1284	1284	1183410	HES	A0	R_000648	0	1	ZZ	12000	12000	N	0	U	U	0	0	8031964	NA	NA	NA	IA--	+461600+70100	0	0	0	0	4	NA	NA	NA	IAT	NA	NA	NA	NA	NA	NA	NA	NA	NA	NA	NA	U	Z	U	--	--	-	TRUE
1285	1285	2444410	HES	A0	R_000648	0	1	ZZ	12000	12000	N	0	U	U	0	0	23121964	NA	NA	NA	IA--	+422600+120600	0	2	10	0	4	NA	NA	NA	IAT	NA	NA	NA	NA	NA	NA	NA	NA	NA	NA	NA	U	Z	U	--	--	-	TRUE
1286	1286	1071510	HES	A0	R_000649	0	1	ZZ	12000	12000	N	0	U	U	3	3	26091964	NA	NA	NA	IA--	+464600+63700	0	0	0	0	4	NA	NA	NA	IAT	NA	NA	NA	NA	NA	NA	NA	NA	NA	NA	NA	U	Z	U	--	--	-	TRUE
1287	1287	2332510	HES	A0	R_000649	0	1	ZZ	12000	12000	N	0	U	U	3	3	2021965	NA	NA	NA	IA--	+415400+122900	0	2	19	0	4	NA	NA	NA	IAT	NA	NA	NA	NA	NA	NA	NA	NA	NA	NA	NA	U	Z	U	--	--	-	TRUE
1288	1288	1159310	HES	A0	R_000650	0	1	ZZ	12000	12000	N	0	U	U	3	3	4101964	NA	NA	NA	IA--	+464700+63800	0	0	0	0	4	NA	NA	NA	IAT	NA	NA	NA	NA	NA	NA	NA	NA	NA	NA	NA	U	Z	U	--	--	-	TRUE
1289	1289	2420310	HES	A0	R_000650	0	1	ZZ	12000	12000	N	0	U	U	3	3	7021967	NA	NA	NA	IA--	+420000+120600	0	2	10	0	4	NA	NA	NA	IAT	NA	NA	NA	NA	NA	NA	NA	NA	NA	NA	NA	U	Z	U	--	--	-	TRUE
1290	1290	1054810	HES	A0	R_000651	0	1	ZZ	12000	12000	N	0	U	U	4	4	11101964	NA	NA	NA	IA--	+464600+63700	0	0	0	0	4	NA	NA	NA	IAT	NA	NA	NA	NA	NA	NA	NA	NA	NA	NA	NA	U	Z	U	--	--	-	TRUE
1291	1291	2315810	HES	A0	R_000651	0	1	ZZ	12000	12000	N	0	U	U	4	4	13031966	NA	NA	NA	IA--	+442300+114900	0	2	10	0	4	NA	NA	NA	IAT	NA	NA	NA	NA	NA	NA	NA	NA	NA	NA	NA	U	Z	U	--	--	-	TRUE
1292	1292	1214810	HES	A0	R_000652	0	1	ZZ	12000	12000	N	0	U	U	4	4	13041963	NA	NA	NA	IA--	+473100+73900	0	0	0	0	4	NA	NA	NA	IAT	NA	NA	NA	NA	NA	NA	NA	NA	NA	NA	NA	U	Z	U	--	--	-	TRUE
1293	1293	2475810	HES	A0	R_000652	0	1	ZZ	12000	12000	N	0	U	U	4	4	19011965	NA	NA	NA	IA--	+392200+91000	0	2	10	0	4	NA	NA	NA	IAT	NA	NA	NA	NA	NA	NA	NA	NA	NA	NA	NA	U	Z	U	--	--	-	TRUE
1294	1294	1233510	HES	A0	R_000653	0	1	ZZ	12000	12000	N	0	U	U	4	4	19071972	NA	NA	NA	IA--	+473600+85400	0	0	0	0	4	NA	NA	NA	IAT	NA	NA	NA	NA	NA	NA	NA	NA	NA	NA	NA	U	Z	U	--	--	-	TRUE
1295	1295	2494510	HES	A0	R_000653	0	1	ZZ	12000	12000	N	0	U	U	4	4	3031974	NA	NA	NA	IA--	+403000+84200	0	2	19	0	4	NA	NA	NA	IAT	NA	NA	NA	NA	NA	NA	NA	NA	NA	NA	NA	U	Z	U	--	--	-	TRUE
1296	1296	1033810	HES	A0	R_000654	0	1	ZZ	12000	12000	N	0	U	U	3	3	12091963	NA	NA	NA	IA--	+471400+75400	0	0	0	0	4	NA	NA	NA	IAT	NA	NA	NA	NA	NA	NA	NA	NA	NA	NA	NA	U	Z	U	--	--	-	TRUE
1297	1297	2294810	HES	A0	R_000654	0	1	ZZ	12000	12000	N	0	U	U	3	3	2011964	NA	NA	NA	IA--	+433900+111800	0	2	10	0	4	NA	NA	NA	IAT	NA	NA	NA	NA	NA	NA	NA	NA	NA	NA	NA	U	Z	U	--	--	-	TRUE
1298	1298	1183810	HES	A0	R_000655	0	1	ZZ	12000	12000	N	0	U	U	3	3	7101967	NA	NA	NA	IA--	+465400+70000	0	0	0	0	4	NA	NA	NA	IAT	NA	NA	NA	NA	NA	NA	NA	NA	NA	NA	NA	U	Z	U	--	--	-	TRUE
1299	1299	2444810	HES	A0	R_000655	0	1	ZZ	12000	12000	N	0	U	U	3	3	2031969	NA	NA	NA	IA--	+422400+120600	0	2	10	0	4	NA	NA	NA	IAT	NA	NA	NA	NA	NA	NA	NA	NA	NA	NA	NA	U	Z	U	--	--	-	TRUE
1300	1300	1245610	HES	A0	R_000656	0	1	ZZ	12000	12000	N	0	U	U	0	0	23071964	NA	NA	NA	IA--	+460900+64700	0	0	0	0	4	NA	NA	NA	IAT	NA	NA	NA	NA	NA	NA	NA	NA	NA	NA	NA	U	Z	U	--	--	-	TRUE
1301	1301	2506610	HES	A0	R_000656	0	1	ZZ	12000	12000	N	0	U	U	0	0	29101964	NA	NA	NA	IA--	+390500+84300	0	2	19	0	4	NA	NA	NA	IAT	NA	NA	NA	NA	NA	NA	NA	NA	NA	NA	NA	U	Z	U	--	--	-	TRUE
1302	1302	1250910	HES	A0	R_000657	0	1	ZZ	12000	12000	N	0	U	U	3	3	14091964	NA	NA	NA	IA--	+460900+64700	0	0	0	0	4	NA	NA	NA	IAT	NA	NA	NA	NA	NA	NA	NA	NA	NA	NA	NA	U	Z	U	--	--	-	TRUE
1303	1303	2511910	HES	A0	R_000657	0	1	ZZ	12000	12000	N	0	U	U	3	3	6111964	NA	NA	NA	IA--	+391100+85800	0	2	19	0	4	NA	NA	NA	IAT	NA	NA	NA	NA	NA	NA	NA	NA	NA	NA	NA	U	Z	U	--	--	-	TRUE
1304	1304	1252810	HES	A0	R_000658	0	1	ZZ	12000	12000	N	0	U	U	3	3	11101965	NA	NA	NA	IA--	+460900+64700	0	0	0	0	4	NA	NA	NA	IAT	NA	NA	NA	NA	NA	NA	NA	NA	NA	NA	NA	U	Z	U	--	--	-	TRUE
1305	1305	2513810	HES	A0	R_000658	0	1	ZZ	12000	12000	N	0	U	U	3	3	2111966	NA	NA	NA	IA--	+390400+90000	0	2	19	0	4	NA	NA	NA	IAT	NA	NA	NA	NA	NA	NA	NA	NA	NA	NA	NA	U	Z	U	--	--	-	TRUE
1306	1306	1252510	HES	A0	R_000659	0	1	ZZ	12000	12000	N	0	U	U	3	3	14101965	NA	NA	NA	IA--	+460900+64700	0	0	0	0	4	NA	NA	NA	IAT	NA	NA	NA	NA	NA	NA	NA	NA	NA	NA	NA	U	Z	U	--	--	-	TRUE
1307	1307	2513510	HES	A0	R_000659	0	1	ZZ	12000	12000	N	0	U	U	3	3	22101966	NA	NA	NA	IA--	+391800+91200	0	2	19	0	4	NA	NA	NA	IAT	NA	NA	NA	NA	NA	NA	NA	NA	NA	NA	NA	U	Z	U	--	--	-	TRUE
1308	1308	1224910	HES	A0	R_000660	0	1	ZZ	12000	12000	N	0	U	U	0	0	1031964	NA	NA	NA	IA--	+474000+83700	0	0	0	0	4	NA	NA	NA	IAT	NA	NA	NA	NA	NA	NA	NA	NA	NA	NA	NA	U	Z	U	--	--	-	TRUE
1309	1309	2485910	HES	A0	R_000660	0	1	ZZ	12000	12000	N	0	U	U	0	0	16021965	NA	NA	NA	IA--	+395300+93200	0	2	10	0	4	NA	NA	NA	IAT	NA	NA	NA	NA	NA	NA	NA	NA	NA	NA	NA	U	Z	U	--	--	-	TRUE
1310	1310	1254510	HES	A0	R_000661	0	1	ZZ	12000	12000	N	0	U	U	1	1	26051967	NA	NA	NA	IA--	+461600+70100	0	0	0	0	4	NA	NA	NA	IAT	NA	NA	NA	NA	NA	NA	NA	NA	NA	NA	NA	U	Z	U	--	--	-	TRUE
1311	1311	2515510	HES	A0	R_000661	0	1	ZZ	12000	12000	N	0	U	U	1	1	30111967	NA	NA	NA	IA--	+390900+84400	0	2	19	0	4	NA	NA	NA	IAT	NA	NA	NA	NA	NA	NA	NA	NA	NA	NA	NA	U	Z	U	--	--	-	TRUE
1312	1312	1076010	HES	A0	R_000662	0	1	ZZ	12000	12000	N	0	U	U	3	3	6081967	NA	NA	NA	IA--	+465900+63700	0	0	0	0	4	NA	NA	NA	IAT	NA	NA	NA	NA	NA	NA	NA	NA	NA	NA	NA	U	Z	U	--	--	-	TRUE
1313	1313	2337010	HES	A0	R_000662	0	1	ZZ	12000	12000	N	0	U	U	3	3	1021970	NA	NA	NA	IA--	+435300+80300	0	2	10	0	4	NA	NA	NA	IAT	NA	NA	NA	NA	NA	NA	NA	NA	NA	NA	NA	U	Z	U	--	--	-	TRUE
1314	1314	1071410	HES	A0	R_000663	0	1	ZZ	12000	12000	N	0	U	U	2	2	13091964	NA	NA	NA	IA--	+465200+65200	0	0	0	0	4	NA	NA	NA	IAT	NA	NA	NA	NA	NA	NA	NA	NA	NA	NA	NA	U	Z	U	--	--	-	TRUE
1315	1315	2332410	HES	A0	R_000663	0	1	ZZ	12000	12000	N	0	U	U	2	2	17011965	NA	NA	NA	IA--	+415800+125200	0	0	99	0	4	NA	NA	NA	IAT	NA	NA	NA	NA	NA	NA	NA	NA	NA	NA	NA	U	Z	U	--	--	-	TRUE
1316	1316	1211010	HES	A0	R_000664	0	1	ZZ	12000	12000	N	0	U	U	3	3	5101964	NA	NA	NA	IA--	+471000+90300	0	0	0	0	4	NA	NA	NA	IAT	NA	NA	NA	NA	NA	NA	NA	NA	NA	NA	NA	U	Z	U	--	--	-	TRUE
1317	1317	2472010	HES	A0	R_000664	0	1	ZZ	12000	12000	N	0	U	U	3	3	12111965	NA	NA	NA	IA--	+431000+112300	0	2	19	0	4	NA	NA	NA	IAT	NA	NA	NA	NA	NA	NA	NA	NA	NA	NA	NA	U	Z	U	--	--	-	TRUE
1318	1318	1193910	HES	A0	R_000665	0	1	ZZ	12000	12000	N	0	U	U	3	3	14101965	NA	NA	NA	IA--	+471000+90300	0	0	0	0	4	NA	NA	NA	IAT	NA	NA	NA	NA	NA	NA	NA	NA	NA	NA	NA	U	Z	U	--	--	-	TRUE
1319	1319	2454910	HES	A0	R_000665	0	1	ZZ	12000	12000	N	0	U	U	3	3	22021968	NA	NA	NA	IA--	+435700+101400	0	2	10	0	4	NA	NA	NA	IAT	NA	NA	NA	NA	NA	NA	NA	NA	NA	NA	NA	U	Z	U	--	--	-	TRUE
1320	1320	1001010	HES	A0	R_000666	0	1	ZZ	12000	12000	N	0	U	U	2	2	25091966	NA	NA	NA	IA--	+471000+90300	0	0	0	0	4	NA	NA	NA	IAT	NA	NA	NA	NA	NA	NA	NA	NA	NA	NA	NA	U	Z	U	--	--	-	TRUE
1321	1321	2262010	HES	A0	R_000666	0	1	ZZ	12000	12000	N	0	U	U	2	2	16101966	NA	NA	NA	IA--	+444500+71900	0	2	19	0	4	NA	NA	NA	IAT	NA	NA	NA	NA	NA	NA	NA	NA	NA	NA	NA	U	Z	U	--	--	-	TRUE
1322	1322	1193710	HES	A0	R_000667	0	1	ZZ	12000	12000	N	0	U	U	3	3	25091966	NA	NA	NA	IA--	+471000+90300	0	0	0	0	4	NA	NA	NA	IAT	NA	NA	NA	NA	NA	NA	NA	NA	NA	NA	NA	U	Z	U	--	--	-	TRUE
1323	1323	2454710	HES	A0	R_000667	0	1	ZZ	12000	12000	N	0	U	U	3	3	16021967	NA	NA	NA	IA--	+435600+103000	0	2	10	0	4	NA	NA	NA	IAT	NA	NA	NA	NA	NA	NA	NA	NA	NA	NA	NA	U	Z	U	--	--	-	TRUE
1324	1324	1075210	HES	A0	R_000668	0	1	ZZ	12000	12000	N	0	U	U	2	2	1101966	NA	NA	NA	IA--	+472300+73900	0	0	0	0	4	NA	NA	NA	IAT	NA	NA	NA	NA	NA	NA	NA	NA	NA	NA	NA	U	Z	U	--	--	-	TRUE
1325	1325	2336210	HES	A0	R_000668	0	1	ZZ	12000	12000	N	0	U	U	2	2	24121967	NA	NA	NA	IA--	+441700+83000	0	2	10	0	4	NA	NA	NA	IAT	NA	NA	NA	NA	NA	NA	NA	NA	NA	NA	NA	U	Z	U	--	--	-	TRUE
1326	1326	799910	HES	A0	R_000669	0	1	ZZ	12000	12000	N	0	U	U	1	1	2071966	NA	NA	NA	IA--	+473100+73900	0	0	0	0	4	NA	NA	NA	IAT	NA	NA	NA	NA	NA	NA	NA	NA	NA	NA	NA	U	Z	U	--	--	-	TRUE
1327	1327	2060910	HES	A0	R_000669	0	1	ZZ	12000	12000	N	0	U	U	1	1	5101966	NA	NA	NA	IA--	+454800+91500	0	2	19	0	4	NA	NA	NA	IAT	NA	NA	NA	NA	NA	NA	NA	NA	NA	NA	NA	U	Z	U	--	--	-	TRUE
1328	1328	1184910	HES	A0	R_000670	0	1	ZZ	12000	12000	N	0	U	U	0	0	3101967	NA	NA	NA	IA--	+471000+90300	0	0	0	0	4	NA	NA	NA	IAT	NA	NA	NA	NA	NA	NA	NA	NA	NA	NA	NA	U	Z	U	--	--	-	TRUE
1329	1329	2445910	HES	A0	R_000670	0	1	ZZ	12000	12000	N	0	U	U	0	0	13021969	NA	NA	NA	IA--	+401900+92000	0	2	10	0	4	NA	NA	NA	IAT	NA	NA	NA	NA	NA	NA	NA	NA	NA	NA	NA	U	Z	U	--	--	-	TRUE
1330	1330	1075710	HES	A0	R_000671	0	1	ZZ	12000	12000	N	0	U	U	3	3	10101967	NA	NA	NA	IA--	+471000+90300	0	0	0	0	4	NA	NA	NA	IAT	NA	NA	NA	NA	NA	NA	NA	NA	NA	NA	NA	U	Z	U	--	--	-	TRUE
1331	1331	2336710	HES	A0	R_000671	0	1	ZZ	12000	12000	N	0	U	U	3	3	13031969	NA	NA	NA	IA--	+435200+74000	0	2	19	0	4	NA	NA	NA	IAT	NA	NA	NA	NA	NA	NA	NA	NA	NA	NA	NA	U	Z	U	--	--	-	TRUE
1332	1332	1109510	HES	A0	R_000672	0	1	ZZ	12000	12000	N	0	U	U	3	3	16101966	NA	NA	NA	IA--	+460900+64700	0	0	0	0	4	NA	NA	NA	IAT	NA	NA	NA	NA	NA	NA	NA	NA	NA	NA	NA	U	Z	U	--	--	-	TRUE
1333	1333	2370510	HES	A0	R_000672	0	1	ZZ	12000	12000	N	0	U	U	3	3	8011967	NA	NA	NA	IA--	+424600+110800	0	2	10	0	4	NA	NA	NA	IAT	NA	NA	NA	NA	NA	NA	NA	NA	NA	NA	NA	U	Z	U	--	--	-	TRUE
1334	1334	1225810	HES	A0	R_000673	0	1	ZZ	12000	12000	N	0	U	U	1	1	20051970	NA	NA	NA	IA--	+464200+75400	0	0	0	0	4	NA	NA	NA	IAT	NA	NA	NA	NA	NA	NA	NA	NA	NA	NA	NA	U	Z	U	--	--	-	TRUE
1335	1335	2486810	HES	A0	R_000673	0	1	ZZ	12000	12000	N	0	U	U	1	1	10011971	NA	NA	NA	IA--	+404200+83600	0	2	10	0	4	NA	NA	NA	IAT	NA	NA	NA	NA	NA	NA	NA	NA	NA	NA	NA	U	Z	U	--	--	-	TRUE
1336	1336	1226210	HES	A0	R_000674	0	1	ZZ	12000	12000	N	0	U	U	1	1	23061968	NA	NA	NA	IA--	+461800+70600	0	0	0	0	4	NA	NA	NA	IAT	NA	NA	NA	NA	NA	NA	NA	NA	NA	NA	NA	U	Z	U	--	--	-	TRUE
1337	1337	2487210	HES	A0	R_000674	0	1	ZZ	12000	12000	N	0	U	U	1	1	31011971	NA	NA	NA	IA--	+394200+91200	0	2	19	0	4	NA	NA	NA	IAT	NA	NA	NA	NA	NA	NA	NA	NA	NA	NA	NA	U	Z	U	--	--	-	TRUE
1338	1338	1184110	HES	A0	R_000675	0	1	ZZ	12000	12000	N	0	U	U	2	2	26091969	NA	NA	NA	IA--	+471000+80100	0	0	0	0	4	NA	NA	NA	IAT	NA	NA	NA	NA	NA	NA	NA	NA	NA	NA	NA	U	Z	U	--	--	-	TRUE
1339	1339	2445110	HES	A0	R_000675	0	1	ZZ	12000	12000	N	0	U	U	2	2	1031970	NA	NA	NA	IA--	+422800+114500	0	2	19	0	4	NA	NA	NA	IAT	NA	NA	NA	NA	NA	NA	NA	NA	NA	NA	NA	U	Z	U	--	--	-	TRUE
1340	1340	1113610	HES	A0	R_000676	0	1	ZZ	12000	12000	N	0	U	U	2	2	29091970	NA	NA	NA	IA--	+471000+90300	0	0	0	0	4	NA	NA	NA	IAT	NA	NA	NA	NA	NA	NA	NA	NA	NA	NA	NA	U	Z	U	--	--	-	TRUE
1341	1341	2374610	HES	A0	R_000676	0	1	ZZ	12000	12000	N	0	U	U	2	2	15111970	NA	NA	NA	IA--	+451400+95600	0	2	19	0	4	NA	NA	NA	IAT	NA	NA	NA	NA	NA	NA	NA	NA	NA	NA	NA	U	Z	U	--	--	-	TRUE
1342	1342	1202510	HES	A0	R_000677	0	1	ZZ	12000	12000	N	0	U	U	0	0	11101973	NA	NA	NA	IA--	+470900+91300	0	0	0	0	4	NA	NA	NA	IAT	NA	NA	NA	NA	NA	NA	NA	NA	NA	NA	NA	U	Z	U	--	--	-	TRUE
1343	1343	2463510	HES	A0	R_000677	0	1	ZZ	12000	12000	N	0	U	U	0	0	19101974	NA	NA	NA	IA--	+440000+101200	0	2	10	0	4	NA	NA	NA	IAT	NA	NA	NA	NA	NA	NA	NA	NA	NA	NA	NA	U	Z	U	--	--	-	TRUE
1344	1344	1169010	HES	A0	R_000678	0	1	ZZ	12000	12000	N	0	U	U	3	3	3101969	NA	NA	NA	IA--	+471000+80100	0	0	0	0	4	NA	NA	NA	IAT	NA	NA	NA	NA	NA	NA	NA	NA	NA	NA	NA	U	Z	U	--	--	-	TRUE
1345	1345	2430010	HES	A0	R_000678	0	1	ZZ	12000	12000	N	0	U	U	3	3	1021972	NA	NA	NA	IA--	+433400+104800	0	2	19	0	4	NA	NA	NA	IAT	NA	NA	NA	NA	NA	NA	NA	NA	NA	NA	NA	U	Z	U	--	--	-	TRUE
1346	1346	1225610	HES	A0	R_000679	0	1	ZZ	12000	12000	N	0	U	U	3	3	12101969	NA	NA	NA	IA--	+470300+81700	0	0	0	0	4	NA	NA	NA	IAT	NA	NA	NA	NA	NA	NA	NA	NA	NA	NA	NA	U	Z	U	--	--	-	TRUE
1347	1347	2486610	HES	A0	R_000679	0	1	ZZ	12000	12000	N	0	U	U	3	3	22031970	NA	NA	NA	IA--	+410300+91200	0	2	10	0	4	NA	NA	NA	IAT	NA	NA	NA	NA	NA	NA	NA	NA	NA	NA	NA	U	Z	U	--	--	-	TRUE
1348	1348	1110810	HES	A0	R_000680	0	1	ZZ	12000	12000	N	0	U	U	3	3	11081970	NA	NA	NA	IA--	+471500+72600	0	0	0	0	4	NA	NA	NA	IAT	NA	NA	NA	NA	NA	NA	NA	NA	NA	NA	NA	U	Z	U	--	--	-	TRUE
1349	1349	2371810	HES	A0	R_000680	0	1	ZZ	12000	12000	N	0	U	U	3	3	1021973	NA	NA	NA	IA--	+422400+110700	0	2	10	0	4	NA	NA	NA	IAT	NA	NA	NA	NA	NA	NA	NA	NA	NA	NA	NA	U	Z	U	--	--	-	TRUE
1350	1350	797210	HES	A0	R_000681	0	1	ZZ	12000	12000	N	0	U	U	2	2	4101970	NA	NA	NA	IA--	+472700+80800	0	0	0	0	4	NA	NA	NA	IAT	NA	NA	NA	NA	NA	NA	NA	NA	NA	NA	NA	U	Z	U	--	--	-	TRUE
1351	1351	2058210	HES	A0	R_000681	0	1	ZZ	12000	12000	N	0	U	U	2	2	27101970	NA	NA	NA	IA--	+454200+101300	0	2	19	0	4	NA	NA	NA	IAT	NA	NA	NA	NA	NA	NA	NA	NA	NA	NA	NA	U	Z	U	--	--	-	TRUE
1352	1352	1197410	HES	A0	R_000682	0	1	ZZ	12000	12000	N	0	U	U	3	3	16101970	NA	NA	NA	IA--	+471800+72400	0	0	0	0	4	NA	NA	NA	IAT	NA	NA	NA	NA	NA	NA	NA	NA	NA	NA	NA	U	Z	U	--	--	-	TRUE
1353	1353	2458410	HES	A0	R_000682	0	1	ZZ	12000	12000	N	0	U	U	3	3	15071973	NA	NA	NA	IA--	+412400+123600	0	2	19	0	4	NA	NA	NA	IAT	NA	NA	NA	NA	NA	NA	NA	NA	NA	NA	NA	U	Z	U	--	--	-	TRUE
1354	1354	876110	HES	A0	R_000683	0	1	ZZ	12000	12000	N	0	U	U	4	4	22091975	NA	NA	NA	IA--	+471000+90300	0	0	0	0	4	NA	NA	NA	IAT	NA	NA	NA	NA	NA	NA	NA	NA	NA	NA	NA	U	Z	U	--	--	-	TRUE
1355	1355	2137110	HES	A0	R_000683	0	1	ZZ	12000	12000	N	0	U	U	4	4	20101976	NA	NA	NA	IA--	+454500+92900	0	8	20	0	4	NA	NA	NA	IAT	NA	NA	NA	NA	NA	NA	NA	NA	NA	NA	NA	U	Z	U	--	--	-	TRUE
1356	1356	2137310	HES	A0	R_000683	0	1	ZZ	12000	12000	N	0	U	U	4	4	23101976	NA	NA	NA	IA--	+454500+92900	0	2	19	0	4	NA	NA	NA	IAT	NA	NA	NA	NA	NA	NA	NA	NA	NA	NA	NA	U	Z	U	--	--	-	TRUE
1357	1357	1216310	HES	A0	R_000684	0	1	ZZ	12000	12000	N	0	U	U	2	2	10101978	NA	NA	NA	IA--	+471000+90300	0	0	0	0	4	NA	NA	NA	IAT	NA	NA	NA	NA	NA	NA	NA	NA	NA	NA	NA	U	Z	U	--	--	-	TRUE
1358	1358	2477310	HES	A0	R_000684	0	1	ZZ	12000	12000	N	0	U	U	2	2	18031979	NA	NA	NA	IA--	+403400+152500	0	2	10	0	4	NA	NA	NA	IAT	NA	NA	NA	NA	NA	NA	NA	NA	NA	NA	NA	U	Z	U	--	--	-	TRUE
1359	1359	1115510	HES	A0	R_000685	0	1	ZZ	12000	12000	N	0	U	U	2	2	9081974	NA	NA	NA	IA--	+455500+65200	0	0	0	0	4	NA	NA	NA	IAT	NA	NA	NA	NA	NA	NA	NA	NA	NA	NA	NA	U	Z	U	--	--	-	TRUE
1360	1360	2376510	HES	A0	R_000685	0	1	ZZ	12000	12000	N	0	U	U	2	2	30121974	NA	NA	NA	IA--	+425700+120500	0	2	19	0	4	NA	NA	NA	IAT	NA	NA	NA	NA	NA	NA	NA	NA	NA	NA	NA	U	Z	U	--	--	-	TRUE
1361	1361	1202110	HES	A0	R_000686	0	1	ZZ	12000	12000	N	0	U	U	0	0	12101971	NA	NA	NA	IA--	+460900+64700	0	0	0	0	4	NA	NA	NA	IAT	NA	NA	NA	NA	NA	NA	NA	NA	NA	NA	NA	U	Z	U	--	--	-	TRUE
1362	1362	2463110	HES	A0	R_000686	0	1	ZZ	12000	12000	N	0	U	U	0	0	9031974	NA	NA	NA	IA--	+435700+101400	0	2	19	0	4	NA	NA	NA	IAT	NA	NA	NA	NA	NA	NA	NA	NA	NA	NA	NA	U	Z	U	--	--	-	TRUE
1363	1363	1242610	HES	A0	R_000687	0	1	ZZ	12000	12000	N	0	U	U	2	2	8071973	NA	NA	NA	IA--	+460900+64700	0	0	0	0	4	NA	NA	NA	IAT	NA	NA	NA	NA	NA	NA	NA	NA	NA	NA	NA	U	Z	U	--	--	-	TRUE
1364	1364	2503610	HES	A0	R_000687	0	1	ZZ	12000	12000	N	0	U	U	2	2	10021975	NA	NA	NA	IA--	+395000+91900	0	2	19	0	4	NA	NA	NA	IAT	NA	NA	NA	NA	NA	NA	NA	NA	NA	NA	NA	U	Z	U	--	--	-	TRUE
1365	1365	1202410	HES	A0	R_000688	0	1	ZZ	12000	12000	N	0	U	U	0	0	14101973	NA	NA	NA	IA--	+460900+64700	0	0	0	0	4	NA	NA	NA	IAT	NA	NA	NA	NA	NA	NA	NA	NA	NA	NA	NA	U	Z	U	--	--	-	TRUE
1366	1366	2463410	HES	A0	R_000688	0	1	ZZ	12000	12000	N	0	U	U	0	0	16101974	NA	NA	NA	IA--	+434900+103100	0	2	19	0	4	NA	NA	NA	IAT	NA	NA	NA	NA	NA	NA	NA	NA	NA	NA	NA	U	Z	U	--	--	-	TRUE
1367	1367	1171210	HES	A0	R_000689	0	1	ZZ	12000	12000	N	0	U	U	3	3	19091978	NA	NA	NA	IA--	+460900+64700	0	0	0	0	4	NA	NA	NA	IAT	NA	NA	NA	NA	NA	NA	NA	NA	NA	NA	NA	U	Z	U	--	--	-	TRUE
1368	1368	2432210	HES	A0	R_000689	0	1	ZZ	12000	12000	N	0	U	U	3	3	15031979	NA	NA	NA	IA--	+434200+104500	0	2	19	0	4	NA	NA	NA	IAT	NA	NA	NA	NA	NA	NA	NA	NA	NA	NA	NA	U	Z	U	--	--	-	TRUE
1369	1369	1182010	HES	A0	R_000690	0	1	ZZ	12000	12000	N	0	U	U	2	2	2081980	NA	NA	NA	IA--	+474200+82400	0	0	0	0	4	NA	NA	NA	IAT	NA	NA	NA	NA	NA	NA	NA	NA	NA	NA	NA	U	Z	U	--	--	-	TRUE
1370	1370	2443010	HES	A0	R_000690	0	1	ZZ	12000	12000	N	0	U	U	2	2	8121982	NA	NA	NA	IA--	+423900+123400	0	2	10	0	4	NA	NA	NA	IAT	NA	NA	NA	NA	NA	NA	NA	NA	NA	NA	NA	U	Z	U	--	--	-	TRUE
1371	1371	1046810	HES	A0	R_000691	0	1	ZZ	12000	12000	N	0	U	U	1	1	25051973	NA	NA	NA	IA--	+461500+70000	0	0	0	0	4	NA	NA	NA	IAT	NA	NA	NA	NA	NA	NA	NA	NA	NA	NA	NA	U	Z	U	--	--	-	TRUE
1372	1372	2307810	HES	A0	R_000691	0	1	ZZ	12000	12000	N	0	U	U	1	1	25021978	NA	NA	NA	IA--	+442500+85700	0	2	10	0	4	NA	NA	NA	IAT	NA	NA	NA	NA	NA	NA	NA	NA	NA	NA	NA	U	Z	U	--	--	-	TRUE
1373	1373	1048410	HES	A0	R_000692	0	1	ZZ	12000	12000	N	0	U	U	3	3	23091973	NA	NA	NA	IA--	+464200+71200	0	0	0	0	4	NA	NA	NA	IAT	NA	NA	NA	NA	NA	NA	NA	NA	NA	NA	NA	U	Z	U	--	--	-	TRUE
1374	1374	2309410	HES	A0	R_000692	0	1	ZZ	12000	12000	N	0	U	U	3	3	2121973	NA	NA	NA	IA--	+435400+74800	0	2	19	0	4	NA	NA	NA	IAT	NA	NA	NA	NA	NA	NA	NA	NA	NA	NA	NA	U	Z	U	--	--	-	TRUE
1375	1375	1049510	HES	A0	R_000693	0	1	ZZ	12000	12000	N	0	U	U	2	2	14101974	NA	NA	NA	IA--	+464700+63800	0	0	0	0	4	NA	NA	NA	IAT	NA	NA	NA	NA	NA	NA	NA	NA	NA	NA	NA	U	Z	U	--	--	-	TRUE
1376	1376	2310510	HES	A0	R_000693	0	1	ZZ	12000	12000	N	0	U	U	2	2	29031975	NA	NA	NA	IA--	+441200+82500	0	2	19	0	4	NA	NA	NA	IAT	NA	NA	NA	NA	NA	NA	NA	NA	NA	NA	NA	U	Z	U	--	--	-	TRUE
1377	1377	1198210	HES	A0	R_000694	0	1	ZZ	12000	12000	N	0	U	U	2	2	9091974	NA	NA	NA	IA--	+471800+75300	0	0	0	0	4	NA	NA	NA	IAT	NA	NA	NA	NA	NA	NA	NA	NA	NA	NA	NA	U	Z	U	--	--	-	TRUE
1378	1378	2459210	HES	A0	R_000694	0	1	ZZ	12000	12000	N	0	U	U	2	2	4121976	NA	NA	NA	IA--	+413900+130200	0	2	19	0	4	NA	NA	NA	IAT	NA	NA	NA	NA	NA	NA	NA	NA	NA	NA	NA	U	Z	U	--	--	-	TRUE
1379	1379	1114310	HES	A0	R_000695	0	1	ZZ	12000	12000	N	0	U	U	4	4	17101974	NA	NA	NA	IA--	+471500+72600	0	0	0	0	4	NA	NA	NA	IAT	NA	NA	NA	NA	NA	NA	NA	NA	NA	NA	NA	U	Z	U	--	--	-	TRUE
1380	1380	2375310	HES	A0	R_000695	0	1	ZZ	12000	12000	N	0	U	U	4	4	28021976	NA	NA	NA	IA--	+424100+112000	0	2	19	0	4	NA	NA	NA	IAT	NA	NA	NA	NA	NA	NA	NA	NA	NA	NA	NA	U	Z	U	--	--	-	TRUE
1381	1381	1051710	HES	A0	R_000696	0	1	ZZ	12000	12000	N	0	U	U	4	4	28091977	NA	NA	NA	IA--	+471500+72600	0	0	0	0	4	NA	NA	NA	IAT	NA	NA	NA	NA	NA	NA	NA	NA	NA	NA	NA	U	Z	U	--	--	-	TRUE
1382	1382	2312710	HES	A0	R_000696	0	1	ZZ	12000	12000	N	0	U	U	4	4	29011979	NA	NA	NA	IA--	+435300+80300	0	2	19	0	4	NA	NA	NA	IAT	NA	NA	NA	NA	NA	NA	NA	NA	NA	NA	NA	U	Z	U	--	--	-	TRUE
1383	1383	1057110	HES	A0	R_000697	0	1	ZZ	12000	12000	N	0	U	U	4	4	5101978	NA	NA	NA	IA--	+471500+72600	0	0	0	0	4	NA	NA	NA	IAT	NA	NA	NA	NA	NA	NA	NA	NA	NA	NA	NA	U	Z	U	--	--	-	TRUE
1384	1384	2318110	HES	A0	R_000697	0	1	ZZ	12000	12000	N	0	U	U	4	4	16021980	NA	NA	NA	IA--	+440300+81300	0	2	19	0	4	NA	NA	NA	IAT	NA	NA	NA	NA	NA	NA	NA	NA	NA	NA	NA	U	Z	U	--	--	-	TRUE
1385	1385	1051910	HES	A0	R_000698	0	1	ZZ	12000	12000	N	0	U	U	2	2	28091977	NA	NA	NA	IA--	+471000+80100	0	0	0	0	4	NA	NA	NA	IAT	NA	NA	NA	NA	NA	NA	NA	NA	NA	NA	NA	U	Z	U	--	--	-	TRUE
1386	1386	2312910	HES	A0	R_000698	0	1	ZZ	12000	12000	N	0	U	U	2	2	18021979	NA	NA	NA	IA--	+435600+75700	0	2	19	0	4	NA	NA	NA	IAT	NA	NA	NA	NA	NA	NA	NA	NA	NA	NA	NA	U	Z	U	--	--	-	TRUE
1387	1387	1242110	HES	A0	R_000699	0	1	ZZ	12000	12000	N	0	U	U	2	2	3101973	NA	NA	NA	IA--	+471000+80100	0	0	0	0	4	NA	NA	NA	IAT	NA	NA	NA	NA	NA	NA	NA	NA	NA	NA	NA	U	Z	U	--	--	-	TRUE
1388	1388	2503110	HES	A0	R_000699	0	1	ZZ	12000	12000	N	0	U	U	2	2	29011975	NA	NA	NA	IA--	+390900+84400	0	2	10	0	4	NA	NA	NA	IAT	NA	NA	NA	NA	NA	NA	NA	NA	NA	NA	NA	U	Z	U	--	--	-	TRUE
1389	1389	233162	HES	A0	R_000700	1	4	ZZ	12000	12000	N	0	U	U	0	0	26102003	0	NA	NA	IA22	+441958+91233	0	2	10	0	4	276	135	1124	IAT	NA	NA	NA	NA	NA	NA	NA	NA	NA	NA	NA	U	-	U	--	--	-	TRUE
1390	1390	242327	HES	A0	R_000701	0	1	ZZ	12000	12000	N	0	U	U	4	4	7102008	0	9	0	IA13	+454240+91313	0	8	20	0	4	174	111	730	IAT	NA	NA	NA	NA	NA	NA	NA	NA	NA	NA	NA	U	Z	P	--	--	-	TRUE
1391	1391	242328	HES	A0	R_000702	0	4	ZZ	12000	12000	N	0	U	U	0	0	12102007	0	NA	NA	IA24	+435830+75645	3	2	10	0	4	256	159	1152	IAT	NA	NA	NA	NA	NA	NA	NA	NA	NA	NA	NA	U	-	U	--	--	-	TRUE
1392	1392	212590	HES	A0	R_000703	0	4	ZZ	12000	12000	N	0	U	U	0	0	31012008	0	NA	NA	IA62	+392241+91031	0	1	1	0	4	807	166	845	IAT	NA	NA	NA	NA	NA	NA	NA	NA	NA	NA	NA	-	-	U	--	--	0	TRUE
1393	1393	218718	HES	A0	R_000704	0	4	ZZ	12000	12000	N	0	U	U	4	4	11102006	0	7	0	IA05	+444621+75208	0	8	20	0	4	174	150	368	IAT	NA	NA	NA	NA	NA	NA	NA	NA	NA	NA	NA	U	Z	U	--	--	-	TRUE
1394	1394	242329	HES	A0	R_000705	0	4	ZZ	12000	12000	N	0	U	U	0	0	10102009	0	9	0	IA0-	+454224+92542	0	7	20	0	4	230	137	370	IAT	NA	NA	NA	NA	NA	NA	NA	NA	NA	NA	NA	U	Z	U	--	--	0	TRUE
1395	1395	242330	HES	A0	R_000706	0	4	ZZ	12000	12000	N	0	U	U	0	0	14102009	0	NA	NA	IA19	+454405+113629	0	2	10	0	4	366	100	1103	IAT	NA	NA	NA	NA	NA	NA	NA	NA	NA	NA	NA	U	-	U	--	--	-	TRUE
1396	1396	1050110	HES	A0	R_000707	0	1	ZZ	12000	12000	N	0	U	U	4	4	7041975	NA	NA	NA	IA--	+460900+85100	0	0	0	0	4	NA	NA	NA	IAT	NA	NA	NA	NA	NA	NA	NA	NA	NA	NA	NA	U	Z	U	--	--	-	TRUE
1397	1397	2311110	HES	A0	R_000707	0	1	ZZ	12000	12000	N	0	U	U	4	4	22031976	NA	NA	NA	IA--	+435600+75600	0	2	19	0	4	NA	NA	NA	IAT	NA	NA	NA	NA	NA	NA	NA	NA	NA	NA	NA	U	Z	U	--	--	-	TRUE
1398	1398	1165510	HES	A0	R_000708	0	1	ZZ	12000	12000	N	0	U	U	3	3	30061981	NA	NA	NA	IA--	+472400+71000	0	0	0	0	4	NA	NA	NA	IAT	NA	NA	NA	NA	NA	NA	NA	NA	NA	NA	NA	U	Z	U	--	--	-	TRUE
1399	1399	2426510	HES	A0	R_000708	0	1	ZZ	12000	12000	N	0	U	U	3	3	24021983	NA	NA	NA	IA--	+402000+84700	0	2	10	0	4	NA	NA	NA	IAT	NA	NA	NA	NA	NA	NA	NA	NA	NA	NA	NA	U	Z	U	--	--	-	TRUE
1400	1400	1068110	HES	A0	R_000709	0	1	ZZ	12000	12000	N	0	U	U	4	4	24061979	NA	NA	NA	IA--	+473400+83800	0	0	0	0	4	NA	NA	NA	IAT	NA	NA	NA	NA	NA	NA	NA	NA	NA	NA	NA	U	Z	U	--	--	-	TRUE
1401	1401	2329110	HES	A0	R_000709	0	1	ZZ	12000	12000	N	0	U	U	4	4	18111981	NA	NA	NA	IA--	+440000+75700	0	2	19	0	4	NA	NA	NA	IAT	NA	NA	NA	NA	NA	NA	NA	NA	NA	NA	NA	U	Z	U	--	--	-	TRUE
1402	1402	1067710	HES	A0	R_000710	0	1	ZZ	12000	12000	N	0	U	U	4	4	30091980	NA	NA	NA	IA--	+471500+72600	0	0	0	0	4	NA	NA	NA	IAT	NA	NA	NA	NA	NA	NA	NA	NA	NA	NA	NA	U	Z	U	--	--	-	TRUE
1403	1403	2328710	HES	A0	R_000710	0	1	ZZ	12000	12000	N	0	U	U	4	4	21021981	NA	NA	NA	IA--	+441400+82200	0	2	19	0	4	NA	NA	NA	IAT	NA	NA	NA	NA	NA	NA	NA	NA	NA	NA	NA	U	Z	U	--	--	-	TRUE
1404	1404	1057310	HES	A0	R_000711	0	1	ZZ	12000	12000	N	0	U	U	2	2	28091980	NA	NA	NA	IA--	+472300+73900	0	0	0	0	4	NA	NA	NA	IAT	NA	NA	NA	NA	NA	NA	NA	NA	NA	NA	NA	U	Z	U	--	--	-	TRUE
1405	1405	2318310	HES	A0	R_000711	0	1	ZZ	12000	12000	N	0	U	U	2	2	3011981	NA	NA	NA	IA--	+435100+73600	0	2	10	0	4	NA	NA	NA	IAT	NA	NA	NA	NA	NA	NA	NA	NA	NA	NA	NA	U	Z	U	--	--	-	TRUE
1406	1406	1166410	HES	A0	R_000712	0	1	ZZ	12000	12000	N	0	U	U	3	3	13061981	NA	NA	NA	IA--	+473400+83800	0	0	0	0	4	NA	NA	NA	IAT	NA	NA	NA	NA	NA	NA	NA	NA	NA	NA	NA	U	Z	U	--	--	-	TRUE
1407	1407	2427410	HES	A0	R_000712	0	1	ZZ	12000	12000	N	0	U	U	3	3	30061985	NA	NA	NA	IA--	+403500+90000	0	1	1	0	4	NA	NA	NA	IAT	NA	NA	NA	NA	NA	NA	NA	NA	NA	NA	NA	U	Z	U	--	--	-	TRUE
1408	1408	759910	HES	A0	R_000713	0	1	ZZ	12000	12000	N	0	U	U	3	3	19101981	NA	NA	NA	IA--	+460900+64700	0	0	0	0	4	NA	NA	NA	IAT	NA	NA	NA	NA	NA	NA	NA	NA	NA	NA	NA	U	Z	U	--	--	-	TRUE
1409	1409	2020910	HES	A0	R_000713	0	1	ZZ	12000	12000	N	0	U	U	3	3	30101983	NA	NA	NA	IA--	+455300+85200	0	2	10	0	4	NA	NA	NA	IAT	NA	NA	NA	NA	NA	NA	NA	NA	NA	NA	NA	U	Z	U	--	--	-	TRUE
1410	1410	1069910	HES	A0	R_000714	0	1	ZZ	12000	12000	N	0	F	F	5	5	14071982	NA	NA	NA	IA--	+460900+64700	0	0	0	0	4	NA	NA	NA	IAT	NA	NA	NA	NA	NA	NA	NA	NA	NA	NA	NA	U	Z	U	--	--	-	TRUE
1411	1411	2330910	HES	A0	R_000714	0	1	ZZ	12000	12000	N	0	F	F	5	5	18121983	NA	NA	NA	IA--	+435900+80600	0	2	10	0	4	NA	NA	NA	IAT	NA	NA	NA	NA	NA	NA	NA	NA	NA	NA	NA	U	Z	U	--	--	-	TRUE
1412	1412	1199710	HES	A0	R_000715	0	1	ZZ	12000	12000	N	0	U	U	3	3	19091982	NA	NA	NA	IA--	+460900+64700	0	0	0	0	4	NA	NA	NA	IAT	NA	NA	NA	NA	NA	NA	NA	NA	NA	NA	NA	U	Z	U	--	--	-	TRUE
1413	1413	2460710	HES	A0	R_000715	0	1	ZZ	12000	12000	N	0	U	U	3	3	20101982	NA	NA	NA	IA--	+415400+122900	0	2	10	0	4	NA	NA	NA	IAT	NA	NA	NA	NA	NA	NA	NA	NA	NA	NA	NA	U	Z	U	--	--	-	TRUE
1414	1414	1069610	HES	A0	R_000716	0	1	ZZ	12000	12000	N	0	U	U	4	4	5051983	NA	NA	NA	IA--	+473400+83800	0	0	0	0	4	NA	NA	NA	IAT	NA	NA	NA	NA	NA	NA	NA	NA	NA	NA	NA	U	Z	U	--	--	-	TRUE
1415	1415	2330610	HES	A0	R_000716	0	1	ZZ	12000	12000	N	0	U	U	4	4	22101983	NA	NA	NA	IA--	+435800+75700	0	2	19	0	4	NA	NA	NA	IAT	NA	NA	NA	NA	NA	NA	NA	NA	NA	NA	NA	U	Z	U	--	--	-	TRUE
1416	1416	1030510	HES	A0	R_000717	0	1	ZZ	12000	12000	N	0	U	U	3	3	19101985	NA	NA	NA	IA--	+461100+60100	0	0	0	0	4	NA	NA	NA	IAT	NA	NA	NA	NA	NA	NA	NA	NA	NA	NA	NA	U	Z	U	--	--	-	TRUE
1417	1417	2291510	HES	A0	R_000717	0	1	ZZ	12000	12000	N	0	U	U	3	3	1031986	NA	NA	NA	IA--	+442500+85100	0	0	0	0	4	NA	NA	NA	IAT	NA	NA	NA	NA	NA	NA	NA	NA	NA	NA	NA	U	Z	U	--	--	-	TRUE
1418	1418	1251810	HES	A0	R_000718	0	1	ZZ	12000	12000	N	0	U	U	2	2	1091982	NA	NA	NA	IA--	+473700+83800	0	0	0	0	4	NA	NA	NA	IAT	NA	NA	NA	NA	NA	NA	NA	NA	NA	NA	NA	U	Z	U	--	--	-	TRUE
1419	1419	2512810	HES	A0	R_000718	0	1	ZZ	12000	12000	N	0	U	U	2	2	27011983	NA	NA	NA	IA--	+391300+90700	0	2	10	0	4	NA	NA	NA	IAT	NA	NA	NA	NA	NA	NA	NA	NA	NA	NA	NA	U	Z	U	--	--	-	TRUE
1420	1420	1165210	HES	A0	R_000719	0	1	ZZ	12000	12000	N	0	U	U	2	2	10091982	NA	NA	NA	IA--	+473700+83800	0	0	0	0	4	NA	NA	NA	IAT	NA	NA	NA	NA	NA	NA	NA	NA	NA	NA	NA	U	Z	U	--	--	-	TRUE
1421	1421	2426210	HES	A0	R_000719	0	1	ZZ	12000	12000	N	0	U	U	2	2	13021983	NA	NA	NA	IA--	+404800+83400	0	2	10	0	4	NA	NA	NA	IAT	NA	NA	NA	NA	NA	NA	NA	NA	NA	NA	NA	U	Z	U	--	--	-	TRUE
1422	1422	790410	HES	A0	R_000720	0	1	ZZ	12000	12000	N	0	U	U	4	4	13101994	NA	NA	NA	IA--	+461900+70800	0	0	0	0	4	NA	NA	NA	IAT	NA	NA	NA	NA	NA	NA	NA	NA	NA	NA	NA	U	Z	U	--	--	-	TRUE
1423	1423	2051410	HES	A0	R_000720	0	1	ZZ	12000	12000	N	0	U	U	4	4	25091997	NA	NA	NA	IA--	+454700+101100	0	2	10	0	4	NA	NA	NA	IAT	NA	NA	NA	NA	NA	NA	NA	NA	NA	NA	NA	U	Z	U	--	--	-	TRUE
1424	1424	1154910	HES	A0	R_000721	0	1	ZZ	12000	12000	N	0	U	U	3	3	20091987	NA	NA	NA	IA--	+464100+71100	0	0	0	0	4	NA	NA	NA	IAT	NA	NA	NA	NA	NA	NA	NA	NA	NA	NA	NA	U	Z	U	--	--	-	TRUE
1425	1425	2415910	HES	A0	R_000721	0	1	ZZ	12000	12000	N	0	U	U	3	3	27021989	NA	NA	NA	IA--	+435800+75600	0	0	0	0	4	NA	NA	NA	IAT	NA	NA	NA	NA	NA	NA	NA	NA	NA	NA	NA	U	Z	U	--	--	-	TRUE
1426	1426	1177910	HES	A0	R_000722	0	1	ZZ	12000	12000	N	0	U	U	3	3	7101990	NA	NA	NA	IA--	+460900+64700	0	0	0	0	4	NA	NA	NA	IAT	NA	NA	NA	NA	NA	NA	NA	NA	NA	NA	NA	U	Z	U	--	--	-	TRUE
1427	1427	2438910	HES	A0	R_000722	0	1	ZZ	12000	12000	N	0	U	U	3	3	3021991	NA	NA	NA	IA--	+405600+92600	0	2	19	0	4	NA	NA	NA	IAT	NA	NA	NA	NA	NA	NA	NA	NA	NA	NA	NA	U	Z	U	--	--	-	TRUE
1428	1428	1256110	HES	A0	R_000723	0	1	ZZ	12000	12000	N	0	U	U	3	3	20091992	NA	NA	NA	IA--	+464100+71100	0	0	0	0	4	NA	NA	NA	IAT	NA	NA	NA	NA	NA	NA	NA	NA	NA	NA	NA	U	Z	U	--	--	-	TRUE
1429	1429	2517110	HES	A0	R_000723	0	1	ZZ	12000	12000	N	0	U	U	3	3	14111992	NA	NA	NA	IA--	+413400+130400	0	2	10	0	4	NA	NA	NA	IAT	NA	NA	NA	NA	NA	NA	NA	NA	NA	NA	NA	U	Z	U	--	--	-	TRUE
1430	1430	1177510	HES	A0	R_000724	0	1	ZZ	12000	12000	N	0	U	U	4	4	16061989	NA	NA	NA	IA--	+473100+82600	0	0	0	0	4	NA	NA	NA	IAT	NA	NA	NA	NA	NA	NA	NA	NA	NA	NA	NA	U	Z	U	--	--	-	TRUE
1431	1431	2438510	HES	A0	R_000724	0	1	ZZ	12000	12000	N	0	U	U	4	4	28011990	NA	NA	NA	IA--	+402300+93700	0	2	10	0	4	NA	NA	NA	IAT	NA	NA	NA	NA	NA	NA	NA	NA	NA	NA	NA	U	Z	U	--	--	-	TRUE
1432	1432	1256210	HES	A0	R_000725	0	1	ZZ	12000	12000	N	0	U	U	3	3	30091992	NA	NA	NA	IA--	+471800+85000	0	0	0	0	4	NA	NA	NA	IAT	NA	NA	NA	NA	NA	NA	NA	NA	NA	NA	NA	U	Z	U	--	--	-	TRUE
1433	1433	2517210	HES	A0	R_000725	0	1	ZZ	12000	12000	N	0	U	U	3	3	8121992	NA	NA	NA	IA--	+413100+130900	0	2	19	0	4	NA	NA	NA	IAT	NA	NA	NA	NA	NA	NA	NA	NA	NA	NA	NA	U	Z	U	--	--	-	TRUE
1434	1434	1179410	HES	A0	R_000726	0	1	ZZ	12000	12000	N	0	U	U	3	3	9091997	NA	NA	NA	IA--	+462700+65900	0	0	0	0	4	NA	NA	NA	IAT	NA	NA	NA	NA	NA	NA	NA	NA	NA	NA	NA	U	Z	U	--	--	-	TRUE
1435	1435	2440410	HES	A0	R_000726	0	1	ZZ	12000	12000	N	0	U	U	3	3	15021998	NA	NA	NA	IA--	+393200+83700	0	2	10	0	4	NA	NA	NA	IAT	NA	NA	NA	NA	NA	NA	NA	NA	NA	NA	NA	U	Z	U	--	--	-	TRUE
1436	1436	1227510	HES	A0	R_000727	0	1	ZZ	12000	12000	N	0	U	U	1	1	24051966	NA	NA	NA	IA--	+463600+75400	0	0	0	0	4	NA	NA	NA	IAT	NA	NA	NA	NA	NA	NA	NA	NA	NA	NA	NA	U	Z	U	--	--	-	TRUE
1437	1437	2488510	HES	A0	R_000727	0	1	ZZ	12000	12000	N	0	U	U	1	1	15041971	NA	NA	NA	IA--	+391200+90600	0	2	10	0	4	NA	NA	NA	IAT	NA	NA	NA	NA	NA	NA	NA	NA	NA	NA	NA	U	Z	U	--	--	-	TRUE
1438	1438	1228010	HES	A0	R_000728	0	1	ZZ	12000	12000	N	0	U	U	3	3	30081969	NA	NA	NA	IA--	+461200+64800	0	0	0	0	4	NA	NA	NA	IAT	NA	NA	NA	NA	NA	NA	NA	NA	NA	NA	NA	U	Z	U	--	--	-	TRUE
1439	1439	2489010	HES	A0	R_000728	0	1	ZZ	12000	12000	N	0	U	U	3	3	15021972	NA	NA	NA	IA--	+390000+84800	0	2	19	0	4	NA	NA	NA	IAT	NA	NA	NA	NA	NA	NA	NA	NA	NA	NA	NA	U	Z	U	--	--	-	TRUE
1440	1440	1225910	HES	A0	R_000729	0	1	ZZ	12000	12000	N	0	U	U	3	3	27091969	NA	NA	NA	IA--	+471200+80000	0	0	0	0	4	NA	NA	NA	IAT	NA	NA	NA	NA	NA	NA	NA	NA	NA	NA	NA	U	Z	U	--	--	-	TRUE
1441	1441	2486910	HES	A0	R_000729	0	1	ZZ	12000	12000	N	0	U	U	3	3	12011971	NA	NA	NA	IA--	+391200+90000	0	2	10	0	4	NA	NA	NA	IAT	NA	NA	NA	NA	NA	NA	NA	NA	NA	NA	NA	U	Z	U	--	--	-	TRUE
1442	1442	1169110	HES	A0	R_000730	0	1	ZZ	12000	12000	N	0	U	U	3	3	3101969	NA	NA	NA	IA--	+471200+80000	0	0	0	0	4	NA	NA	NA	IAT	NA	NA	NA	NA	NA	NA	NA	NA	NA	NA	NA	U	Z	U	--	--	-	TRUE
1443	1443	2430110	HES	A0	R_000730	0	1	ZZ	12000	12000	N	0	U	U	3	3	1021972	NA	NA	NA	IA--	+433600+104800	0	2	10	0	4	NA	NA	NA	IAT	NA	NA	NA	NA	NA	NA	NA	NA	NA	NA	NA	U	Z	U	--	--	-	TRUE
1444	1444	1159510	HES	A0	R_000731	0	1	ZZ	12000	12000	N	0	U	U	2	2	17101970	NA	NA	NA	IA--	+471200+80000	0	0	0	0	4	NA	NA	NA	IAT	NA	NA	NA	NA	NA	NA	NA	NA	NA	NA	NA	U	Z	U	--	--	-	TRUE
1445	1445	2420510	HES	A0	R_000731	0	1	ZZ	12000	12000	N	0	U	U	2	2	8111970	NA	NA	NA	IA--	+420000+125400	0	2	10	0	4	NA	NA	NA	IAT	NA	NA	NA	NA	NA	NA	NA	NA	NA	NA	NA	U	Z	U	--	--	-	TRUE
1446	1446	1033110	HES	A0	R_000732	0	1	ZZ	12000	12000	N	0	U	U	3	3	2101972	NA	NA	NA	IA--	+474200+82400	0	0	0	0	4	NA	NA	NA	IAT	NA	NA	NA	NA	NA	NA	NA	NA	NA	NA	NA	U	Z	U	--	--	-	TRUE
1447	1447	2294110	HES	A0	R_000732	0	1	ZZ	12000	12000	N	0	U	U	3	3	7111972	NA	NA	NA	IA--	+435400+80000	0	2	10	0	4	NA	NA	NA	IAT	NA	NA	NA	NA	NA	NA	NA	NA	NA	NA	NA	U	Z	U	--	--	-	TRUE
1448	1448	1004710	HES	A0	R_000733	0	1	ZZ	12000	12000	N	0	U	U	3	3	25091972	NA	NA	NA	IA--	+463600+92400	0	0	0	0	4	NA	NA	NA	IAT	NA	NA	NA	NA	NA	NA	NA	NA	NA	NA	NA	U	Z	U	--	--	-	TRUE
1449	1449	2265710	HES	A0	R_000733	0	1	ZZ	12000	12000	N	0	U	U	3	3	12101972	NA	NA	NA	IA--	+453000+84200	0	2	10	0	4	NA	NA	NA	IAT	NA	NA	NA	NA	NA	NA	NA	NA	NA	NA	NA	U	Z	U	--	--	-	TRUE
1450	1450	795110	HES	A0	R_000734	0	1	ZZ	12000	12000	N	0	U	U	3	3	16101972	NA	NA	NA	IA--	+463600+92400	0	0	0	0	4	NA	NA	NA	IAT	NA	NA	NA	NA	NA	NA	NA	NA	NA	NA	NA	U	Z	U	--	--	-	TRUE
1451	1451	2056110	HES	A0	R_000734	0	1	ZZ	12000	12000	N	0	U	U	3	3	6111972	NA	NA	NA	IA--	+454800+90600	0	2	10	0	4	NA	NA	NA	IAT	NA	NA	NA	NA	NA	NA	NA	NA	NA	NA	NA	U	Z	U	--	--	-	TRUE
1452	1452	1176510	HES	A0	R_000735	0	1	ZZ	12000	12000	N	0	U	U	2	2	23071972	NA	NA	NA	IA--	+461800+72400	0	0	0	0	4	NA	NA	NA	IAT	NA	NA	NA	NA	NA	NA	NA	NA	NA	NA	NA	U	Z	U	--	--	-	TRUE
1453	1453	2437510	HES	A0	R_000735	0	1	ZZ	12000	12000	N	0	U	U	2	2	19111972	NA	NA	NA	IA--	+412400+134800	0	2	10	0	4	NA	NA	NA	IAT	NA	NA	NA	NA	NA	NA	NA	NA	NA	NA	NA	U	Z	U	--	--	-	TRUE
1454	1454	1155410	HES	A0	R_000736	0	1	ZZ	12000	12000	N	0	U	U	3	3	3101989	NA	NA	NA	IA--	+464900+65600	0	0	0	0	4	NA	NA	NA	IAT	NA	NA	NA	NA	NA	NA	NA	NA	NA	NA	NA	U	Z	U	--	--	-	TRUE
1455	1455	2416410	HES	A0	R_000736	0	1	ZZ	12000	12000	N	0	U	U	3	3	16011991	NA	NA	NA	IA--	+435200+75100	0	0	0	0	4	NA	NA	NA	IAT	NA	NA	NA	NA	NA	NA	NA	NA	NA	NA	NA	U	Z	U	--	--	-	TRUE
1456	1456	2326610	HES	A0	R_000737	0	1	ZZ	12000	12000	N	0	U	U	3	3	25101996	NA	NA	NA	IA--	+425900+102900	0	2	10	0	4	NA	NA	NA	IAT	NA	NA	NA	NA	NA	NA	NA	NA	NA	NA	NA	U	Z	U	--	--	-	TRUE
1457	1457	1065610	HES	A0	R_000737	0	1	ZZ	12000	12000	N	0	U	U	3	3	12101998	NA	NA	NA	IA--	+464900+65600	0	0	0	0	4	NA	NA	NA	IAT	NA	NA	NA	NA	NA	NA	NA	NA	NA	NA	NA	U	Z	U	--	--	-	TRUE
1458	1458	2327110	HES	A0	R_000737	0	1	ZZ	12000	12000	N	0	U	U	3	3	18101998	NA	NA	NA	IA--	+425900+102900	0	2	10	0	4	NA	NA	NA	IAT	NA	NA	NA	NA	NA	NA	NA	NA	NA	NA	NA	U	Z	U	--	--	-	TRUE
1459	1459	114730	HGB	A0	R_000738	1	4	ZZ	12000	12000	N	0	U	U	0	0	2112005	0	NA	NA	IA48	+420256+115023	0	2	10	0	4	745	223	493	IAT	NA	NA	NA	NA	NA	NA	NA	NA	NA	NA	NA	U	-	U	--	--	-	TRUE
1460	1460	114999	HGB	A0	R_000739	1	4	ZZ	12000	12000	N	0	U	U	0	0	10112005	0	8	0	IA25	+434454+102810	0	2	10	0	4	756	237	46	IAT	NA	NA	NA	NA	NA	NA	NA	NA	NA	NA	NA	U	-	U	--	--	0	TRUE
1461	1461	114729	HGB	A0	R_000740	1	4	ZZ	12000	12000	N	0	U	U	0	0	23102004	0	NA	NA	IA19	+454449+113702	0	2	10	0	4	557	249	7	IAT	NA	NA	NA	NA	NA	NA	NA	NA	NA	NA	NA	U	-	U	--	--	-	TRUE
1462	1462	101354	HGB	A0	R_000741	1	4	ZZ	12000	12000	N	0	U	U	0	0	2112002	0	NA	NA	IA45	+414153+132839	0	2	10	0	4	633	209	757	IAT	NA	NA	NA	NA	NA	NA	NA	NA	NA	NA	NA	U	-	U	--	--	-	TRUE
1463	1463	1247210	HGB	A0	R_000742	0	1	ZZ	12000	12000	N	0	U	U	1	1	30051957	NA	NA	NA	IA--	+473800+171800	0	0	0	0	4	NA	NA	NA	IAT	NA	NA	NA	NA	NA	NA	NA	NA	NA	NA	NA	U	Z	U	--	--	-	TRUE
1464	1464	2508210	HGB	A0	R_000742	0	1	ZZ	12000	12000	N	0	U	U	1	1	17101957	NA	NA	NA	IA--	+441300+120300	0	2	19	0	4	NA	NA	NA	IAT	NA	NA	NA	NA	NA	NA	NA	NA	NA	NA	NA	U	Z	U	--	--	-	TRUE
1465	1465	1238610	HGB	A0	R_000743	0	1	ZZ	12000	12000	N	0	U	U	0	0	23061952	NA	NA	NA	IA--	+472900+190300	0	0	0	0	4	NA	NA	NA	IAT	NA	NA	NA	NA	NA	NA	NA	NA	NA	NA	NA	U	Z	U	--	--	-	TRUE
1466	1466	2499610	HGB	A0	R_000743	0	1	ZZ	12000	12000	N	0	U	U	0	0	21031953	NA	NA	NA	IA--	+431800+132700	0	2	19	0	4	NA	NA	NA	IAT	NA	NA	NA	NA	NA	NA	NA	NA	NA	NA	NA	U	Z	U	--	--	-	TRUE
1467	1467	1175010	HGB	A0	R_000744	0	1	ZZ	12000	12000	N	0	U	U	4	4	17081952	NA	NA	NA	IA--	+472900+190300	0	0	0	0	4	NA	NA	NA	IAT	NA	NA	NA	NA	NA	NA	NA	NA	NA	NA	NA	U	Z	U	--	--	-	TRUE
1468	1468	2436010	HGB	A0	R_000744	0	1	ZZ	12000	12000	N	0	U	U	4	4	20031953	NA	NA	NA	IA--	+412300+134100	0	2	19	0	4	NA	NA	NA	IAT	NA	NA	NA	NA	NA	NA	NA	NA	NA	NA	NA	U	Z	U	--	--	-	TRUE
1469	1469	1213910	HGB	A0	R_000745	0	1	ZZ	12000	12000	N	0	U	U	4	4	10101953	NA	NA	NA	IA--	+473900+190200	0	0	0	0	4	NA	NA	NA	IAT	NA	NA	NA	NA	NA	NA	NA	NA	NA	NA	NA	U	Z	U	--	--	-	TRUE
1470	1470	2474910	HGB	A0	R_000745	0	1	ZZ	12000	12000	N	0	U	U	4	4	21101954	NA	NA	NA	IA--	+423400+123700	0	2	19	0	4	NA	NA	NA	IAT	NA	NA	NA	NA	NA	NA	NA	NA	NA	NA	NA	U	Z	U	--	--	-	TRUE
1471	1471	1235610	HGB	A0	R_000746	0	1	ZZ	12000	12000	N	0	U	U	1	1	16051954	NA	NA	NA	IA--	+473100+185600	0	0	0	0	4	NA	NA	NA	IAT	NA	NA	NA	NA	NA	NA	NA	NA	NA	NA	NA	U	Z	U	--	--	-	TRUE
1472	1472	2496610	HGB	A0	R_000746	0	1	ZZ	12000	12000	N	0	U	U	1	1	24021956	NA	NA	NA	IA--	+405400+90600	0	2	19	0	4	NA	NA	NA	IAT	NA	NA	NA	NA	NA	NA	NA	NA	NA	NA	NA	U	Z	U	--	--	-	TRUE
1473	1473	1010610	HGB	A0	R_000747	0	1	ZZ	12000	12000	N	0	U	U	1	1	15061954	NA	NA	NA	IA--	+473500+185600	0	0	0	0	4	NA	NA	NA	IAT	NA	NA	NA	NA	NA	NA	NA	NA	NA	NA	NA	U	Z	U	--	--	-	TRUE
1474	1474	2271610	HGB	A0	R_000747	0	1	ZZ	12000	12000	N	0	U	U	1	1	30111954	NA	NA	NA	IA--	+433300+113500	0	0	20	0	4	NA	NA	NA	IAT	NA	NA	NA	NA	NA	NA	NA	NA	NA	NA	NA	U	Z	U	--	--	-	TRUE
1475	1475	1244210	HGB	A0	R_000748	0	1	ZZ	12000	12000	N	0	U	U	1	1	25051958	NA	NA	NA	IA--	+473400+192200	0	0	0	0	4	NA	NA	NA	IAT	NA	NA	NA	NA	NA	NA	NA	NA	NA	NA	NA	U	Z	U	--	--	-	TRUE
1476	1476	2505210	HGB	A0	R_000748	0	1	ZZ	12000	12000	N	0	U	U	1	1	29101962	NA	NA	NA	IA--	+391700+90000	0	2	19	0	4	NA	NA	NA	IAT	NA	NA	NA	NA	NA	NA	NA	NA	NA	NA	NA	U	Z	U	--	--	-	TRUE
1477	1477	1025410	HGB	A0	R_000749	0	1	ZZ	12000	12000	N	0	U	U	4	4	2091956	NA	NA	NA	IA--	+474600+184200	0	0	0	0	4	NA	NA	NA	IAT	NA	NA	NA	NA	NA	NA	NA	NA	NA	NA	NA	U	Z	U	--	--	-	TRUE
1478	1478	2286410	HGB	A0	R_000749	0	1	ZZ	12000	12000	N	0	U	U	4	4	10041957	NA	NA	NA	IA--	+454800+114500	0	2	61	0	4	NA	NA	NA	IAT	NA	NA	NA	NA	NA	NA	NA	NA	NA	NA	NA	U	Z	U	--	--	-	TRUE
1479	1479	1238810	HGB	A0	R_000750	0	1	ZZ	12000	12000	N	0	U	U	1	1	9061957	NA	NA	NA	IA--	+474600+184200	0	0	0	0	4	NA	NA	NA	IAT	NA	NA	NA	NA	NA	NA	NA	NA	NA	NA	NA	U	Z	U	--	--	-	TRUE
1480	1480	2499810	HGB	A0	R_000750	0	1	ZZ	12000	12000	N	0	U	U	1	1	30011958	NA	NA	NA	IA--	+425700+135300	0	0	99	0	4	NA	NA	NA	IAT	NA	NA	NA	NA	NA	NA	NA	NA	NA	NA	NA	U	Z	U	--	--	-	TRUE
1481	1481	1192510	HGB	A0	R_000751	0	1	ZZ	12000	12000	N	0	U	U	1	1	15061958	NA	NA	NA	IA--	+475500+190200	0	0	0	0	4	NA	NA	NA	IAT	NA	NA	NA	NA	NA	NA	NA	NA	NA	NA	NA	U	Z	U	--	--	-	TRUE
1482	1482	2453510	HGB	A0	R_000751	0	1	ZZ	12000	12000	N	0	U	U	1	1	14101963	NA	NA	NA	IA--	+435500+102900	0	2	19	0	4	NA	NA	NA	IAT	NA	NA	NA	NA	NA	NA	NA	NA	NA	NA	NA	U	Z	U	--	--	-	TRUE
1483	1483	1090710	HGB	A0	R_000752	0	1	ZZ	12000	12000	N	0	U	U	0	0	15061954	NA	NA	NA	IA--	+472900+190300	0	0	0	0	4	NA	NA	NA	IAT	NA	NA	NA	NA	NA	NA	NA	NA	NA	NA	NA	U	Z	U	--	--	-	TRUE
1484	1484	2351710	HGB	A0	R_000752	0	1	ZZ	12000	12000	N	0	U	U	0	0	31011960	NA	NA	NA	IA--	+430300+105300	0	2	19	0	4	NA	NA	NA	IAT	NA	NA	NA	NA	NA	NA	NA	NA	NA	NA	NA	U	Z	U	--	--	-	TRUE
1485	1485	1238910	HGB	A0	R_000753	0	1	ZZ	12000	12000	N	0	U	U	1	1	11051958	NA	NA	NA	IA--	+473100+185600	0	0	0	0	4	NA	NA	NA	IAT	NA	NA	NA	NA	NA	NA	NA	NA	NA	NA	NA	U	Z	U	--	--	-	TRUE
1486	1486	2499910	HGB	A0	R_000753	0	1	ZZ	12000	12000	N	0	U	U	1	1	21111958	NA	NA	NA	IA--	+425300+133200	0	2	19	0	4	NA	NA	NA	IAT	NA	NA	NA	NA	NA	NA	NA	NA	NA	NA	NA	U	Z	U	--	--	-	TRUE
1487	1487	1223210	HGB	A0	R_000754	0	1	ZZ	12000	12000	N	0	U	U	1	1	16061958	NA	NA	NA	IA--	+461600+182400	0	0	0	0	4	NA	NA	NA	IAT	NA	NA	NA	NA	NA	NA	NA	NA	NA	NA	NA	U	Z	U	--	--	-	TRUE
1488	1488	2484210	HGB	A0	R_000754	0	1	ZZ	12000	12000	N	0	U	U	1	1	26031962	NA	NA	NA	IA--	+424700+122400	0	2	19	0	4	NA	NA	NA	IAT	NA	NA	NA	NA	NA	NA	NA	NA	NA	NA	NA	U	Z	U	--	--	-	TRUE
1489	1489	1066910	HGB	A0	R_000755	0	1	ZZ	12000	12000	N	0	U	U	1	1	15051960	NA	NA	NA	IA--	+472100+190300	0	0	0	0	4	NA	NA	NA	IAT	NA	NA	NA	NA	NA	NA	NA	NA	NA	NA	NA	U	Z	U	--	--	-	TRUE
1490	1490	2327910	HGB	A0	R_000755	0	1	ZZ	12000	12000	N	0	U	U	1	1	12021961	NA	NA	NA	IA--	+424100+121900	0	2	19	0	4	NA	NA	NA	IAT	NA	NA	NA	NA	NA	NA	NA	NA	NA	NA	NA	U	Z	U	--	--	-	TRUE
1491	1491	1109310	HGB	A0	R_000756	0	1	ZZ	12000	12000	N	0	U	U	4	4	6081961	NA	NA	NA	IA--	+474600+184200	0	0	0	0	4	NA	NA	NA	IAT	NA	NA	NA	NA	NA	NA	NA	NA	NA	NA	NA	U	Z	U	--	--	-	TRUE
1492	1492	2370310	HGB	A0	R_000756	0	1	ZZ	12000	12000	N	0	U	U	4	4	31101965	NA	NA	NA	IA--	+424900+111900	0	2	19	0	4	NA	NA	NA	IAT	NA	NA	NA	NA	NA	NA	NA	NA	NA	NA	NA	U	Z	U	--	--	-	TRUE
1493	1493	1247610	HGB	A0	R_000757	0	1	ZZ	12000	12000	N	0	U	U	1	1	15051962	NA	NA	NA	IA--	+474600+184200	0	0	0	0	4	NA	NA	NA	IAT	NA	NA	NA	NA	NA	NA	NA	NA	NA	NA	NA	U	Z	U	--	--	-	TRUE
1494	1494	2508610	HGB	A0	R_000757	0	1	ZZ	12000	12000	N	0	U	U	1	1	30031964	NA	NA	NA	IA--	+440400+123400	0	2	19	0	4	NA	NA	NA	IAT	NA	NA	NA	NA	NA	NA	NA	NA	NA	NA	NA	U	Z	U	--	--	-	TRUE
1495	1495	1214610	HGB	A0	R_000758	0	1	ZZ	12000	12000	N	0	F	F	2	2	6101959	NA	NA	NA	IA--	+473100+185600	0	0	0	0	4	NA	NA	NA	IAT	NA	NA	NA	NA	NA	NA	NA	NA	NA	NA	NA	U	Z	U	--	--	-	TRUE
1496	1496	2475610	HGB	A0	R_000758	0	1	ZZ	12000	12000	N	0	F	F	2	2	9011960	NA	NA	NA	IA--	+424100+121900	0	2	19	0	4	NA	NA	NA	IAT	NA	NA	NA	NA	NA	NA	NA	NA	NA	NA	NA	U	Z	U	--	--	-	TRUE
1497	1497	1231710	HGB	A0	R_000759	0	1	ZZ	12000	12000	N	0	U	U	3	3	22061959	NA	NA	NA	IA--	+472900+190300	0	0	0	0	4	NA	NA	NA	IAT	NA	NA	NA	NA	NA	NA	NA	NA	NA	NA	NA	U	Z	U	--	--	-	TRUE
1498	1498	2492710	HGB	A0	R_000759	0	1	ZZ	12000	12000	N	0	U	U	3	3	19101960	NA	NA	NA	IA--	+433700+133100	0	2	19	0	4	NA	NA	NA	IAT	NA	NA	NA	NA	NA	NA	NA	NA	NA	NA	NA	U	Z	U	--	--	-	TRUE
1499	1499	1054410	HGB	A0	R_000760	0	1	ZZ	12000	12000	N	0	U	U	0	0	20081961	NA	NA	NA	IA--	+473100+185600	0	0	0	0	4	NA	NA	NA	IAT	NA	NA	NA	NA	NA	NA	NA	NA	NA	NA	NA	U	Z	U	--	--	-	TRUE
1500	1500	2315410	HGB	A0	R_000760	0	1	ZZ	12000	12000	N	0	U	U	0	0	16031962	NA	NA	NA	IA--	+441900+121100	0	2	10	0	4	NA	NA	NA	IAT	NA	NA	NA	NA	NA	NA	NA	NA	NA	NA	NA	U	Z	U	--	--	-	TRUE
1501	1501	1013010	HGB	A0	R_000761	0	1	ZZ	12000	12000	N	0	U	U	0	0	3071960	NA	NA	NA	IA--	+472900+190300	0	0	0	0	4	NA	NA	NA	IAT	NA	NA	NA	NA	NA	NA	NA	NA	NA	NA	NA	U	Z	U	--	--	-	TRUE
1502	1502	2274010	HGB	A0	R_000761	0	1	ZZ	12000	12000	N	0	U	U	0	0	30121960	NA	NA	NA	IA--	+424100+121900	0	2	10	0	4	NA	NA	NA	IAT	NA	NA	NA	NA	NA	NA	NA	NA	NA	NA	NA	U	Z	U	--	--	-	TRUE
1503	1503	1243910	HGB	A0	R_000762	0	1	ZZ	12000	12000	N	0	U	U	0	0	23071961	NA	NA	NA	IA--	+473100+185600	0	0	0	0	4	NA	NA	NA	IAT	NA	NA	NA	NA	NA	NA	NA	NA	NA	NA	NA	U	Z	U	--	--	-	TRUE
1504	1504	2504910	HGB	A0	R_000762	0	1	ZZ	12000	12000	N	0	U	U	0	0	18031962	NA	NA	NA	IA--	+400600+83900	0	2	19	0	4	NA	NA	NA	IAT	NA	NA	NA	NA	NA	NA	NA	NA	NA	NA	NA	U	Z	U	--	--	-	TRUE
1505	1505	1243610	HGB	A0	R_000763	0	1	ZZ	12000	12000	N	0	U	U	1	1	29051960	NA	NA	NA	IA--	+472900+190300	0	0	0	0	4	NA	NA	NA	IAT	NA	NA	NA	NA	NA	NA	NA	NA	NA	NA	NA	U	Z	U	--	--	-	TRUE
1506	1506	2504610	HGB	A0	R_000763	0	1	ZZ	12000	12000	N	0	U	U	1	1	17021962	NA	NA	NA	IA--	+400100+91000	0	2	19	0	4	NA	NA	NA	IAT	NA	NA	NA	NA	NA	NA	NA	NA	NA	NA	NA	U	Z	U	--	--	-	TRUE
1507	1507	1231910	HGB	A0	R_000764	0	1	ZZ	12000	12000	N	0	F	F	2	2	13071960	NA	NA	NA	IA--	+472900+190300	0	0	0	0	4	NA	NA	NA	IAT	NA	NA	NA	NA	NA	NA	NA	NA	NA	NA	NA	U	Z	U	--	--	-	TRUE
1508	1508	2492910	HGB	A0	R_000764	0	1	ZZ	12000	12000	N	0	F	F	2	2	20031962	NA	NA	NA	IA--	+434300+131300	0	2	19	0	4	NA	NA	NA	IAT	NA	NA	NA	NA	NA	NA	NA	NA	NA	NA	NA	U	Z	U	--	--	-	TRUE
1509	1509	1243710	HGB	A0	R_000765	0	1	ZZ	12000	12000	N	0	U	U	0	0	7071961	NA	NA	NA	IA--	+472900+190300	0	0	0	0	4	NA	NA	NA	IAT	NA	NA	NA	NA	NA	NA	NA	NA	NA	NA	NA	U	Z	U	--	--	-	TRUE
1510	1510	2504710	HGB	A0	R_000765	0	1	ZZ	12000	12000	N	0	U	U	0	0	4031962	NA	NA	NA	IA--	+401900+92000	0	2	19	0	4	NA	NA	NA	IAT	NA	NA	NA	NA	NA	NA	NA	NA	NA	NA	NA	U	Z	U	--	--	-	TRUE
1511	1511	1221610	HGB	A0	R_000766	0	1	ZZ	12000	12000	N	0	U	U	0	0	9091942	NA	NA	NA	IA--	+465500+165000	0	0	0	0	4	NA	NA	NA	IAT	NA	NA	NA	NA	NA	NA	NA	NA	NA	NA	NA	U	Z	U	--	--	-	TRUE
1512	1512	2482610	HGB	A0	R_000766	0	1	ZZ	12000	12000	N	0	U	U	0	0	22021943	NA	NA	NA	IA--	+452500+115300	0	0	99	0	4	NA	NA	NA	IAT	NA	NA	NA	NA	NA	NA	NA	NA	NA	NA	NA	U	Z	U	--	--	-	TRUE
1513	1513	1222710	HGB	A0	R_000767	0	1	ZZ	12000	12000	N	0	U	U	0	0	13051939	NA	NA	NA	IA--	+465500+165000	0	0	0	0	4	NA	NA	NA	IAT	NA	NA	NA	NA	NA	NA	NA	NA	NA	NA	NA	U	Z	U	--	--	-	TRUE
1514	1514	2483710	HGB	A0	R_000767	0	1	ZZ	12000	12000	N	0	U	U	0	0	15011940	NA	NA	NA	IA--	+425000+123500	0	2	19	0	4	NA	NA	NA	IAT	NA	NA	NA	NA	NA	NA	NA	NA	NA	NA	NA	U	Z	U	--	--	-	TRUE
1515	1515	1244110	HGB	A0	R_000768	0	1	ZZ	12000	12000	N	0	U	U	0	0	1071962	NA	NA	NA	IA--	+473200+185700	0	0	0	0	4	NA	NA	NA	IAT	NA	NA	NA	NA	NA	NA	NA	NA	NA	NA	NA	U	Z	U	--	--	-	TRUE
1516	1516	2505110	HGB	A0	R_000768	0	1	ZZ	12000	12000	N	0	U	U	0	0	28101962	NA	NA	NA	IA--	+390400+90000	0	2	10	0	4	NA	NA	NA	IAT	NA	NA	NA	NA	NA	NA	NA	NA	NA	NA	NA	U	Z	U	--	--	-	TRUE
1517	1517	1239310	HGB	A0	R_000769	0	1	ZZ	12000	12000	N	0	U	U	4	4	22061963	NA	NA	NA	IA--	+473100+185600	0	0	0	0	4	NA	NA	NA	IAT	NA	NA	NA	NA	NA	NA	NA	NA	NA	NA	NA	U	Z	U	--	--	-	TRUE
1518	1518	2500310	HGB	A0	R_000769	0	1	ZZ	12000	12000	N	0	U	U	4	4	12021965	NA	NA	NA	IA--	+430600+134800	0	2	19	0	4	NA	NA	NA	IAT	NA	NA	NA	NA	NA	NA	NA	NA	NA	NA	NA	U	Z	U	--	--	-	TRUE
1519	1519	1192610	HGB	A0	R_000770	0	1	ZZ	12000	12000	N	0	U	U	4	4	21071961	NA	NA	NA	IA--	+474200+184000	0	0	0	0	4	NA	NA	NA	IAT	NA	NA	NA	NA	NA	NA	NA	NA	NA	NA	NA	U	Z	U	--	--	-	TRUE
1520	1520	2453610	HGB	A0	R_000770	0	1	ZZ	12000	12000	N	0	U	U	4	4	17101963	NA	NA	NA	IA--	+435600+104800	0	2	19	0	4	NA	NA	NA	IAT	NA	NA	NA	NA	NA	NA	NA	NA	NA	NA	NA	U	Z	U	--	--	-	TRUE
1521	1521	1076710	HGB	A0	R_000771	0	1	ZZ	12000	12000	N	0	M	M	4	4	20091961	NA	NA	NA	IA--	+473100+185600	0	0	0	0	4	NA	NA	NA	IAT	NA	NA	NA	NA	NA	NA	NA	NA	NA	NA	NA	U	Z	U	--	--	-	TRUE
1522	1522	2337710	HGB	A0	R_000771	0	1	ZZ	12000	12000	N	0	M	M	4	4	24011962	NA	NA	NA	IA--	+425900+104200	0	2	19	0	4	NA	NA	NA	IAT	NA	NA	NA	NA	NA	NA	NA	NA	NA	NA	NA	U	Z	U	--	--	-	TRUE
1523	1523	1244010	HGB	A0	R_000772	0	1	ZZ	12000	12000	N	0	U	U	1	1	9051962	NA	NA	NA	IA--	+474200+184000	0	0	0	0	4	NA	NA	NA	IAT	NA	NA	NA	NA	NA	NA	NA	NA	NA	NA	NA	U	Z	U	--	--	-	TRUE
1524	1524	2505010	HGB	A0	R_000772	0	1	ZZ	12000	12000	N	0	U	U	1	1	27101962	NA	NA	NA	IA--	+391100+85800	0	2	19	0	4	NA	NA	NA	IAT	NA	NA	NA	NA	NA	NA	NA	NA	NA	NA	NA	U	Z	U	--	--	-	TRUE
1525	1525	1239010	HGB	A0	R_000773	0	1	ZZ	12000	12000	N	0	U	U	1	1	9051962	NA	NA	NA	IA--	+474200+184000	0	0	0	0	4	NA	NA	NA	IAT	NA	NA	NA	NA	NA	NA	NA	NA	NA	NA	NA	U	Z	U	--	--	-	TRUE
1526	1526	2500010	HGB	A0	R_000773	0	1	ZZ	12000	12000	N	0	U	U	1	1	14031963	NA	NA	NA	IA--	+432200+133700	0	2	19	0	4	NA	NA	NA	IAT	NA	NA	NA	NA	NA	NA	NA	NA	NA	NA	NA	U	Z	U	--	--	-	TRUE
1527	1527	1071910	HGB	A0	R_000774	0	1	ZZ	12000	12000	N	0	U	U	1	1	20061939	NA	NA	NA	IA--	+465500+165000	0	0	0	0	4	NA	NA	NA	IAT	NA	NA	NA	NA	NA	NA	NA	NA	NA	NA	NA	U	Z	U	--	--	-	TRUE
1528	1528	2332910	HGB	A0	R_000774	0	1	ZZ	12000	12000	N	0	U	U	1	1	18101939	NA	NA	NA	IA--	+435000+104400	0	2	19	0	4	NA	NA	NA	IAT	NA	NA	NA	NA	NA	NA	NA	NA	NA	NA	NA	U	Z	U	--	--	-	TRUE
1529	1529	1244910	HGB	A0	R_000775	0	1	ZZ	12000	12000	N	0	U	U	4	4	10051962	NA	NA	NA	IA--	+472900+190300	0	0	0	0	4	NA	NA	NA	IAT	NA	NA	NA	NA	NA	NA	NA	NA	NA	NA	NA	U	Z	U	--	--	-	TRUE
1530	1530	2505910	HGB	A0	R_000775	0	1	ZZ	12000	12000	N	0	U	U	4	4	24101963	NA	NA	NA	IA--	+390400+90000	0	2	19	0	4	NA	NA	NA	IAT	NA	NA	NA	NA	NA	NA	NA	NA	NA	NA	NA	U	Z	U	--	--	-	TRUE
1531	1531	1186710	HGB	A0	R_000776	0	1	ZZ	12000	12000	N	0	U	U	1	1	24061962	NA	NA	NA	IA--	+474200+184000	0	0	0	0	4	NA	NA	NA	IAT	NA	NA	NA	NA	NA	NA	NA	NA	NA	NA	NA	U	Z	U	--	--	-	TRUE
1532	1532	2447710	HGB	A0	R_000776	0	1	ZZ	12000	12000	N	0	U	U	1	1	15011965	NA	NA	NA	IA--	+415300+161000	0	0	20	0	4	NA	NA	NA	IAT	NA	NA	NA	NA	NA	NA	NA	NA	NA	NA	NA	U	Z	U	--	--	-	TRUE
1533	1533	1109010	HGB	A0	R_000777	0	1	ZZ	12000	12000	N	0	U	U	1	1	2061963	NA	NA	NA	IA--	+474200+184000	0	0	0	0	4	NA	NA	NA	IAT	NA	NA	NA	NA	NA	NA	NA	NA	NA	NA	NA	U	Z	U	--	--	-	TRUE
1534	1534	2370010	HGB	A0	R_000777	0	1	ZZ	12000	12000	N	0	U	U	1	1	8121963	NA	NA	NA	IA--	+425200+111000	0	2	10	0	4	NA	NA	NA	IAT	NA	NA	NA	NA	NA	NA	NA	NA	NA	NA	NA	U	Z	U	--	--	-	TRUE
1535	1535	1183210	HGB	A0	R_000778	0	1	ZZ	12000	12000	N	0	U	U	1	1	19061963	NA	NA	NA	IA--	+472600+184100	0	0	0	0	4	NA	NA	NA	IAT	NA	NA	NA	NA	NA	NA	NA	NA	NA	NA	NA	U	Z	U	--	--	-	TRUE
1536	1536	2444210	HGB	A0	R_000778	0	1	ZZ	12000	12000	N	0	U	U	1	1	10011964	NA	NA	NA	IA--	+422500+120500	0	2	19	0	4	NA	NA	NA	IAT	NA	NA	NA	NA	NA	NA	NA	NA	NA	NA	NA	U	Z	U	--	--	-	TRUE
1537	1537	1054710	HGB	A0	R_000779	0	1	ZZ	12000	12000	N	0	U	U	1	1	2061963	NA	NA	NA	IA--	+474200+184000	0	0	0	0	4	NA	NA	NA	IAT	NA	NA	NA	NA	NA	NA	NA	NA	NA	NA	NA	U	Z	U	--	--	-	TRUE
1538	1538	2315710	HGB	A0	R_000779	0	1	ZZ	12000	12000	N	0	U	U	1	1	15101964	NA	NA	NA	IA--	+441500+114600	0	2	10	0	4	NA	NA	NA	IAT	NA	NA	NA	NA	NA	NA	NA	NA	NA	NA	NA	U	Z	U	--	--	-	TRUE
1539	1539	1251410	HGB	A0	R_000780	0	1	ZZ	12000	12000	N	0	U	U	3	3	5081964	NA	NA	NA	IA--	+474200+184000	0	0	0	0	4	NA	NA	NA	IAT	NA	NA	NA	NA	NA	NA	NA	NA	NA	NA	NA	U	Z	U	--	--	-	TRUE
1540	1540	2512410	HGB	A0	R_000780	0	1	ZZ	12000	12000	N	0	U	U	3	3	6121964	NA	NA	NA	IA--	+391400+91100	0	2	19	0	4	NA	NA	NA	IAT	NA	NA	NA	NA	NA	NA	NA	NA	NA	NA	NA	U	Z	U	--	--	-	TRUE
1541	1541	2513410	HGB	A0	R_000780	0	1	ZZ	12000	12000	N	0	U	U	3	3	6121965	NA	NA	NA	IA--	+391400+91100	0	2	19	0	4	NA	NA	NA	IAT	NA	NA	NA	NA	NA	NA	NA	NA	NA	NA	NA	U	Z	U	--	--	-	TRUE
1542	1542	1188610	HGB	A0	R_000781	0	1	ZZ	12000	12000	N	0	U	U	1	1	8061965	NA	NA	NA	IA--	+473400+192200	0	0	0	0	4	NA	NA	NA	IAT	NA	NA	NA	NA	NA	NA	NA	NA	NA	NA	NA	U	Z	U	--	--	-	TRUE
1543	1543	2449610	HGB	A0	R_000781	0	1	ZZ	12000	12000	N	0	U	U	1	1	22011967	NA	NA	NA	IA--	+424400+135900	0	2	19	0	4	NA	NA	NA	IAT	NA	NA	NA	NA	NA	NA	NA	NA	NA	NA	NA	U	Z	U	--	--	-	TRUE
1544	1544	1183710	HGB	A0	R_000782	0	1	ZZ	12000	12000	N	0	U	U	1	1	20051966	NA	NA	NA	IA--	+473500+184500	0	0	0	0	4	NA	NA	NA	IAT	NA	NA	NA	NA	NA	NA	NA	NA	NA	NA	NA	U	Z	U	--	--	-	TRUE
1545	1545	2444710	HGB	A0	R_000782	0	1	ZZ	12000	12000	N	0	U	U	1	1	21121966	NA	NA	NA	IA--	+422500+120600	0	2	19	0	4	NA	NA	NA	IAT	NA	NA	NA	NA	NA	NA	NA	NA	NA	NA	NA	U	Z	U	--	--	-	TRUE
1546	1546	1176210	HGB	A0	R_000783	0	1	ZZ	12000	12000	N	0	U	U	1	1	12051968	NA	NA	NA	IA--	+474200+184000	0	0	0	0	4	NA	NA	NA	IAT	NA	NA	NA	NA	NA	NA	NA	NA	NA	NA	NA	U	Z	U	--	--	-	TRUE
1547	1547	2437210	HGB	A0	R_000783	0	1	ZZ	12000	12000	N	0	U	U	1	1	10051970	NA	NA	NA	IA--	+411800+131000	0	2	10	0	4	NA	NA	NA	IAT	NA	NA	NA	NA	NA	NA	NA	NA	NA	NA	NA	U	Z	U	--	--	-	TRUE
1548	1548	1197810	HGB	A0	R_000784	0	1	ZZ	12000	12000	N	0	U	U	2	2	3081974	NA	NA	NA	IA--	+474200+190300	0	0	0	0	4	NA	NA	NA	IAT	NA	NA	NA	NA	NA	NA	NA	NA	NA	NA	NA	U	Z	U	--	--	-	TRUE
1549	1549	2458810	HGB	A0	R_000784	0	1	ZZ	12000	12000	N	0	U	U	2	2	29121974	NA	NA	NA	IA--	+421000+124700	0	2	19	0	4	NA	NA	NA	IAT	NA	NA	NA	NA	NA	NA	NA	NA	NA	NA	NA	U	Z	U	--	--	-	TRUE
1550	1550	1198310	HGB	A0	R_000785	0	1	ZZ	12000	12000	N	0	U	U	3	3	7091974	NA	NA	NA	IA--	+474800+190000	0	0	0	0	4	NA	NA	NA	IAT	NA	NA	NA	NA	NA	NA	NA	NA	NA	NA	NA	U	Z	U	--	--	-	TRUE
1551	1551	2459310	HGB	A0	R_000785	0	1	ZZ	12000	12000	N	0	U	U	3	3	20121976	NA	NA	NA	IA--	+420700+124600	0	2	19	0	4	NA	NA	NA	IAT	NA	NA	NA	NA	NA	NA	NA	NA	NA	NA	NA	U	Z	U	--	--	-	TRUE
1552	1552	1199110	HGB	A0	R_000786	0	1	ZZ	12000	12000	N	0	U	U	2	2	13061976	NA	NA	NA	IA--	+473500+191700	0	0	0	0	4	NA	NA	NA	IAT	NA	NA	NA	NA	NA	NA	NA	NA	NA	NA	NA	U	Z	U	--	--	-	TRUE
1553	1553	2460110	HGB	A0	R_000786	0	1	ZZ	12000	12000	N	0	U	U	2	2	20011980	NA	NA	NA	IA--	+420600+124700	0	2	19	0	4	NA	NA	NA	IAT	NA	NA	NA	NA	NA	NA	NA	NA	NA	NA	NA	U	Z	U	--	--	-	TRUE
1554	1554	1036510	HGB	A0	R_000787	0	1	ZZ	12000	12000	N	0	U	U	3	3	27081975	NA	NA	NA	IA--	+474800+190000	0	0	0	0	4	NA	NA	NA	IAT	NA	NA	NA	NA	NA	NA	NA	NA	NA	NA	NA	U	Z	U	--	--	-	TRUE
1555	1555	2297510	HGB	A0	R_000787	0	1	ZZ	12000	12000	N	0	U	U	3	3	10101976	NA	NA	NA	IA--	+433900+111800	0	2	19	0	4	NA	NA	NA	IAT	NA	NA	NA	NA	NA	NA	NA	NA	NA	NA	NA	U	Z	U	--	--	-	TRUE
1556	1556	1170110	HGB	A0	R_000788	0	1	ZZ	12000	12000	N	0	U	U	0	0	28081975	NA	NA	NA	IA--	+474800+190000	0	0	0	0	4	NA	NA	NA	IAT	NA	NA	NA	NA	NA	NA	NA	NA	NA	NA	NA	U	Z	U	--	--	-	TRUE
1557	1557	2431110	HGB	A0	R_000788	0	1	ZZ	12000	12000	N	0	U	U	0	0	30101975	NA	NA	NA	IA--	+434700+102200	0	2	19	0	4	NA	NA	NA	IAT	NA	NA	NA	NA	NA	NA	NA	NA	NA	NA	NA	U	Z	U	--	--	-	TRUE
1558	1558	1216610	HGB	A0	R_000789	0	1	ZZ	12000	12000	N	0	U	U	3	3	8071983	NA	NA	NA	IA--	+465400+200800	0	0	0	0	4	NA	NA	NA	IAT	NA	NA	NA	NA	NA	NA	NA	NA	NA	NA	NA	U	Z	U	--	--	-	TRUE
1559	1559	2477610	HGB	A0	R_000789	0	1	ZZ	12000	12000	N	0	U	U	3	3	18011984	NA	NA	NA	IA--	+401100+151500	0	2	10	0	4	NA	NA	NA	IAT	NA	NA	NA	NA	NA	NA	NA	NA	NA	NA	NA	U	Z	U	--	--	-	TRUE
1560	1560	1199910	HGB	A0	R_000790	0	1	ZZ	12000	12000	N	0	U	U	3	3	25091982	NA	NA	NA	IA--	+471600+175200	0	0	0	0	4	NA	NA	NA	IAT	NA	NA	NA	NA	NA	NA	NA	NA	NA	NA	NA	U	Z	U	--	--	-	TRUE
1561	1561	2460910	HGB	A0	R_000790	0	1	ZZ	12000	12000	N	0	U	U	3	3	2121982	NA	NA	NA	IA--	+420200+123800	0	2	19	0	4	NA	NA	NA	IAT	NA	NA	NA	NA	NA	NA	NA	NA	NA	NA	NA	U	Z	U	--	--	-	TRUE
1562	1562	1196310	HGB	A0	R_000791	0	1	ZZ	12000	12000	N	0	U	U	3	3	6081984	NA	NA	NA	IA--	+471600+175200	0	0	0	0	4	NA	NA	NA	IAT	NA	NA	NA	NA	NA	NA	NA	NA	NA	NA	NA	U	Z	U	--	--	-	TRUE
1563	1563	2457310	HGB	A0	R_000791	0	1	ZZ	12000	12000	N	0	U	U	3	3	15111984	NA	NA	NA	IA--	+421600+120100	0	1	1	0	4	NA	NA	NA	IAT	NA	NA	NA	NA	NA	NA	NA	NA	NA	NA	NA	U	Z	U	--	--	-	TRUE
1564	1564	1216510	HGB	A0	R_000792	0	1	ZZ	12000	12000	N	0	F	F	0	0	27051982	NA	NA	NA	IA--	+473700+190000	0	0	0	0	4	NA	NA	NA	IAT	NA	NA	NA	NA	NA	NA	NA	NA	NA	NA	NA	U	Z	U	--	--	-	TRUE
1565	1565	2477510	HGB	A0	R_000792	0	1	ZZ	12000	12000	N	0	F	F	0	0	7021983	NA	NA	NA	IA--	+404000+150600	0	2	10	0	4	NA	NA	NA	IAT	NA	NA	NA	NA	NA	NA	NA	NA	NA	NA	NA	U	Z	U	--	--	-	TRUE
1566	1566	1188010	HGB	A0	R_000793	0	1	ZZ	12000	12000	N	0	M	M	0	0	29091982	NA	NA	NA	IA--	+473500+185600	0	0	0	0	4	NA	NA	NA	IAT	NA	NA	NA	NA	NA	NA	NA	NA	NA	NA	NA	U	Z	U	--	--	-	TRUE
1567	1567	2449010	HGB	A0	R_000793	0	1	ZZ	12000	12000	N	0	M	M	0	0	13021983	NA	NA	NA	IA--	+402900+162700	0	2	10	0	4	NA	NA	NA	IAT	NA	NA	NA	NA	NA	NA	NA	NA	NA	NA	NA	U	Z	U	--	--	-	TRUE
1568	1568	1207710	HGB	A0	R_000794	0	1	ZZ	12000	12000	N	0	U	U	3	3	8101994	NA	NA	NA	IA--	+471500+185500	0	0	0	0	4	NA	NA	NA	IAT	NA	NA	NA	NA	NA	NA	NA	NA	NA	NA	NA	U	Z	U	--	--	-	TRUE
1569	1569	2468710	HGB	A0	R_000794	0	1	ZZ	12000	12000	N	0	U	U	3	3	1111994	NA	NA	NA	IA--	+413900+130700	0	2	10	0	4	NA	NA	NA	IAT	NA	NA	NA	NA	NA	NA	NA	NA	NA	NA	NA	U	Z	U	--	--	-	TRUE
1570	1570	1212610	HGB	A0	R_000795	0	1	ZZ	12000	12000	N	0	U	U	3	3	15081984	NA	NA	NA	IA--	+472900+185700	0	0	0	0	4	NA	NA	NA	IAT	NA	NA	NA	NA	NA	NA	NA	NA	NA	NA	NA	U	Z	U	--	--	-	TRUE
1571	1571	2473610	HGB	A0	R_000795	0	1	ZZ	12000	12000	N	0	U	U	3	3	12111986	NA	NA	NA	IA--	+431400+113300	0	2	10	0	4	NA	NA	NA	IAT	NA	NA	NA	NA	NA	NA	NA	NA	NA	NA	NA	U	Z	U	--	--	-	TRUE
1572	1572	1205110	HGB	A0	R_000796	0	1	ZZ	12000	12000	N	0	U	U	2	2	25101991	NA	NA	NA	IA--	+472200+164100	0	0	0	0	4	NA	NA	NA	IAT	NA	NA	NA	NA	NA	NA	NA	NA	NA	NA	NA	U	Z	U	--	--	-	TRUE
1573	1573	2466110	HGB	A0	R_000796	0	1	ZZ	12000	12000	N	0	U	U	2	2	11111991	NA	NA	NA	IA--	+435900+101900	0	2	10	0	4	NA	NA	NA	IAT	NA	NA	NA	NA	NA	NA	NA	NA	NA	NA	NA	U	Z	U	--	--	-	TRUE
1574	1574	1000610	HGB	A0	R_000797	0	1	ZZ	12000	12000	N	0	U	U	3	3	9081984	NA	NA	NA	IA--	+471900+191300	0	0	0	0	4	NA	NA	NA	IAT	NA	NA	NA	NA	NA	NA	NA	NA	NA	NA	NA	U	Z	U	--	--	-	TRUE
1575	1575	2261610	HGB	A0	R_000797	0	1	ZZ	12000	12000	N	0	U	U	3	3	14101985	NA	NA	NA	IA--	+452100+90100	0	2	10	0	4	NA	NA	NA	IAT	NA	NA	NA	NA	NA	NA	NA	NA	NA	NA	NA	U	Z	U	--	--	-	TRUE
1576	1576	1187410	HGB	A0	R_000798	0	1	ZZ	12000	12000	N	0	U	U	0	0	29091983	NA	NA	NA	IA--	+461500+200900	0	0	0	0	4	NA	NA	NA	IAT	NA	NA	NA	NA	NA	NA	NA	NA	NA	NA	NA	U	Z	U	--	--	-	TRUE
1577	1577	2448410	HGB	A0	R_000798	0	1	ZZ	12000	12000	N	0	U	U	0	0	4031984	NA	NA	NA	IA--	+415000+153400	0	2	19	0	4	NA	NA	NA	IAT	NA	NA	NA	NA	NA	NA	NA	NA	NA	NA	NA	U	Z	U	--	--	-	TRUE
1578	1578	1182210	HGB	A0	R_000799	0	1	ZZ	12000	12000	N	0	U	U	3	3	11101983	NA	NA	NA	IA--	+461500+200900	0	0	0	0	4	NA	NA	NA	IAT	NA	NA	NA	NA	NA	NA	NA	NA	NA	NA	NA	U	Z	U	--	--	-	TRUE
1579	1579	2443210	HGB	A0	R_000799	0	1	ZZ	12000	12000	N	0	U	U	3	3	27111983	NA	NA	NA	IA--	+423500+125000	0	2	19	0	4	NA	NA	NA	IAT	NA	NA	NA	NA	NA	NA	NA	NA	NA	NA	NA	U	Z	U	--	--	-	TRUE
1580	1580	1221210	HGB	A0	R_000800	0	1	ZZ	12000	12000	N	0	U	U	3	3	3101987	NA	NA	NA	IA--	+461500+200900	0	0	0	0	4	NA	NA	NA	IAT	NA	NA	NA	NA	NA	NA	NA	NA	NA	NA	NA	U	Z	U	--	--	-	TRUE
1581	1581	2482210	HGB	A0	R_000800	0	1	ZZ	12000	12000	N	0	U	U	3	3	23111988	NA	NA	NA	IA--	+455200+132800	0	7	20	0	4	NA	NA	NA	IAT	NA	NA	NA	NA	NA	NA	NA	NA	NA	NA	NA	U	Z	U	--	--	-	TRUE
1582	1582	1250010	HGB	A0	R_000801	0	1	ZZ	12000	12000	N	0	U	U	2	2	22101990	NA	NA	NA	IA--	+474500+195600	0	0	0	0	4	NA	NA	NA	IAT	NA	NA	NA	NA	NA	NA	NA	NA	NA	NA	NA	U	Z	U	--	--	-	TRUE
1583	1583	2511010	HGB	A0	R_000801	0	1	ZZ	12000	12000	N	0	U	U	2	2	30111991	NA	NA	NA	IA--	+440200+122000	0	2	10	0	4	NA	NA	NA	IAT	NA	NA	NA	NA	NA	NA	NA	NA	NA	NA	NA	U	Z	U	--	--	-	TRUE
1584	1584	1057610	HGB	A0	R_000802	0	1	ZZ	12000	12000	N	0	U	U	4	4	31101984	NA	NA	NA	IA--	+465200+180100	0	0	0	0	4	NA	NA	NA	IAT	NA	NA	NA	NA	NA	NA	NA	NA	NA	NA	NA	U	Z	U	--	--	-	TRUE
1585	1585	2318610	HGB	A0	R_000802	0	1	ZZ	12000	12000	N	0	U	U	4	4	2031985	NA	NA	NA	IA--	+424800+110800	0	2	10	0	4	NA	NA	NA	IAT	NA	NA	NA	NA	NA	NA	NA	NA	NA	NA	NA	U	Z	U	--	--	-	TRUE
1586	1586	1158210	HGB	A0	R_000803	0	1	ZZ	12000	12000	N	0	U	U	4	4	10111984	NA	NA	NA	IA--	+465400+180300	0	0	0	0	4	NA	NA	NA	IAT	NA	NA	NA	NA	NA	NA	NA	NA	NA	NA	NA	U	Z	U	--	--	-	TRUE
1587	1587	2419210	HGB	A0	R_000803	0	1	ZZ	12000	12000	N	0	U	U	4	4	10111985	NA	NA	NA	IA--	+421100+120100	0	2	10	0	4	NA	NA	NA	IAT	NA	NA	NA	NA	NA	NA	NA	NA	NA	NA	NA	U	Z	U	--	--	-	TRUE
1588	1588	1187610	HGB	A0	R_000804	0	1	ZZ	12000	12000	N	0	U	U	3	3	18101986	NA	NA	NA	IA--	+482700+204400	0	0	0	0	4	NA	NA	NA	IAT	NA	NA	NA	NA	NA	NA	NA	NA	NA	NA	NA	U	Z	U	--	--	-	TRUE
1589	1589	2448610	HGB	A0	R_000804	0	1	ZZ	12000	12000	N	0	U	U	3	3	19021989	NA	NA	NA	IA--	+415100+155100	0	2	19	0	4	NA	NA	NA	IAT	NA	NA	NA	NA	NA	NA	NA	NA	NA	NA	NA	U	Z	U	--	--	-	TRUE
1590	1590	1212510	HGB	A0	R_000805	0	1	ZZ	12000	12000	N	0	U	U	3	3	4101986	NA	NA	NA	IA--	+473900+190200	0	0	0	0	4	NA	NA	NA	IAT	NA	NA	NA	NA	NA	NA	NA	NA	NA	NA	NA	U	Z	U	--	--	-	TRUE
1591	1591	2473510	HGB	A0	R_000805	0	1	ZZ	12000	12000	N	0	U	U	3	3	25101986	NA	NA	NA	IA--	+432800+111700	0	2	10	0	4	NA	NA	NA	IAT	NA	NA	NA	NA	NA	NA	NA	NA	NA	NA	NA	U	Z	U	--	--	-	TRUE
1592	1592	1063810	HGB	A0	R_000806	0	1	ZZ	12000	12000	N	0	U	U	0	0	6101985	NA	NA	NA	IA--	+473900+185700	0	0	0	0	4	NA	NA	NA	IAT	NA	NA	NA	NA	NA	NA	NA	NA	NA	NA	NA	U	Z	U	--	--	-	TRUE
1593	1593	2324810	HGB	A0	R_000806	0	1	ZZ	12000	12000	N	0	U	U	0	0	14101985	NA	NA	NA	IA--	+431100+104500	0	2	19	0	4	NA	NA	NA	IAT	NA	NA	NA	NA	NA	NA	NA	NA	NA	NA	NA	U	Z	U	--	--	-	TRUE
1594	1594	1206910	HGB	A0	R_000807	0	1	ZZ	12000	12000	N	0	U	U	0	0	16101988	NA	NA	NA	IA--	+471200+164100	0	0	0	0	4	NA	NA	NA	IAT	NA	NA	NA	NA	NA	NA	NA	NA	NA	NA	NA	U	Z	U	--	--	-	TRUE
1595	1595	2467910	HGB	A0	R_000807	0	1	ZZ	12000	12000	N	0	U	U	0	0	12011992	NA	NA	NA	IA--	+415000+125900	0	2	10	0	4	NA	NA	NA	IAT	NA	NA	NA	NA	NA	NA	NA	NA	NA	NA	NA	U	Z	U	--	--	-	TRUE
1596	1596	1229410	HGB	A0	R_000808	0	1	ZZ	12000	12000	N	0	U	U	3	3	29061990	NA	NA	NA	IA--	+471200+174900	0	0	0	0	4	NA	NA	NA	IAT	NA	NA	NA	NA	NA	NA	NA	NA	NA	NA	NA	U	Z	U	--	--	-	TRUE
1597	1597	2490410	HGB	A0	R_000808	0	1	ZZ	12000	12000	N	0	U	U	3	3	12121992	NA	NA	NA	IA--	+423400+114200	0	2	19	0	4	NA	NA	NA	IAT	NA	NA	NA	NA	NA	NA	NA	NA	NA	NA	NA	U	Z	U	--	--	-	TRUE
1598	1598	1167310	HGB	A0	R_000809	0	1	ZZ	12000	12000	N	0	U	U	3	3	3081986	NA	NA	NA	IA--	+473000+184900	0	0	0	0	4	NA	NA	NA	IAT	NA	NA	NA	NA	NA	NA	NA	NA	NA	NA	NA	U	Z	U	--	--	-	TRUE
1599	1599	2428310	HGB	A0	R_000809	0	1	ZZ	12000	12000	N	0	U	U	3	3	4021988	NA	NA	NA	IA--	+392900+91700	0	2	19	0	4	NA	NA	NA	IAT	NA	NA	NA	NA	NA	NA	NA	NA	NA	NA	NA	U	Z	U	--	--	-	TRUE
1600	1600	1059110	HGB	A0	R_000810	0	1	ZZ	12000	12000	N	0	U	U	3	3	17071987	NA	NA	NA	IA--	+473800+185400	0	0	0	0	4	NA	NA	NA	IAT	NA	NA	NA	NA	NA	NA	NA	NA	NA	NA	NA	U	Z	U	--	--	-	TRUE
1601	1601	2320110	HGB	A0	R_000810	0	1	ZZ	12000	12000	N	0	U	U	3	3	18011995	NA	NA	NA	IA--	+424600+110800	0	2	10	0	4	NA	NA	NA	IAT	NA	NA	NA	NA	NA	NA	NA	NA	NA	NA	NA	U	Z	U	--	--	-	TRUE
1602	1602	1216810	HGB	A0	R_000811	0	1	ZZ	12000	12000	N	0	U	U	3	3	14091987	NA	NA	NA	IA--	+473800+185400	0	0	0	0	4	NA	NA	NA	IAT	NA	NA	NA	NA	NA	NA	NA	NA	NA	NA	NA	U	Z	U	--	--	-	TRUE
1603	1603	2477810	HGB	A0	R_000811	0	1	ZZ	12000	12000	N	0	U	U	3	3	10011990	NA	NA	NA	IA--	+402800+151700	0	2	19	0	4	NA	NA	NA	IAT	NA	NA	NA	NA	NA	NA	NA	NA	NA	NA	NA	U	Z	U	--	--	-	TRUE
1604	1604	1039410	HGB	A0	R_000812	0	1	ZZ	12000	12000	N	0	U	U	3	3	14081990	NA	NA	NA	IA--	+480400+191300	0	0	0	0	4	NA	NA	NA	IAT	NA	NA	NA	NA	NA	NA	NA	NA	NA	NA	NA	U	Z	U	--	--	-	TRUE
1605	1605	2300410	HGB	A0	R_000812	0	1	ZZ	12000	12000	N	0	U	U	3	3	26121991	NA	NA	NA	IA--	+435000+110100	0	2	10	0	4	NA	NA	NA	IAT	NA	NA	NA	NA	NA	NA	NA	NA	NA	NA	NA	U	Z	U	--	--	-	TRUE
1606	1606	1177810	HGB	A0	R_000813	0	1	ZZ	12000	12000	N	0	U	U	3	3	5081990	NA	NA	NA	IA--	+480400+191300	0	0	0	0	4	NA	NA	NA	IAT	NA	NA	NA	NA	NA	NA	NA	NA	NA	NA	NA	U	Z	U	--	--	-	TRUE
1607	1607	2438810	HGB	A0	R_000813	0	1	ZZ	12000	12000	N	0	U	U	3	3	11111990	NA	NA	NA	IA--	+392900+83900	0	2	10	0	4	NA	NA	NA	IAT	NA	NA	NA	NA	NA	NA	NA	NA	NA	NA	NA	U	Z	U	--	--	-	TRUE
1608	1608	1167610	HGB	A0	R_000814	0	1	ZZ	12000	12000	N	0	U	U	2	2	18091987	NA	NA	NA	IA--	+473500+185600	0	0	0	0	4	NA	NA	NA	IAT	NA	NA	NA	NA	NA	NA	NA	NA	NA	NA	NA	U	Z	U	--	--	-	TRUE
1609	1609	2428610	HGB	A0	R_000814	0	1	ZZ	12000	12000	N	0	U	U	2	2	12031988	NA	NA	NA	IA--	+403200+85100	0	2	10	0	4	NA	NA	NA	IAT	NA	NA	NA	NA	NA	NA	NA	NA	NA	NA	NA	U	Z	U	--	--	-	TRUE
1610	1610	1053210	HGB	A0	R_000815	0	1	ZZ	12000	12000	N	0	U	U	3	3	13081988	NA	NA	NA	IA--	+465400+180300	0	0	0	0	4	NA	NA	NA	IAT	NA	NA	NA	NA	NA	NA	NA	NA	NA	NA	NA	U	Z	U	--	--	-	TRUE
1611	1611	2314210	HGB	A0	R_000815	0	1	ZZ	12000	12000	N	0	U	U	3	3	26011989	NA	NA	NA	IA--	+425200+122900	0	2	10	0	4	NA	NA	NA	IAT	NA	NA	NA	NA	NA	NA	NA	NA	NA	NA	NA	U	Z	U	--	--	-	TRUE
1612	1612	1250810	HGB	A0	R_000816	0	1	ZZ	12000	12000	N	0	U	U	1	1	29061993	NA	NA	NA	IA--	+472000+182400	0	0	0	0	4	NA	NA	NA	IAT	NA	NA	NA	NA	NA	NA	NA	NA	NA	NA	NA	U	Z	U	--	--	-	TRUE
1613	1613	2511810	HGB	A0	R_000816	0	1	ZZ	12000	12000	N	0	U	U	1	1	6021994	NA	NA	NA	IA--	+392700+84400	0	2	10	0	4	NA	NA	NA	IAT	NA	NA	NA	NA	NA	NA	NA	NA	NA	NA	NA	U	Z	U	--	--	-	TRUE
1614	1614	1156010	HGB	A0	R_000817	0	1	ZZ	12000	12000	N	0	U	U	3	3	11101993	NA	NA	NA	IA--	+482700+204400	0	0	0	0	4	NA	NA	NA	IAT	NA	NA	NA	NA	NA	NA	NA	NA	NA	NA	NA	U	Z	U	--	--	-	TRUE
1615	1615	2417010	HGB	A0	R_000817	0	1	ZZ	12000	12000	N	0	U	U	3	3	23011994	NA	NA	NA	IA--	+435600+74000	0	2	10	0	4	NA	NA	NA	IAT	NA	NA	NA	NA	NA	NA	NA	NA	NA	NA	NA	U	Z	U	--	--	-	TRUE
1616	1616	1053110	HGB	A0	R_000818	0	1	ZZ	12000	12000	N	0	U	U	1	1	28041988	NA	NA	NA	IA--	+474100+163500	0	0	0	0	4	NA	NA	NA	IAT	NA	NA	NA	NA	NA	NA	NA	NA	NA	NA	NA	U	Z	U	--	--	-	TRUE
1617	1617	2314110	HGB	A0	R_000818	0	1	ZZ	12000	12000	N	0	U	U	1	1	22011989	NA	NA	NA	IA--	+424300+122600	0	2	19	0	4	NA	NA	NA	IAT	NA	NA	NA	NA	NA	NA	NA	NA	NA	NA	NA	U	Z	U	--	--	-	TRUE
1618	1618	1167410	HGB	A0	R_000819	0	1	ZZ	12000	12000	N	0	U	U	3	3	24071987	NA	NA	NA	IA--	+473800+185400	0	0	0	0	4	NA	NA	NA	IAT	NA	NA	NA	NA	NA	NA	NA	NA	NA	NA	NA	U	Z	U	--	--	-	TRUE
1619	1619	2428410	HGB	A0	R_000819	0	1	ZZ	12000	12000	N	0	U	U	3	3	3031988	NA	NA	NA	IA--	+395000+93500	0	2	10	0	4	NA	NA	NA	IAT	NA	NA	NA	NA	NA	NA	NA	NA	NA	NA	NA	U	Z	U	--	--	-	TRUE
1620	1620	1064310	HGB	A0	R_000820	0	1	ZZ	12000	12000	N	0	U	U	3	3	25071987	NA	NA	NA	IA--	+473800+185400	0	0	0	0	4	NA	NA	NA	IAT	NA	NA	NA	NA	NA	NA	NA	NA	NA	NA	NA	U	Z	U	--	--	-	TRUE
1621	1621	2325310	HGB	A0	R_000820	0	1	ZZ	12000	12000	N	0	U	U	3	3	15101987	NA	NA	NA	IA--	+432400+102800	0	2	10	0	4	NA	NA	NA	IAT	NA	NA	NA	NA	NA	NA	NA	NA	NA	NA	NA	U	Z	U	--	--	-	TRUE
1622	1622	1177310	HGB	A0	R_000821	0	1	ZZ	12000	12000	N	0	U	U	4	4	26031988	NA	NA	NA	IA--	+471900+191300	0	0	0	0	4	NA	NA	NA	IAT	NA	NA	NA	NA	NA	NA	NA	NA	NA	NA	NA	U	Z	U	--	--	-	TRUE
1623	1623	2438310	HGB	A0	R_000821	0	1	ZZ	12000	12000	N	0	U	U	4	4	16021989	NA	NA	NA	IA--	+390400+83800	0	2	10	0	4	NA	NA	NA	IAT	NA	NA	NA	NA	NA	NA	NA	NA	NA	NA	NA	U	Z	U	--	--	-	TRUE
1624	1624	1039710	HGB	A0	R_000822	0	1	ZZ	12000	12000	N	0	U	U	3	3	15101995	NA	NA	NA	IA--	+482700+204400	0	0	0	0	4	NA	NA	NA	IAT	NA	NA	NA	NA	NA	NA	NA	NA	NA	NA	NA	U	Z	U	--	--	-	TRUE
1625	1625	2300710	HGB	A0	R_000822	0	1	ZZ	12000	12000	N	0	U	U	3	3	26101995	NA	NA	NA	IA--	+434500+105300	0	2	10	0	4	NA	NA	NA	IAT	NA	NA	NA	NA	NA	NA	NA	NA	NA	NA	NA	U	Z	U	--	--	-	TRUE
1626	1626	1172610	HGB	A0	R_000823	0	1	ZZ	12000	12000	N	0	U	U	3	3	9101987	NA	NA	NA	IA--	+473800+185400	0	0	0	0	4	NA	NA	NA	IAT	NA	NA	NA	NA	NA	NA	NA	NA	NA	NA	NA	U	Z	U	--	--	-	TRUE
1627	1627	2433610	HGB	A0	R_000823	0	1	ZZ	12000	12000	N	0	U	U	3	3	18101987	NA	NA	NA	IA--	+420100+124800	0	2	19	0	4	NA	NA	NA	IAT	NA	NA	NA	NA	NA	NA	NA	NA	NA	NA	NA	U	Z	U	--	--	-	TRUE
1628	1628	1217710	HGB	A0	R_000824	0	1	ZZ	12000	12000	N	0	U	U	3	3	23101987	NA	NA	NA	IA--	+473800+185400	0	0	0	0	4	NA	NA	NA	IAT	NA	NA	NA	NA	NA	NA	NA	NA	NA	NA	NA	U	Z	U	--	--	-	TRUE
1629	1629	2478710	HGB	A0	R_000824	0	1	ZZ	12000	12000	N	0	U	U	3	3	22111989	NA	NA	NA	IA--	+411200+163600	0	2	10	0	4	NA	NA	NA	IAT	NA	NA	NA	NA	NA	NA	NA	NA	NA	NA	NA	U	Z	U	--	--	-	TRUE
1630	1630	1219710	HGB	A0	R_000825	0	1	ZZ	12000	12000	N	0	U	U	3	3	20081990	NA	NA	NA	IA--	+482700+204400	0	0	0	0	4	NA	NA	NA	IAT	NA	NA	NA	NA	NA	NA	NA	NA	NA	NA	NA	U	Z	U	--	--	-	TRUE
1631	1631	2480710	HGB	A0	R_000825	0	1	ZZ	12000	12000	N	0	U	U	3	3	8111990	NA	NA	NA	IA--	+402700+175500	0	2	19	0	4	NA	NA	NA	IAT	NA	NA	NA	NA	NA	NA	NA	NA	NA	NA	NA	U	Z	U	--	--	-	TRUE
1632	1632	1219610	HGB	A0	R_000826	0	1	ZZ	12000	12000	N	0	U	U	3	3	7101989	NA	NA	NA	IA--	+472700+212200	0	0	0	0	4	NA	NA	NA	IAT	NA	NA	NA	NA	NA	NA	NA	NA	NA	NA	NA	U	Z	U	--	--	-	TRUE
1633	1633	2480610	HGB	A0	R_000826	0	1	ZZ	12000	12000	N	0	U	U	3	3	29101989	NA	NA	NA	IA--	+395400+181500	0	2	10	0	4	NA	NA	NA	IAT	NA	NA	NA	NA	NA	NA	NA	NA	NA	NA	NA	U	Z	U	--	--	-	TRUE
1634	1634	1250110	HGB	A0	R_000827	0	1	ZZ	12000	12000	N	0	U	U	5	5	10051992	NA	NA	NA	IA--	+473600+191500	0	0	0	0	4	NA	NA	NA	IAT	NA	NA	NA	NA	NA	NA	NA	NA	NA	NA	NA	U	Z	U	--	--	-	TRUE
1635	1635	2511110	HGB	A0	R_000827	0	1	ZZ	12000	12000	N	0	U	U	5	5	30101993	NA	NA	NA	IA--	+435500+120800	0	2	10	0	4	NA	NA	NA	IAT	NA	NA	NA	NA	NA	NA	NA	NA	NA	NA	NA	U	Z	U	--	--	-	TRUE
1636	1636	1178610	HGB	A0	R_000828	0	1	ZZ	12000	12000	N	0	U	U	1	1	21051995	NA	NA	NA	IA--	+472900+185700	0	0	0	0	4	NA	NA	NA	IAT	NA	NA	NA	NA	NA	NA	NA	NA	NA	NA	NA	U	Z	U	--	--	-	TRUE
1637	1637	2439610	HGB	A0	R_000828	0	1	ZZ	12000	12000	N	0	U	U	1	1	10121995	NA	NA	NA	IA--	+392900+83900	0	2	10	0	4	NA	NA	NA	IAT	NA	NA	NA	NA	NA	NA	NA	NA	NA	NA	NA	U	Z	U	--	--	-	TRUE
1638	1638	1065510	HGB	A0	R_000829	0	1	ZZ	12000	12000	N	0	U	U	3	3	8091993	NA	NA	NA	IA--	+474100+163500	0	0	0	0	4	NA	NA	NA	IAT	NA	NA	NA	NA	NA	NA	NA	NA	NA	NA	NA	U	Z	U	--	--	-	TRUE
1639	1639	2326510	HGB	A0	R_000829	0	1	ZZ	12000	12000	N	0	U	U	3	3	30101994	NA	NA	NA	IA--	+425000+101900	0	2	10	0	4	NA	NA	NA	IAT	NA	NA	NA	NA	NA	NA	NA	NA	NA	NA	NA	U	Z	U	--	--	-	TRUE
1640	1640	1261010	HGB	A0	R_000830	0	1	ZZ	12000	12000	N	0	U	U	5	5	23051994	NA	NA	NA	IA--	+471900+181100	0	0	0	0	4	NA	NA	NA	IAT	NA	NA	NA	NA	NA	NA	NA	NA	NA	NA	NA	U	Z	U	--	--	-	TRUE
1641	1641	2522010	HGB	A0	R_000830	0	1	ZZ	12000	12000	N	0	U	U	5	5	29011995	NA	NA	NA	IA--	+395400+94000	0	2	10	0	4	NA	NA	NA	IAT	NA	NA	NA	NA	NA	NA	NA	NA	NA	NA	NA	U	Z	U	--	--	-	TRUE
1642	1642	1058710	HGB	A0	R_000831	0	1	ZZ	12000	12000	N	0	U	U	3	3	19091991	NA	NA	NA	IA--	+474100+163500	0	0	0	0	4	NA	NA	NA	IAT	NA	NA	NA	NA	NA	NA	NA	NA	NA	NA	NA	U	Z	U	--	--	-	TRUE
1643	1643	2319710	HGB	A0	R_000831	0	1	ZZ	12000	12000	N	0	U	U	3	3	1111992	NA	NA	NA	IA--	+422400+110700	0	2	10	0	4	NA	NA	NA	IAT	NA	NA	NA	NA	NA	NA	NA	NA	NA	NA	NA	U	Z	U	--	--	-	TRUE
1644	1644	1207810	HGB	A0	R_000832	0	1	ZZ	12000	12000	N	0	U	U	3	3	10101994	NA	NA	NA	IA--	+474100+163500	0	0	0	0	4	NA	NA	NA	IAT	NA	NA	NA	NA	NA	NA	NA	NA	NA	NA	NA	U	Z	U	--	--	-	TRUE
1645	1645	2468810	HGB	A0	R_000832	0	1	ZZ	12000	12000	N	0	U	U	3	3	8011995	NA	NA	NA	IA--	+415300+125300	0	2	10	0	4	NA	NA	NA	IAT	NA	NA	NA	NA	NA	NA	NA	NA	NA	NA	NA	U	Z	U	--	--	-	TRUE
1646	1646	1256610	HGB	A0	R_000833	0	1	ZZ	12000	12000	N	0	U	U	1	1	27051996	NA	NA	NA	IA--	+471100+185600	0	0	0	0	4	NA	NA	NA	IAT	NA	NA	NA	NA	NA	NA	NA	NA	NA	NA	NA	U	Z	U	--	--	-	TRUE
1647	1647	2517610	HGB	A0	R_000833	0	1	ZZ	12000	12000	N	0	U	U	1	1	30011997	NA	NA	NA	IA--	+413300+125900	0	2	10	0	4	NA	NA	NA	IAT	NA	NA	NA	NA	NA	NA	NA	NA	NA	NA	NA	U	Z	U	--	--	-	TRUE
1648	1648	1237210	HGB	A0	R_000834	0	1	ZZ	12000	12000	N	0	U	U	3	3	9081992	NA	NA	NA	IA--	+475200+190100	0	0	0	0	4	NA	NA	NA	IAT	NA	NA	NA	NA	NA	NA	NA	NA	NA	NA	NA	U	Z	U	--	--	-	TRUE
1649	1649	2498210	HGB	A0	R_000834	0	1	ZZ	12000	12000	N	0	U	U	3	3	30111992	NA	NA	NA	IA--	+434900+125600	0	2	10	0	4	NA	NA	NA	IAT	NA	NA	NA	NA	NA	NA	NA	NA	NA	NA	NA	U	Z	U	--	--	-	TRUE
1650	1650	1258410	HGB	A0	R_000835	0	1	ZZ	12000	12000	N	0	U	U	3	3	23091992	NA	NA	NA	IA--	+471900+191300	0	0	0	0	4	NA	NA	NA	IAT	NA	NA	NA	NA	NA	NA	NA	NA	NA	NA	NA	U	Z	U	--	--	-	TRUE
1651	1651	2519410	HGB	A0	R_000835	0	1	ZZ	12000	12000	N	0	U	U	3	3	28101992	NA	NA	NA	IA--	+382400+160400	0	2	10	0	4	NA	NA	NA	IAT	NA	NA	NA	NA	NA	NA	NA	NA	NA	NA	NA	U	Z	U	--	--	-	TRUE
1652	1652	1237510	HGB	A0	R_000836	0	1	ZZ	12000	12000	N	0	U	U	3	3	10101993	NA	NA	NA	IA--	+463600+171200	0	0	0	0	4	NA	NA	NA	IAT	NA	NA	NA	NA	NA	NA	NA	NA	NA	NA	NA	U	Z	U	--	--	-	TRUE
1653	1653	2498510	HGB	A0	R_000836	0	1	ZZ	12000	12000	N	0	U	U	3	3	3111993	NA	NA	NA	IA--	+433200+124700	0	2	10	0	4	NA	NA	NA	IAT	NA	NA	NA	NA	NA	NA	NA	NA	NA	NA	NA	U	Z	U	--	--	-	TRUE
1654	1654	1031410	HGB	A0	R_000837	0	1	ZZ	12000	12000	N	0	U	U	3	3	20101993	NA	NA	NA	IA--	+464400+171400	0	0	0	0	4	NA	NA	NA	IAT	NA	NA	NA	NA	NA	NA	NA	NA	NA	NA	NA	U	Z	U	--	--	-	TRUE
1655	1655	2292410	HGB	A0	R_000837	0	1	ZZ	12000	12000	N	0	U	U	3	3	22101994	NA	NA	NA	IA--	+443400+85700	0	2	1	0	4	NA	NA	NA	IAT	NA	NA	NA	NA	NA	NA	NA	NA	NA	NA	NA	U	Z	U	--	--	-	TRUE
1656	1656	1053510	HGB	A0	R_000838	0	1	ZZ	12000	12000	N	0	U	U	3	3	25081989	NA	NA	NA	IA--	+465200+180100	0	0	0	0	4	NA	NA	NA	IAT	NA	NA	NA	NA	NA	NA	NA	NA	NA	NA	NA	U	Z	U	--	--	-	TRUE
1657	1657	2314510	HGB	A0	R_000838	0	1	ZZ	12000	12000	N	0	U	U	3	3	15011991	NA	NA	NA	IA--	+425400+123900	0	2	10	0	4	NA	NA	NA	IAT	NA	NA	NA	NA	NA	NA	NA	NA	NA	NA	NA	U	Z	U	--	--	-	TRUE
1658	1658	1251710	HGB	A0	R_000839	0	1	ZZ	12000	12000	N	0	U	U	3	3	7071977	NA	NA	NA	IA--	+480400+191300	0	0	0	0	4	NA	NA	NA	IAT	NA	NA	NA	NA	NA	NA	NA	NA	NA	NA	NA	U	Z	U	--	--	-	TRUE
1659	1659	2512710	HGB	A0	R_000839	0	1	ZZ	12000	12000	N	0	U	U	3	3	23011983	NA	NA	NA	IA--	+401600+92400	0	2	10	0	4	NA	NA	NA	IAT	NA	NA	NA	NA	NA	NA	NA	NA	NA	NA	NA	U	Z	U	--	--	-	TRUE
1660	1660	1224210	HGB	A0	R_000840	0	1	ZZ	12000	12000	N	0	U	U	3	3	6071981	NA	NA	NA	IA--	+475000+195700	0	0	0	0	4	NA	NA	NA	IAT	NA	NA	NA	NA	NA	NA	NA	NA	NA	NA	NA	U	Z	U	--	--	-	TRUE
1661	1661	2485210	HGB	A0	R_000840	0	1	ZZ	12000	12000	N	0	U	U	3	3	28021982	NA	NA	NA	IA--	+414200+134900	0	0	0	0	4	NA	NA	NA	IAT	NA	NA	NA	NA	NA	NA	NA	NA	NA	NA	NA	U	Z	U	--	--	-	TRUE
1662	1662	1037710	HGB	A0	R_000841	0	1	ZZ	12000	12000	N	0	U	U	3	3	16081975	NA	NA	NA	IA--	+472900+190300	0	0	0	0	4	NA	NA	NA	IAT	NA	NA	NA	NA	NA	NA	NA	NA	NA	NA	NA	U	Z	U	--	--	-	TRUE
1663	1663	2298710	HGB	A0	R_000841	0	1	ZZ	12000	12000	N	0	U	U	3	3	27111975	NA	NA	NA	IA--	+424800+123400	0	2	19	0	4	NA	NA	NA	IAT	NA	NA	NA	NA	NA	NA	NA	NA	NA	NA	NA	U	Z	U	--	--	-	TRUE
1664	1664	1257110	HGB	A0	R_000842	0	1	ZZ	12000	12000	N	0	U	U	4	4	24081983	NA	NA	NA	IA--	+473100+185600	0	0	0	0	4	NA	NA	NA	IAT	NA	NA	NA	NA	NA	NA	NA	NA	NA	NA	NA	U	Z	U	--	--	-	TRUE
1665	1665	2518110	HGB	A0	R_000842	0	1	ZZ	12000	12000	N	0	U	U	4	4	26021984	NA	NA	NA	IA--	+400900+161400	0	2	10	0	4	NA	NA	NA	IAT	NA	NA	NA	NA	NA	NA	NA	NA	NA	NA	NA	U	Z	U	--	--	-	TRUE
1666	1666	1166110	HGB	A0	R_000843	0	1	ZZ	12000	12000	N	0	U	U	3	3	24081983	NA	NA	NA	IA--	+473100+185600	0	0	0	0	4	NA	NA	NA	IAT	NA	NA	NA	NA	NA	NA	NA	NA	NA	NA	NA	U	Z	U	--	--	-	TRUE
1667	1667	2427110	HGB	A0	R_000843	0	1	ZZ	12000	12000	N	0	U	U	3	3	4031984	NA	NA	NA	IA--	+403400+94100	0	2	10	0	4	NA	NA	NA	IAT	NA	NA	NA	NA	NA	NA	NA	NA	NA	NA	NA	U	Z	U	--	--	-	TRUE
1668	1668	1181710	HGB	A0	R_000844	0	1	ZZ	12000	12000	N	0	U	U	1	1	10051978	NA	NA	NA	IA--	+475300+185800	0	0	0	0	4	NA	NA	NA	IAT	NA	NA	NA	NA	NA	NA	NA	NA	NA	NA	NA	U	Z	U	--	--	-	TRUE
1669	1669	2442710	HGB	A0	R_000844	0	1	ZZ	12000	12000	N	0	U	U	1	1	15081978	NA	NA	NA	IA--	+422700+123500	0	2	19	0	4	NA	NA	NA	IAT	NA	NA	NA	NA	NA	NA	NA	NA	NA	NA	NA	U	Z	U	--	--	-	TRUE
1670	1670	1182110	HGB	A0	R_000845	0	1	ZZ	12000	12000	N	0	U	U	3	3	9081981	NA	NA	NA	IA--	+475300+185800	0	0	0	0	4	NA	NA	NA	IAT	NA	NA	NA	NA	NA	NA	NA	NA	NA	NA	NA	U	Z	U	--	--	-	TRUE
1671	1671	2443110	HGB	A0	R_000845	0	1	ZZ	12000	12000	N	0	U	U	3	3	9021983	NA	NA	NA	IA--	+423500+124600	0	2	10	0	4	NA	NA	NA	IAT	NA	NA	NA	NA	NA	NA	NA	NA	NA	NA	NA	U	Z	U	--	--	-	TRUE
1672	1672	1200310	HGB	A0	R_000846	0	1	ZZ	12000	12000	N	0	U	U	3	3	12081981	NA	NA	NA	IA--	+473500+184500	0	0	0	0	4	NA	NA	NA	IAT	NA	NA	NA	NA	NA	NA	NA	NA	NA	NA	NA	U	Z	U	--	--	-	TRUE
1673	1673	2461310	HGB	A0	R_000846	0	1	ZZ	12000	12000	N	0	U	U	3	3	12111983	NA	NA	NA	IA--	+415500+130100	0	2	10	0	4	NA	NA	NA	IAT	NA	NA	NA	NA	NA	NA	NA	NA	NA	NA	NA	U	Z	U	--	--	-	TRUE
1674	1674	1153410	HGB	A0	R_000847	0	1	ZZ	12000	12000	N	0	U	U	2	2	3101976	NA	NA	NA	IA--	+473900+190200	0	0	0	0	4	NA	NA	NA	IAT	NA	NA	NA	NA	NA	NA	NA	NA	NA	NA	NA	U	Z	U	--	--	-	TRUE
1675	1675	2414410	HGB	A0	R_000847	0	1	ZZ	12000	12000	N	0	U	U	2	2	11011979	NA	NA	NA	IA--	+395800+93000	0	0	0	0	4	NA	NA	NA	IAT	NA	NA	NA	NA	NA	NA	NA	NA	NA	NA	NA	U	Z	U	--	--	-	TRUE
1676	1676	1224310	HGB	A0	R_000848	0	1	ZZ	12000	12000	N	0	U	U	3	3	4071982	NA	NA	NA	IA--	+473600+185600	0	0	0	0	4	NA	NA	NA	IAT	NA	NA	NA	NA	NA	NA	NA	NA	NA	NA	NA	U	Z	U	--	--	-	TRUE
1677	1677	2485310	HGB	A0	R_000848	0	1	ZZ	12000	12000	N	0	U	U	3	3	10021983	NA	NA	NA	IA--	+413800+133100	0	2	10	0	4	NA	NA	NA	IAT	NA	NA	NA	NA	NA	NA	NA	NA	NA	NA	NA	U	Z	U	--	--	-	TRUE
1678	1678	798310	HGB	A0	R_000849	0	1	ZZ	12000	12000	N	0	U	U	2	2	10051977	NA	NA	NA	IA--	+474600+172300	0	0	0	0	4	NA	NA	NA	IAT	NA	NA	NA	NA	NA	NA	NA	NA	NA	NA	NA	U	Z	U	--	--	-	TRUE
1679	1679	2059310	HGB	A0	R_000849	0	1	ZZ	12000	12000	N	0	U	U	2	2	12101977	NA	NA	NA	IA--	+453000+102400	0	0	0	0	4	NA	NA	NA	IAT	NA	NA	NA	NA	NA	NA	NA	NA	NA	NA	NA	U	Z	U	--	--	-	TRUE
1680	1680	1200710	HGB	A0	R_000850	0	1	ZZ	12000	12000	N	0	U	U	1	1	18051981	NA	NA	NA	IA--	+474400+190600	0	0	0	0	4	NA	NA	NA	IAT	NA	NA	NA	NA	NA	NA	NA	NA	NA	NA	NA	U	Z	U	--	--	-	TRUE
1681	1681	2461710	HGB	A0	R_000850	0	1	ZZ	12000	12000	N	0	U	U	1	1	19011984	NA	NA	NA	IA--	+420900+123900	0	2	10	0	4	NA	NA	NA	IAT	NA	NA	NA	NA	NA	NA	NA	NA	NA	NA	NA	U	Z	U	--	--	-	TRUE
1682	1682	1198810	HGB	A0	R_000851	0	1	ZZ	12000	12000	N	0	U	U	1	1	30071977	NA	NA	NA	IA--	+473100+185600	0	0	0	0	4	NA	NA	NA	IAT	NA	NA	NA	NA	NA	NA	NA	NA	NA	NA	NA	U	Z	U	--	--	-	TRUE
1683	1683	2459810	HGB	A0	R_000851	0	1	ZZ	12000	12000	N	0	U	U	1	1	16011978	NA	NA	NA	IA--	+420400+124600	0	0	0	0	4	NA	NA	NA	IAT	NA	NA	NA	NA	NA	NA	NA	NA	NA	NA	NA	U	Z	U	--	--	-	TRUE
1684	1684	1026710	HGB	A0	R_000852	0	1	ZZ	12000	12000	N	0	U	U	2	2	19101977	NA	NA	NA	IA--	+474700+170800	0	0	0	0	4	NA	NA	NA	IAT	NA	NA	NA	NA	NA	NA	NA	NA	NA	NA	NA	U	Z	U	--	--	-	TRUE
1685	1685	2287710	HGB	A0	R_000852	0	1	ZZ	12000	12000	N	0	U	U	2	2	10021978	NA	NA	NA	IA--	+454000+112500	0	2	19	0	4	NA	NA	NA	IAT	NA	NA	NA	NA	NA	NA	NA	NA	NA	NA	NA	U	Z	U	--	--	-	TRUE
1686	1686	2431810	HGB	A0	R_000852	0	1	ZZ	12000	12000	N	0	U	U	2	2	15021978	NA	NA	NA	IA--	+434300+102300	0	2	19	0	4	NA	NA	NA	IAT	NA	NA	NA	NA	NA	NA	NA	NA	NA	NA	NA	U	Z	U	--	--	-	TRUE
1687	1687	1181810	HGB	A0	R_000853	0	1	ZZ	12000	12000	N	0	U	U	3	3	1081977	NA	NA	NA	IA--	+471600+175200	0	0	0	0	4	NA	NA	NA	IAT	NA	NA	NA	NA	NA	NA	NA	NA	NA	NA	NA	U	Z	U	--	--	-	TRUE
1688	1688	2442810	HGB	A0	R_000853	0	1	ZZ	12000	12000	N	0	U	U	3	3	20121978	NA	NA	NA	IA--	+423100+123100	0	0	0	0	4	NA	NA	NA	IAT	NA	NA	NA	NA	NA	NA	NA	NA	NA	NA	NA	U	Z	U	--	--	-	TRUE
1689	1689	1174810	HGB	A0	R_000854	0	1	ZZ	12000	12000	N	0	U	U	3	3	25081992	NA	NA	NA	IA--	+474400+190800	0	0	0	0	4	NA	NA	NA	IAT	NA	NA	NA	NA	NA	NA	NA	NA	NA	NA	NA	U	Z	U	--	--	-	TRUE
1690	1690	2435810	HGB	A0	R_000854	0	1	ZZ	12000	12000	N	0	U	U	3	3	31011993	NA	NA	NA	IA--	+395100+162300	0	3	1	0	4	NA	NA	NA	IAT	NA	NA	NA	NA	NA	NA	NA	NA	NA	NA	NA	U	Z	U	--	--	-	TRUE
1691	1691	1255610	HGB	A0	R_000855	0	1	ZZ	12000	12000	N	0	U	U	3	3	8051979	NA	NA	NA	IA--	+473900+190200	0	0	0	0	4	NA	NA	NA	IAT	NA	NA	NA	NA	NA	NA	NA	NA	NA	NA	NA	U	Z	U	--	--	-	TRUE
1692	1692	2516610	HGB	A0	R_000855	0	1	ZZ	12000	12000	N	0	U	U	3	3	10021980	NA	NA	NA	IA--	+411400+140300	0	2	19	0	4	NA	NA	NA	IAT	NA	NA	NA	NA	NA	NA	NA	NA	NA	NA	NA	U	Z	U	--	--	-	TRUE
1693	1693	1037410	HGB	A0	R_000856	0	1	ZZ	12000	12000	N	0	M	M	3	3	12061979	NA	NA	NA	IA--	+473100+185600	0	0	0	0	4	NA	NA	NA	IAT	NA	NA	NA	NA	NA	NA	NA	NA	NA	NA	NA	U	Z	U	--	--	-	TRUE
1694	1694	2298410	HGB	A0	R_000856	0	1	ZZ	12000	12000	N	0	M	M	3	3	15111981	NA	NA	NA	IA--	+423100+121000	0	2	19	0	4	NA	NA	NA	IAT	NA	NA	NA	NA	NA	NA	NA	NA	NA	NA	NA	U	Z	U	--	--	-	TRUE
1695	1695	1182310	HGB	A0	R_000857	0	1	ZZ	12000	12000	N	0	U	U	3	3	9101983	NA	NA	NA	IA--	+473100+185600	0	0	0	0	4	NA	NA	NA	IAT	NA	NA	NA	NA	NA	NA	NA	NA	NA	NA	NA	U	Z	U	--	--	-	TRUE
1696	1696	2443310	HGB	A0	R_000857	0	1	ZZ	12000	12000	N	0	U	U	3	3	12021984	NA	NA	NA	IA--	+423300+124300	0	2	10	0	4	NA	NA	NA	IAT	NA	NA	NA	NA	NA	NA	NA	NA	NA	NA	NA	U	Z	U	--	--	-	TRUE
1697	1697	1219210	HGB	A0	R_000858	0	1	ZZ	12000	12000	N	0	U	U	4	4	19101981	NA	NA	NA	IA--	+460700+192000	0	0	0	0	4	NA	NA	NA	IAT	NA	NA	NA	NA	NA	NA	NA	NA	NA	NA	NA	U	Z	U	--	--	-	TRUE
1698	1698	2480210	HGB	A0	R_000858	0	1	ZZ	12000	12000	N	0	U	U	4	4	6121981	NA	NA	NA	IA--	+400700+182700	0	2	19	0	4	NA	NA	NA	IAT	NA	NA	NA	NA	NA	NA	NA	NA	NA	NA	NA	U	Z	U	--	--	-	TRUE
1699	1699	1158410	HGB	A0	R_000859	0	1	ZZ	12000	12000	N	0	U	U	5	5	2041983	NA	NA	NA	IA--	+461500+200900	0	0	0	0	4	NA	NA	NA	IAT	NA	NA	NA	NA	NA	NA	NA	NA	NA	NA	NA	U	Z	U	--	--	-	TRUE
1700	1700	2419410	HGB	A0	R_000859	0	1	ZZ	12000	12000	N	0	U	U	5	5	23021986	NA	NA	NA	IA--	+420600+114800	0	2	10	0	4	NA	NA	NA	IAT	NA	NA	NA	NA	NA	NA	NA	NA	NA	NA	NA	U	Z	U	--	--	-	TRUE
1701	1701	1196010	HGB	A0	R_000860	0	1	ZZ	12000	12000	N	0	U	U	3	3	9071981	NA	NA	NA	IA--	+474400+185900	0	0	0	0	4	NA	NA	NA	IAT	NA	NA	NA	NA	NA	NA	NA	NA	NA	NA	NA	U	Z	U	--	--	-	TRUE
1702	1702	2457010	HGB	A0	R_000860	0	1	ZZ	12000	12000	N	0	U	U	3	3	24021983	NA	NA	NA	IA--	+422500+115200	0	2	10	0	4	NA	NA	NA	IAT	NA	NA	NA	NA	NA	NA	NA	NA	NA	NA	NA	U	Z	U	--	--	-	TRUE
1703	1703	1203610	HGB	A0	R_000861	0	1	ZZ	12000	12000	N	0	U	U	4	4	12031979	NA	NA	NA	IA--	+472100+190300	0	0	0	0	4	NA	NA	NA	IAT	NA	NA	NA	NA	NA	NA	NA	NA	NA	NA	NA	U	Z	U	--	--	-	TRUE
1704	1704	2464610	HGB	A0	R_000861	0	1	ZZ	12000	12000	N	0	U	U	4	4	20121980	NA	NA	NA	IA--	+435900+101300	0	2	19	0	4	NA	NA	NA	IAT	NA	NA	NA	NA	NA	NA	NA	NA	NA	NA	NA	U	Z	U	--	--	-	TRUE
1705	1705	1240710	HGB	A0	R_000862	0	1	ZZ	12000	12000	N	0	U	U	2	2	28091981	NA	NA	NA	IA--	+473900+190200	0	0	0	0	4	NA	NA	NA	IAT	NA	NA	NA	NA	NA	NA	NA	NA	NA	NA	NA	U	Z	U	--	--	-	TRUE
1706	1706	2501710	HGB	A0	R_000862	0	1	ZZ	12000	12000	N	0	U	U	2	2	18101982	NA	NA	NA	IA--	+432400+133200	0	2	10	0	4	NA	NA	NA	IAT	NA	NA	NA	NA	NA	NA	NA	NA	NA	NA	NA	U	Z	U	--	--	-	TRUE
1707	1707	1166210	HGB	A0	R_000863	0	1	ZZ	12000	12000	N	0	U	U	3	3	24051981	NA	NA	NA	IA--	+473100+185600	0	0	0	0	4	NA	NA	NA	IAT	NA	NA	NA	NA	NA	NA	NA	NA	NA	NA	NA	U	Z	U	--	--	-	TRUE
1708	1708	2427210	HGB	A0	R_000863	0	1	ZZ	12000	12000	N	0	U	U	3	3	8031984	NA	NA	NA	IA--	+395400+93300	0	2	10	0	4	NA	NA	NA	IAT	NA	NA	NA	NA	NA	NA	NA	NA	NA	NA	NA	U	Z	U	--	--	-	TRUE
1709	1709	1136810	HGB	A0	R_000864	0	1	ZZ	12000	12000	N	0	U	U	3	3	4091982	NA	NA	NA	IA--	+473000+184900	0	0	0	0	4	NA	NA	NA	IAT	NA	NA	NA	NA	NA	NA	NA	NA	NA	NA	NA	U	Z	U	--	--	-	TRUE
1710	1710	2397810	HGB	A0	R_000864	0	1	ZZ	12000	12000	N	0	U	U	3	3	1021983	NA	NA	NA	IA--	+443700+114300	0	2	10	0	4	NA	NA	NA	IAT	NA	NA	NA	NA	NA	NA	NA	NA	NA	NA	NA	U	Z	U	--	--	-	TRUE
1711	1711	1029310	HGB	A0	R_000865	0	1	ZZ	12000	12000	N	0	U	U	4	4	17051980	NA	NA	NA	IA--	+473100+185600	0	0	0	0	4	NA	NA	NA	IAT	NA	NA	NA	NA	NA	NA	NA	NA	NA	NA	NA	U	Z	U	--	--	-	TRUE
1712	1712	2290310	HGB	A0	R_000865	0	1	ZZ	12000	12000	N	0	U	U	4	4	6021982	NA	NA	NA	IA--	+440900+94700	0	0	0	0	4	NA	NA	NA	IAT	NA	NA	NA	NA	NA	NA	NA	NA	NA	NA	NA	U	Z	U	--	--	-	TRUE
1713	1713	1053810	HGB	A0	R_000866	0	1	ZZ	12000	12000	N	0	U	U	0	0	9111991	NA	NA	NA	IA--	+461600+185900	0	0	0	0	4	NA	NA	NA	IAT	NA	NA	NA	NA	NA	NA	NA	NA	NA	NA	NA	U	Z	U	--	--	-	TRUE
1714	1714	2314810	HGB	A0	R_000866	0	1	ZZ	12000	12000	N	0	U	U	0	0	21101992	NA	NA	NA	IA--	+432300+124300	0	2	10	0	4	NA	NA	NA	IAT	NA	NA	NA	NA	NA	NA	NA	NA	NA	NA	NA	U	Z	U	--	--	-	TRUE
1715	1715	1042910	HGB	A0	R_000867	0	1	ZZ	12000	12000	N	0	F	F	0	0	17061980	NA	NA	NA	IA--	+473500+185600	0	0	0	0	4	NA	NA	NA	IAT	NA	NA	NA	NA	NA	NA	NA	NA	NA	NA	NA	U	Z	U	--	--	-	TRUE
1716	1716	2303910	HGB	A0	R_000867	0	1	ZZ	12000	12000	N	0	F	F	0	0	10021983	NA	NA	NA	IA--	+423200+112100	0	2	10	0	4	NA	NA	NA	IAT	NA	NA	NA	NA	NA	NA	NA	NA	NA	NA	NA	U	Z	U	--	--	-	TRUE
1717	1717	1165310	HGB	A0	R_000868	0	1	ZZ	12000	12000	N	0	M	M	4	4	13041981	NA	NA	NA	IA--	+474200+184000	0	0	0	0	4	NA	NA	NA	IAT	NA	NA	NA	NA	NA	NA	NA	NA	NA	NA	NA	U	Z	U	--	--	-	TRUE
1718	1718	2426310	HGB	A0	R_000868	0	1	ZZ	12000	12000	N	0	M	M	4	4	20021983	NA	NA	NA	IA--	+404600+90600	0	2	10	0	4	NA	NA	NA	IAT	NA	NA	NA	NA	NA	NA	NA	NA	NA	NA	NA	U	Z	U	--	--	-	TRUE
1719	1719	1201310	HGB	A0	R_000869	0	1	ZZ	12000	12000	N	0	U	U	3	3	24091982	NA	NA	NA	IA--	+471400+175100	0	0	0	0	4	NA	NA	NA	IAT	NA	NA	NA	NA	NA	NA	NA	NA	NA	NA	NA	U	Z	U	--	--	-	TRUE
1720	1720	2462310	HGB	A0	R_000869	0	1	ZZ	12000	12000	N	0	U	U	3	3	23011986	NA	NA	NA	IA--	+421800+120200	0	0	0	0	4	NA	NA	NA	IAT	NA	NA	NA	NA	NA	NA	NA	NA	NA	NA	NA	U	Z	U	--	--	-	TRUE
1721	1721	1196110	HGB	A0	R_000870	0	1	ZZ	12000	12000	N	0	M	M	4	4	31051982	NA	NA	NA	IA--	+472900+190300	0	0	0	0	4	NA	NA	NA	IAT	NA	NA	NA	NA	NA	NA	NA	NA	NA	NA	NA	U	Z	U	--	--	-	TRUE
1722	1722	2457110	HGB	A0	R_000870	0	1	ZZ	12000	12000	N	0	M	M	4	4	26021983	NA	NA	NA	IA--	+422600+120200	0	2	10	0	4	NA	NA	NA	IAT	NA	NA	NA	NA	NA	NA	NA	NA	NA	NA	NA	U	Z	U	--	--	-	TRUE
1723	1723	1200210	HGB	A0	R_000871	0	1	ZZ	12000	12000	N	0	U	U	3	3	30081981	NA	NA	NA	IA--	+473800+185000	0	0	0	0	4	NA	NA	NA	IAT	NA	NA	NA	NA	NA	NA	NA	NA	NA	NA	NA	U	Z	U	--	--	-	TRUE
1724	1724	2461210	HGB	A0	R_000871	0	1	ZZ	12000	12000	N	0	U	U	3	3	6031983	NA	NA	NA	IA--	+420600+114800	0	2	10	0	4	NA	NA	NA	IAT	NA	NA	NA	NA	NA	NA	NA	NA	NA	NA	NA	U	Z	U	--	--	-	TRUE
1725	1725	1182610	HGB	A0	R_000872	0	1	ZZ	12000	12000	N	0	U	U	4	4	9081989	NA	NA	NA	IA--	+475600+185600	0	0	0	0	4	NA	NA	NA	IAT	NA	NA	NA	NA	NA	NA	NA	NA	NA	NA	NA	U	Z	U	--	--	-	TRUE
1726	1726	2443610	HGB	A0	R_000872	0	1	ZZ	12000	12000	N	0	U	U	4	4	15111990	NA	NA	NA	IA--	+423300+122100	0	2	19	0	4	NA	NA	NA	IAT	NA	NA	NA	NA	NA	NA	NA	NA	NA	NA	NA	U	Z	U	--	--	-	TRUE
1727	1727	1166510	HGB	A0	R_000873	0	1	ZZ	12000	12000	N	0	U	U	1	1	23051985	NA	NA	NA	IA--	+462100+184100	0	0	0	0	4	NA	NA	NA	IAT	NA	NA	NA	NA	NA	NA	NA	NA	NA	NA	NA	U	Z	U	--	--	-	TRUE
1728	1728	2427510	HGB	A0	R_000873	0	1	ZZ	12000	12000	N	0	U	U	1	1	30011986	NA	NA	NA	IA--	+400200+85400	0	2	19	0	4	NA	NA	NA	IAT	NA	NA	NA	NA	NA	NA	NA	NA	NA	NA	NA	U	Z	U	--	--	-	TRUE
1729	1729	1228910	HGB	A0	R_000874	0	1	ZZ	12000	12000	N	0	U	U	2	2	20061982	NA	NA	NA	IA--	+474100+163500	0	0	0	0	4	NA	NA	NA	IAT	NA	NA	NA	NA	NA	NA	NA	NA	NA	NA	NA	U	Z	U	--	--	-	TRUE
1730	1730	2489910	HGB	A0	R_000874	0	1	ZZ	12000	12000	N	0	U	U	2	2	6031983	NA	NA	NA	IA--	+412500+125000	0	2	10	0	4	NA	NA	NA	IAT	NA	NA	NA	NA	NA	NA	NA	NA	NA	NA	NA	U	Z	U	--	--	-	TRUE
1731	1731	1249110	HGB	A0	R_000875	0	1	ZZ	12000	12000	N	0	U	U	2	2	13051982	NA	NA	NA	IA--	+473400+192200	0	0	0	0	4	NA	NA	NA	IAT	NA	NA	NA	NA	NA	NA	NA	NA	NA	NA	NA	U	Z	U	--	--	-	TRUE
1732	1732	2510110	HGB	A0	R_000875	0	1	ZZ	12000	12000	N	0	U	U	2	2	17101982	NA	NA	NA	IA--	+440000+122600	0	2	10	0	4	NA	NA	NA	IAT	NA	NA	NA	NA	NA	NA	NA	NA	NA	NA	NA	U	Z	U	--	--	-	TRUE
1733	1733	1184610	HGB	A0	R_000876	0	1	ZZ	12000	12000	N	0	U	U	2	2	29091976	NA	NA	NA	IA--	+474800+190000	0	0	0	0	4	NA	NA	NA	IAT	NA	NA	NA	NA	NA	NA	NA	NA	NA	NA	NA	U	Z	U	--	--	-	TRUE
1734	1734	2445610	HGB	A0	R_000876	0	1	ZZ	12000	12000	N	0	U	U	2	2	8121976	NA	NA	NA	IA--	+421800+120500	0	2	19	0	4	NA	NA	NA	IAT	NA	NA	NA	NA	NA	NA	NA	NA	NA	NA	NA	U	Z	U	--	--	-	TRUE
1735	1735	1153110	HGB	A0	R_000877	0	1	ZZ	12000	12000	N	0	U	U	3	3	3101976	NA	NA	NA	IA--	+474800+190000	0	0	0	0	4	NA	NA	NA	IAT	NA	NA	NA	NA	NA	NA	NA	NA	NA	NA	NA	U	Z	U	--	--	-	TRUE
1736	1736	2414110	HGB	A0	R_000877	0	1	ZZ	12000	12000	N	0	U	U	3	3	19021978	NA	NA	NA	IA--	+405200+92100	0	2	10	0	4	NA	NA	NA	IAT	NA	NA	NA	NA	NA	NA	NA	NA	NA	NA	NA	U	Z	U	--	--	-	TRUE
1737	1737	1213610	HGB	A0	R_000878	0	1	ZZ	12000	12000	N	0	U	U	4	4	23041994	NA	NA	NA	IA--	+471900+191300	0	0	0	0	4	NA	NA	NA	IAT	NA	NA	NA	NA	NA	NA	NA	NA	NA	NA	NA	U	Z	U	--	--	-	TRUE
1738	1738	2474610	HGB	A0	R_000878	0	1	ZZ	12000	12000	N	0	U	U	4	4	24122000	NA	NA	NA	IA--	+422700+122500	0	2	10	0	4	NA	NA	NA	IAT	NA	NA	NA	NA	NA	NA	NA	NA	NA	NA	NA	U	Z	U	--	--	-	TRUE
1739	1739	1260810	HGB	A0	R_000879	0	1	ZZ	12000	12000	N	0	U	U	4	4	24071994	NA	NA	NA	IA--	+471900+191300	0	0	0	0	4	NA	NA	NA	IAT	NA	NA	NA	NA	NA	NA	NA	NA	NA	NA	NA	U	Z	U	--	--	-	TRUE
1740	1740	2521810	HGB	A0	R_000879	0	1	ZZ	12000	12000	N	0	U	U	4	4	5011995	NA	NA	NA	IA--	+392200+91000	0	2	10	0	4	NA	NA	NA	IAT	NA	NA	NA	NA	NA	NA	NA	NA	NA	NA	NA	U	Z	U	--	--	-	TRUE
1741	1741	1059310	HGB	A0	R_000880	0	1	ZZ	12000	12000	N	0	U	U	2	2	22101995	NA	NA	NA	IA--	+471900+191300	0	0	0	0	4	NA	NA	NA	IAT	NA	NA	NA	NA	NA	NA	NA	NA	NA	NA	NA	U	Z	U	--	--	-	TRUE
1742	1742	2320310	HGB	A0	R_000880	0	1	ZZ	12000	12000	N	0	U	U	2	2	27011996	NA	NA	NA	IA--	+425300+111600	0	1	1	0	4	NA	NA	NA	IAT	NA	NA	NA	NA	NA	NA	NA	NA	NA	NA	NA	U	Z	U	--	--	-	TRUE
1743	1743	1224510	HGB	A0	R_000881	0	1	ZZ	12000	12000	N	0	U	U	3	3	3101995	NA	NA	NA	IA--	+482700+204400	0	0	0	0	4	NA	NA	NA	IAT	NA	NA	NA	NA	NA	NA	NA	NA	NA	NA	NA	U	Z	U	--	--	-	TRUE
1744	1744	2485510	HGB	A0	R_000881	0	1	ZZ	12000	12000	N	0	U	U	3	3	20041997	NA	NA	NA	IA--	+402100+181400	0	2	10	0	4	NA	NA	NA	IAT	NA	NA	NA	NA	NA	NA	NA	NA	NA	NA	NA	U	Z	U	--	--	-	TRUE
1745	1745	1217910	HGB	A0	R_000882	0	1	ZZ	12000	12000	N	0	U	U	3	3	1101993	NA	NA	NA	IA--	+475300+201900	0	0	0	0	4	NA	NA	NA	IAT	NA	NA	NA	NA	NA	NA	NA	NA	NA	NA	NA	U	Z	U	--	--	-	TRUE
1746	1746	2478910	HGB	A0	R_000882	0	1	ZZ	12000	12000	N	0	U	U	3	3	7111993	NA	NA	NA	IA--	+404800+164500	0	2	10	0	4	NA	NA	NA	IAT	NA	NA	NA	NA	NA	NA	NA	NA	NA	NA	NA	U	Z	U	--	--	-	TRUE
1747	1747	1178910	HGB	A0	R_000883	0	1	ZZ	12000	12000	N	0	U	U	3	3	2081994	NA	NA	NA	IA--	+472800+193200	0	0	0	0	4	NA	NA	NA	IAT	NA	NA	NA	NA	NA	NA	NA	NA	NA	NA	NA	U	Z	U	--	--	-	TRUE
1748	1748	2439910	HGB	A0	R_000883	0	1	ZZ	12000	12000	N	0	U	U	3	3	15021996	NA	NA	NA	IA--	+404300+83400	0	2	10	0	4	NA	NA	NA	IAT	NA	NA	NA	NA	NA	NA	NA	NA	NA	NA	NA	U	Z	U	--	--	-	TRUE
1749	1749	1183010	HGB	A0	R_000884	0	1	ZZ	12000	12000	N	0	U	U	3	3	1081995	NA	NA	NA	IA--	+473100+183000	0	0	0	0	4	NA	NA	NA	IAT	NA	NA	NA	NA	NA	NA	NA	NA	NA	NA	NA	U	Z	U	--	--	-	TRUE
1750	1750	2444010	HGB	A0	R_000884	0	1	ZZ	12000	12000	N	0	U	U	3	3	15011999	NA	NA	NA	IA--	+423000+122900	0	2	10	0	4	NA	NA	NA	IAT	NA	NA	NA	NA	NA	NA	NA	NA	NA	NA	NA	U	Z	U	--	--	-	TRUE
1751	1751	1229610	HGB	A0	R_000885	0	1	ZZ	12000	12000	N	0	U	U	4	4	23031995	NA	NA	NA	IA--	+471900+191300	0	0	0	0	4	NA	NA	NA	IAT	NA	NA	NA	NA	NA	NA	NA	NA	NA	NA	NA	U	Z	U	--	--	-	TRUE
1752	1752	2490610	HGB	A0	R_000885	0	1	ZZ	12000	12000	N	0	U	U	4	4	31011996	NA	NA	NA	IA--	+422800+114500	0	2	10	0	4	NA	NA	NA	IAT	NA	NA	NA	NA	NA	NA	NA	NA	NA	NA	NA	U	Z	U	--	--	-	TRUE
1753	1753	1179110	HGB	A0	R_000886	0	1	ZZ	12000	12000	N	0	U	U	3	3	16101994	NA	NA	NA	IA--	+481400+223100	0	0	0	0	4	NA	NA	NA	IAT	NA	NA	NA	NA	NA	NA	NA	NA	NA	NA	NA	U	Z	U	--	--	-	TRUE
1754	1754	2440110	HGB	A0	R_000886	0	1	ZZ	12000	12000	N	0	U	U	3	3	28021997	NA	NA	NA	IA--	+392700+84400	0	0	1	0	4	NA	NA	NA	IAT	NA	NA	NA	NA	NA	NA	NA	NA	NA	NA	NA	U	Z	U	--	--	-	TRUE
1755	1755	1229510	HGB	A0	R_000887	0	1	ZZ	12000	12000	N	0	U	U	3	3	19081994	NA	NA	NA	IA--	+475400+190400	0	0	0	0	4	NA	NA	NA	IAT	NA	NA	NA	NA	NA	NA	NA	NA	NA	NA	NA	U	Z	U	--	--	-	TRUE
1756	1756	2490510	HGB	A0	R_000887	0	1	ZZ	12000	12000	N	0	U	U	3	3	16111995	NA	NA	NA	IA--	+421900+120300	0	2	10	0	4	NA	NA	NA	IAT	NA	NA	NA	NA	NA	NA	NA	NA	NA	NA	NA	U	Z	U	--	--	-	TRUE
1757	1757	1208610	HGB	A0	R_000888	0	1	ZZ	12000	12000	N	0	U	U	3	3	9101994	NA	NA	NA	IA--	+481400+223100	0	0	0	0	4	NA	NA	NA	IAT	NA	NA	NA	NA	NA	NA	NA	NA	NA	NA	NA	U	Z	U	--	--	-	TRUE
1758	1758	2469610	HGB	A0	R_000888	0	1	ZZ	12000	12000	N	0	U	U	3	3	12101997	NA	NA	NA	IA--	+420200+115100	0	2	10	0	4	NA	NA	NA	IAT	NA	NA	NA	NA	NA	NA	NA	NA	NA	NA	NA	U	Z	U	--	--	-	TRUE
1759	1759	1256410	HGB	A0	R_000889	0	1	ZZ	12000	12000	N	0	U	U	3	3	16061995	NA	NA	NA	IA--	+482100+212800	0	0	0	0	4	NA	NA	NA	IAT	NA	NA	NA	NA	NA	NA	NA	NA	NA	NA	NA	U	Z	U	--	--	-	TRUE
1760	1760	2517410	HGB	A0	R_000889	0	1	ZZ	12000	12000	N	0	U	U	3	3	24011996	NA	NA	NA	IA--	+411800+130100	0	2	43	0	4	NA	NA	NA	IAT	NA	NA	NA	NA	NA	NA	NA	NA	NA	NA	NA	U	Z	U	--	--	-	TRUE
1761	1761	1218110	HGB	A0	R_000890	0	1	ZZ	12000	12000	N	0	U	U	3	3	30061995	NA	NA	NA	IA--	+474600+221500	0	0	0	0	4	NA	NA	NA	IAT	NA	NA	NA	NA	NA	NA	NA	NA	NA	NA	NA	U	Z	U	--	--	-	TRUE
1762	1762	2479110	HGB	A0	R_000890	0	1	ZZ	12000	12000	N	0	U	U	3	3	10111997	NA	NA	NA	IA--	+405800+170700	0	2	10	0	4	NA	NA	NA	IAT	NA	NA	NA	NA	NA	NA	NA	NA	NA	NA	NA	U	Z	U	--	--	-	TRUE
1763	1763	1224710	HGB	A0	R_000891	0	1	ZZ	12000	12000	N	0	U	U	3	3	11101997	NA	NA	NA	IA--	+473200+213700	0	0	0	0	4	NA	NA	NA	IAT	NA	NA	NA	NA	NA	NA	NA	NA	NA	NA	NA	U	Z	U	--	--	-	TRUE
1764	1764	2485710	HGB	A0	R_000891	0	1	ZZ	12000	12000	N	0	U	U	3	3	18101998	NA	NA	NA	IA--	+401100+175700	0	2	10	0	4	NA	NA	NA	IAT	NA	NA	NA	NA	NA	NA	NA	NA	NA	NA	NA	U	Z	U	--	--	-	TRUE
1765	1765	1179310	HGB	A0	R_000892	0	1	ZZ	12000	12000	N	0	M	M	4	4	25051997	NA	NA	NA	IA--	+471800+185800	0	0	0	0	4	NA	NA	NA	IAT	NA	NA	NA	NA	NA	NA	NA	NA	NA	NA	NA	U	Z	U	--	--	-	TRUE
1766	1766	2440310	HGB	A0	R_000892	0	1	ZZ	12000	12000	N	0	M	M	4	4	15021998	NA	NA	NA	IA--	+404700+91000	0	2	10	0	4	NA	NA	NA	IAT	NA	NA	NA	NA	NA	NA	NA	NA	NA	NA	NA	U	Z	U	--	--	-	TRUE
1767	1767	1189610	HGB	A0	R_000893	0	1	ZZ	12000	12000	N	0	U	U	3	3	21101996	NA	NA	NA	IA--	+472200+164100	0	0	0	0	4	NA	NA	NA	IAT	NA	NA	NA	NA	NA	NA	NA	NA	NA	NA	NA	U	Z	U	--	--	-	TRUE
1768	1768	2450610	HGB	A0	R_000893	0	1	ZZ	12000	12000	N	0	U	U	3	3	26012000	NA	NA	NA	IA--	+421300+125300	0	2	10	0	4	NA	NA	NA	IAT	NA	NA	NA	NA	NA	NA	NA	NA	NA	NA	NA	U	Z	U	--	--	-	TRUE
1769	1769	1065910	HGB	A0	R_000894	0	1	ZZ	12000	12000	N	0	U	U	3	3	22101997	NA	NA	NA	IA--	+472200+164100	0	0	0	0	4	NA	NA	NA	IAT	NA	NA	NA	NA	NA	NA	NA	NA	NA	NA	NA	U	Z	U	--	--	-	TRUE
1770	1770	2326910	HGB	A0	R_000894	0	1	ZZ	12000	12000	N	0	U	U	3	3	15011998	NA	NA	NA	IA--	+432900+103800	0	2	10	0	4	NA	NA	NA	IAT	NA	NA	NA	NA	NA	NA	NA	NA	NA	NA	NA	U	Z	U	--	--	-	TRUE
1771	1771	1065810	HGB	A0	R_000895	0	1	ZZ	12000	12000	N	0	U	U	3	3	27091997	NA	NA	NA	IA--	+471900+191300	0	0	0	0	4	NA	NA	NA	IAT	NA	NA	NA	NA	NA	NA	NA	NA	NA	NA	NA	U	Z	U	--	--	-	TRUE
1772	1772	2326810	HGB	A0	R_000895	0	1	ZZ	12000	12000	N	0	U	U	3	3	15101997	NA	NA	NA	IA--	+432200+103600	0	2	10	0	4	NA	NA	NA	IAT	NA	NA	NA	NA	NA	NA	NA	NA	NA	NA	NA	U	Z	U	--	--	-	TRUE
1773	1773	1054010	HGB	A0	R_000896	0	1	ZZ	12000	12000	N	0	U	U	3	3	22081997	NA	NA	NA	IA--	+471300+201800	0	0	0	0	4	NA	NA	NA	IAT	NA	NA	NA	NA	NA	NA	NA	NA	NA	NA	NA	U	Z	U	--	--	-	TRUE
1774	1774	2315010	HGB	A0	R_000896	0	1	ZZ	12000	12000	N	0	U	U	3	3	18011999	NA	NA	NA	IA--	+430700+123500	0	0	0	0	4	NA	NA	NA	IAT	NA	NA	NA	NA	NA	NA	NA	NA	NA	NA	NA	U	Z	U	--	--	-	TRUE
1775	1775	1012210	HGB	A0	R_000897	0	1	ZZ	12000	12000	N	0	U	U	5	5	3042001	NA	NA	NA	IA--	+464300+171500	0	0	0	0	4	NA	NA	NA	IAT	NA	NA	NA	NA	NA	NA	NA	NA	NA	NA	NA	U	Z	U	--	--	-	TRUE
1776	1776	2273210	HGB	A0	R_000897	0	1	ZZ	12000	12000	N	0	U	U	5	5	19012002	NA	NA	NA	IA--	+433800+110400	0	2	10	0	4	NA	NA	NA	IAT	NA	NA	NA	NA	NA	NA	NA	NA	NA	NA	NA	U	Z	U	--	--	-	TRUE
1777	1777	1256710	HGB	A0	R_000898	0	1	ZZ	12000	12000	N	0	U	U	3	3	4091997	NA	NA	NA	IA--	+471300+183700	0	0	0	0	4	NA	NA	NA	IAT	NA	NA	NA	NA	NA	NA	NA	NA	NA	NA	NA	U	Z	U	--	--	-	TRUE
1778	1778	2517710	HGB	A0	R_000898	0	1	ZZ	12000	12000	N	0	U	U	3	3	22101998	NA	NA	NA	IA--	+413300+125900	0	2	10	0	4	NA	NA	NA	IAT	NA	NA	NA	NA	NA	NA	NA	NA	NA	NA	NA	U	Z	U	--	--	-	TRUE
1779	1779	189500	HGB	A0	R_000899	0	4	ZZ	12000	12000	N	0	U	U	0	0	15102005	0	NA	NA	IA20	+431848+120202	0	2	10	0	4	882	232	748	IAT	NA	NA	NA	NA	NA	NA	NA	NA	NA	NA	NA	U	-	U	--	--	-	TRUE
1780	1780	114841	HGB	A0	R_000900	0	4	ZZ	12000	12000	N	0	U	U	0	0	23102004	0	NA	NA	IA31	+431935+133253	0	2	10	0	4	625	227	8	IAT	NA	NA	NA	NA	NA	NA	NA	NA	NA	NA	NA	U	-	U	--	--	-	TRUE
1781	1781	276136	HGB	A0	R_000901	1	4	ZZ	12000	12000	N	0	U	U	0	0	24112011	0	NA	NA	IA31	+425237+134450	1	2	10	0	4	580	203	110	IAT	NA	NA	NA	NA	NA	NA	NA	NA	NA	NA	NA	U	-	U	--	--	-	TRUE
1782	1782	1233910	HGB	A0	R_000902	0	1	ZZ	12000	12000	N	0	U	U	3	3	5101996	NA	NA	NA	IA--	+471900+191300	0	0	0	0	4	NA	NA	NA	IAT	NA	NA	NA	NA	NA	NA	NA	NA	NA	NA	NA	U	Z	U	--	--	-	TRUE
1783	1783	2494910	HGB	A0	R_000902	0	1	ZZ	12000	12000	N	0	U	U	3	3	22011998	NA	NA	NA	IA--	+420900+125000	0	2	10	0	4	NA	NA	NA	IAT	NA	NA	NA	NA	NA	NA	NA	NA	NA	NA	NA	U	Z	U	--	--	-	TRUE
1784	1784	1238210	HGB	A0	R_000903	0	1	ZZ	12000	12000	N	0	U	U	6	6	8041996	NA	NA	NA	IA--	+471900+191300	0	0	0	0	4	NA	NA	NA	IAT	NA	NA	NA	NA	NA	NA	NA	NA	NA	NA	NA	U	Z	U	--	--	-	TRUE
1785	1785	2499210	HGB	A0	R_000903	0	1	ZZ	12000	12000	N	0	U	U	6	6	19101996	NA	NA	NA	IA--	+435000+122500	0	2	10	0	4	NA	NA	NA	IAT	NA	NA	NA	NA	NA	NA	NA	NA	NA	NA	NA	U	Z	U	--	--	-	TRUE
1786	1786	1059410	HGB	A0	R_000904	0	1	ZZ	12000	12000	N	0	U	U	3	3	5101998	NA	NA	NA	IA--	+482700+204400	0	0	0	0	4	NA	NA	NA	IAT	NA	NA	NA	NA	NA	NA	NA	NA	NA	NA	NA	U	Z	U	--	--	-	TRUE
1787	1787	2320410	HGB	A0	R_000904	0	1	ZZ	12000	12000	N	0	U	U	3	3	23011999	NA	NA	NA	IA--	+424600+105300	0	2	10	0	4	NA	NA	NA	IAT	NA	NA	NA	NA	NA	NA	NA	NA	NA	NA	NA	U	Z	U	--	--	-	TRUE
1788	1788	218211	HGB	A0	R_000905	1	4	ZZ	11870	12000	N	0	U	U	0	0	20012008	0	NA	NA	IA28	+423949+121551	0	2	10	0	4	581	216	273	IAT	NA	NA	NA	NA	NA	NA	NA	NA	NA	NA	NA	U	-	U	--	--	0	TRUE
1789	1789	218861	HGB	A0	R_000906	1	4	ZZ	12000	12000	N	0	U	U	0	0	27102007	0	NA	NA	IA28	+424228+121745	0	2	10	0	4	710	229	1605	IAT	NA	NA	NA	NA	NA	NA	NA	NA	NA	NA	NA	U	-	U	--	--	0	TRUE
1790	1790	114842	HGB	A0	R_000907	1	4	ZZ	12000	12000	N	0	U	U	0	0	11012006	0	NA	NA	IA49	+400839+152128	0	2	10	0	4	820	201	545	IAT	NA	NA	NA	NA	NA	NA	NA	NA	NA	NA	NA	U	-	U	--	--	-	TRUE
1791	1791	1215210	HGB	A0	R_000908	0	1	ZZ	12000	12000	N	0	U	U	5	5	31031997	NA	NA	NA	IA--	+471900+191300	0	0	0	0	4	NA	NA	NA	IAT	NA	NA	NA	NA	NA	NA	NA	NA	NA	NA	NA	U	Z	U	--	--	-	TRUE
1792	1792	2476210	HGB	A0	R_000908	0	1	ZZ	12000	12000	N	0	U	U	5	5	20101997	NA	NA	NA	IA--	+431800+132700	0	2	10	0	4	NA	NA	NA	IAT	NA	NA	NA	NA	NA	NA	NA	NA	NA	NA	NA	U	Z	U	--	--	-	TRUE
1793	1793	1189510	HGB	A0	R_000909	0	1	ZZ	12000	12000	N	0	U	U	3	3	3101997	NA	NA	NA	IA--	+471900+191300	0	0	0	0	4	NA	NA	NA	IAT	NA	NA	NA	NA	NA	NA	NA	NA	NA	NA	NA	U	Z	U	--	--	-	TRUE
1794	1794	2450510	HGB	A0	R_000909	0	1	ZZ	12000	12000	N	0	U	U	3	3	24011999	NA	NA	NA	IA--	+422500+140300	0	2	10	0	4	NA	NA	NA	IAT	NA	NA	NA	NA	NA	NA	NA	NA	NA	NA	NA	U	Z	U	--	--	-	TRUE
1795	1795	1218210	HGB	A0	R_000910	0	1	ZZ	12000	12000	N	0	U	U	3	3	21071998	NA	NA	NA	IA--	+471900+191300	0	0	0	0	4	NA	NA	NA	IAT	NA	NA	NA	NA	NA	NA	NA	NA	NA	NA	NA	U	Z	U	--	--	-	TRUE
1796	1796	2479210	HGB	A0	R_000910	0	1	ZZ	12000	12000	N	0	U	U	3	3	18111998	NA	NA	NA	IA--	+410000+164100	0	2	10	0	4	NA	NA	NA	IAT	NA	NA	NA	NA	NA	NA	NA	NA	NA	NA	NA	U	Z	U	--	--	-	TRUE
1797	1797	1151310	HGB	A0	R_000911	0	1	ZZ	12000	12000	N	0	U	U	3	3	9092000	NA	NA	NA	IA--	+471900+191300	0	0	0	0	4	NA	NA	NA	IAT	NA	NA	NA	NA	NA	NA	NA	NA	NA	NA	NA	U	Z	U	--	--	-	TRUE
1798	1798	2412310	HGB	A0	R_000911	0	1	ZZ	12000	12000	N	0	U	U	3	3	23012002	NA	NA	NA	IA--	+415500+155400	0	2	10	0	4	NA	NA	NA	IAT	NA	NA	NA	NA	NA	NA	NA	NA	NA	NA	NA	U	Z	U	--	--	-	TRUE
1799	1799	1151410	HGB	A0	R_000912	0	1	ZZ	12000	12000	N	0	U	U	3	3	23102001	NA	NA	NA	IA--	+471900+191300	0	0	0	0	4	NA	NA	NA	IAT	NA	NA	NA	NA	NA	NA	NA	NA	NA	NA	NA	U	Z	U	--	--	-	TRUE
1800	1800	2412410	HGB	A0	R_000912	0	1	ZZ	12000	12000	N	0	U	U	3	3	27012002	NA	NA	NA	IA--	+411800+160400	0	2	10	0	4	NA	NA	NA	IAT	NA	NA	NA	NA	NA	NA	NA	NA	NA	NA	NA	U	Z	U	--	--	-	TRUE
1801	1801	1249710	HGB	A0	R_000913	0	1	ZZ	12000	12000	N	0	F	F	4	4	17061986	NA	NA	NA	IA--	+461200+185700	0	0	0	0	4	NA	NA	NA	IAT	NA	NA	NA	NA	NA	NA	NA	NA	NA	NA	NA	U	Z	U	--	--	-	TRUE
1802	1802	2510710	HGB	A0	R_000913	0	1	ZZ	12000	12000	N	0	F	F	4	4	20021989	NA	NA	NA	IA--	+435900+122500	0	2	10	0	4	NA	NA	NA	IAT	NA	NA	NA	NA	NA	NA	NA	NA	NA	NA	NA	U	Z	U	--	--	-	TRUE
1803	1803	101357	HGB	A0	R_000914	0	4	ZZ	12000	12000	N	0	U	U	0	0	1112004	0	9	0	IA33	+441014+121437	0	7	20	0	4	805	236	46	IAT	NA	NA	NA	NA	NA	NA	NA	NA	NA	NA	NA	U	-	U	--	--	0	TRUE
1804	1804	231624	HGB	A0	R_000915	0	4	ZZ	12000	12000	N	0	F	U	4	4	6012008	0	16	0	IA62	+400654+83704	0	2	10	0	4	1142	226	139	IAT	NA	NA	NA	NA	NA	NA	NA	NA	NA	NA	NA	U	-	W	--	--	-	TRUE
1805	1805	1222310	HGB	A0	R_000916	0	1	ZZ	12000	12000	N	0	U	U	3	3	8102000	NA	NA	NA	IA--	+472200+164100	0	0	0	0	4	NA	NA	NA	IAT	NA	NA	NA	NA	NA	NA	NA	NA	NA	NA	NA	U	Z	U	--	--	-	TRUE
1806	1806	2483310	HGB	A0	R_000916	0	1	ZZ	12000	12000	N	0	U	U	3	3	11112000	NA	NA	NA	IA--	+424800+123100	0	2	10	0	4	NA	NA	NA	IAT	NA	NA	NA	NA	NA	NA	NA	NA	NA	NA	NA	U	Z	U	--	--	-	TRUE
1807	1807	1258610	HGB	A0	R_000917	0	1	ZZ	12000	12000	N	0	U	U	3	3	17102000	NA	NA	NA	IA--	+472200+164100	0	0	0	0	4	NA	NA	NA	IAT	NA	NA	NA	NA	NA	NA	NA	NA	NA	NA	NA	U	Z	U	--	--	-	TRUE
1808	1808	2519610	HGB	A0	R_000917	0	1	ZZ	12000	12000	N	0	U	U	3	3	12112000	NA	NA	NA	IA--	+420100+124500	0	2	10	0	4	NA	NA	NA	IAT	NA	NA	NA	NA	NA	NA	NA	NA	NA	NA	NA	U	Z	U	--	--	-	TRUE
1809	1809	1218410	HGB	A0	R_000918	0	1	ZZ	12000	12000	N	0	U	U	3	3	6112000	NA	NA	NA	IA--	+472200+164100	0	0	0	0	4	NA	NA	NA	IAT	NA	NA	NA	NA	NA	NA	NA	NA	NA	NA	NA	U	Z	U	--	--	-	TRUE
1810	1810	2479410	HGB	A0	R_000918	0	1	ZZ	12000	12000	N	0	U	U	3	3	4012001	NA	NA	NA	IA--	+400800+181700	0	2	10	0	4	NA	NA	NA	IAT	NA	NA	NA	NA	NA	NA	NA	NA	NA	NA	NA	U	Z	U	--	--	-	TRUE
1811	1811	218358	HGB	A0	R_000919	1	4	ZZ	12000	12000	N	0	U	U	0	0	26122007	0	NA	NA	IA62	+391805+84009	3	2	10	0	4	1399	227	1199	IAT	NA	NA	NA	NA	NA	NA	NA	NA	NA	NA	NA	-	-	U	--	--	0	TRUE
1812	1812	189661	HGB	A0	R_000920	0	4	ZZ	12000	12000	N	0	U	U	0	0	13112006	9	NA	NA	IA54	+420647+144230	3	2	10	0	4	846	215	760	IAT	NA	NA	NA	NA	NA	NA	NA	NA	NA	NA	NA	-	-	U	--	--	-	TRUE
1813	1813	98200	HGB	A0	R_000921	1	4	ZZ	12000	12000	N	0	U	U	0	0	31122005	0	NA	NA	IA59	+403803+170213	3	2	10	0	4	762	193	70	IAT	NA	NA	NA	NA	NA	NA	NA	NA	NA	NA	NA	U	-	U	--	--	-	TRUE
1814	1814	231627	HGB	A0	R_000922	1	4	ZZ	12000	12000	N	0	U	U	0	0	15102008	4	NA	NA	IA28	+422847+123409	0	2	10	0	4	577	229	1178	IAT	NA	NA	NA	NA	NA	NA	NA	NA	NA	NA	NA	U	-	U	--	--	-	TRUE
1815	1815	184147	HGB	A0	R_000923	1	4	ZZ	12000	12000	N	0	U	U	0	0	11012006	0	NA	NA	IA48	+412731+123923	3	2	10	0	4	1003	222	110	IAT	NA	NA	NA	NA	NA	NA	NA	NA	NA	NA	NA	-	-	U	--	--	0	TRUE
1816	1816	182653	HGB	A0	R_000924	0	4	ZZ	12000	12000	N	0	U	U	0	0	29102006	0	NA	NA	IA48	+420734+123001	0	2	10	0	4	952	225	379	IAT	NA	NA	NA	NA	NA	NA	NA	NA	NA	NA	NA	U	-	U	--	--	-	TRUE
1817	1817	194531	HGB	A0	R_000925	0	4	ZZ	12000	12000	N	0	U	U	2	2	6112005	0	NA	NA	IA52	+403844+173104	0	2	10	0	4	931	206	40	IAT	NA	NA	NA	NA	NA	NA	NA	NA	NA	NA	NA	-	-	U	--	--	-	TRUE
1818	1818	245443	HGB	A0	R_000926	1	4	ZZ	12000	12000	N	0	U	U	0	0	21112009	0	NA	NA	IA53	+413535+145442	0	2	10	0	4	720	209	769	IAT	NA	NA	NA	NA	NA	NA	NA	NA	NA	NA	NA	U	-	U	--	--	0	TRUE
1819	1819	218356	HGB	A0	R_000927	1	4	ZZ	12000	12000	N	0	U	U	0	0	5102007	0	NA	NA	IA03	+452737+102901	0	2	10	0	4	518	248	342	IAT	NA	NA	NA	NA	NA	NA	NA	NA	NA	NA	NA	U	-	U	--	--	0	TRUE
1820	1820	235293	HGB	A0	R_000928	0	4	ZZ	12000	12000	N	0	U	U	0	0	19102009	0	NA	NA	IA23	+425344+105539	0	1	1	0	4	690	238	64	IAT	NA	NA	NA	NA	NA	NA	NA	NA	NA	NA	NA	-	-	U	--	--	-	TRUE
1821	1821	218357	HGB	A0	R_000929	1	4	ZZ	12000	12000	N	0	U	U	0	0	1122007	0	NA	NA	IA29	+422755+114504	0	2	10	0	4	963	229	61	IAT	NA	NA	NA	NA	NA	NA	NA	NA	NA	NA	NA	U	-	U	--	--	-	TRUE
1822	1822	245553	HGB	A0	R_000930	1	4	ZZ	12000	12000	N	0	U	U	0	0	31012010	0	NA	NA	IA29	+422755+114504	0	2	10	0	4	963	229	472	IAT	NA	NA	NA	NA	NA	NA	NA	NA	NA	NA	NA	U	-	U	--	--	0	TRUE
1823	1823	231626	HGB	A0	R_000931	0	4	ZZ	12000	12000	N	0	U	U	0	0	7122008	0	9	0	IA55	+411557+155355	3	2	10	0	4	933	216	64	IAT	NA	NA	NA	NA	NA	NA	NA	NA	NA	NA	NA	U	-	U	--	--	0	TRUE
1824	1824	228203	HGB	A0	R_000932	1	4	ZZ	12000	12000	N	0	U	U	0	2	9012011	0	NA	NA	IA51	+411229+161233	0	2	10	0	4	880	205	95	IAT	NA	NA	NA	NA	NA	NA	NA	NA	NA	NA	NA	-	-	U	--	--	-	TRUE
1825	1825	101350	HGB	A0	R_000933	0	4	ZZ	12000	12000	N	0	U	U	0	0	19012003	0	NA	NA	IA47	+382309+160624	0	2	10	0	4	1211	207	453	IAT	NA	NA	NA	NA	NA	NA	NA	NA	NA	NA	NA	U	-	U	--	--	-	TRUE
1826	1826	172234	HGB	A0	R_000934	1	4	ZZ	12000	12000	N	0	U	U	0	0	26122002	0	NA	NA	IA27	+430723+110901	0	2	10	0	4	947	234	110	IAT	NA	NA	NA	NA	NA	NA	NA	NA	NA	NA	NA	U	-	U	--	--	-	TRUE
1827	1827	190752	HGB	A0	R_000935	1	4	ZZ	12000	12000	N	0	U	U	0	0	11102003	0	NA	NA	IA18	+453626+104747	0	2	10	0	4	671	256	25	IAT	NA	NA	NA	NA	NA	NA	NA	NA	NA	NA	NA	U	-	U	--	--	-	TRUE
1828	1828	1234110	HGB	A0	R_000936	0	1	ZZ	12000	12000	N	0	U	U	3	3	14102001	NA	NA	NA	IA--	+482700+204400	0	0	0	0	4	NA	NA	NA	IAT	NA	NA	NA	NA	NA	NA	NA	NA	NA	NA	NA	U	Z	U	--	--	-	TRUE
1829	1829	2495110	HGB	A0	R_000936	0	1	ZZ	12000	12000	N	0	U	U	3	3	11022002	NA	NA	NA	IA--	+403700+164800	0	1	0	0	4	NA	NA	NA	IAT	NA	NA	NA	NA	NA	NA	NA	NA	NA	NA	NA	U	Z	U	--	--	-	TRUE
1830	1830	116401	HGB	A0	R_000937	0	4	ZZ	12000	12000	N	0	U	U	0	0	25012006	0	NA	NA	IA23	+424831+110802	0	2	10	0	4	1070	239	157	IAT	NA	NA	NA	NA	NA	NA	NA	NA	NA	NA	NA	U	-	U	--	--	-	TRUE
1831	1831	241321	HGB	A0	R_000938	0	4	ZZ	12000	12000	N	0	U	U	0	0	24102005	0	NA	NA	IA21	+440912+112246	0	2	10	0	4	543	230	729	IAT	NA	NA	NA	NA	NA	NA	NA	NA	NA	NA	NA	U	-	U	--	--	-	TRUE
1832	1832	1173810	HGB	A0	R_000939	0	1	ZZ	12000	12000	N	0	U	U	3	3	6102001	NA	NA	NA	IA--	+481400+223100	0	0	0	0	4	NA	NA	NA	IAT	NA	NA	NA	NA	NA	NA	NA	NA	NA	NA	NA	U	Z	U	--	--	-	TRUE
1833	1833	2434810	HGB	A0	R_000939	0	1	ZZ	12000	12000	N	0	U	U	3	3	18102002	NA	NA	NA	IA--	+383700+160400	0	2	10	0	4	NA	NA	NA	IAT	NA	NA	NA	NA	NA	NA	NA	NA	NA	NA	NA	U	Z	U	--	--	-	TRUE
1834	1834	236660	HRZ	A0	R_000940	0	4	ZZ	12000	12000	N	0	U	U	0	0	13102008	0	NA	NA	IA42	+405714+141808	0	2	10	0	4	482	183	NA	IAT	NA	NA	NA	NA	NA	NA	NA	NA	NA	NA	NA	U	-	U	--	--	-	TRUE
1835	1835	236661	HRZ	A0	R_000941	0	4	ZZ	12000	12000	N	0	U	U	0	0	27012008	0	NA	NA	IA62	+391548+83825	0	2	10	0	4	808	236	716	IAT	NA	NA	NA	NA	NA	NA	NA	NA	NA	NA	NA	U	-	U	--	--	0	TRUE
1836	1836	2577	IAA	A0	R_000942	0	1	ZZ	12000	12000	N	0	U	U	0	0	14101953	0	NA	NA	IA30	+433621+130936	0	0	0	0	4	NA	NA	NA	IAT	NA	NA	NA	NA	NA	NA	NA	NA	NA	NA	NA	U	Z	U	--	--	-	TRUE
1837	1837	2601	IAA	A0	R_000943	0	1	ZZ	12000	12000	N	0	U	U	4	4	24021953	0	NA	NA	IA30	+433621+130936	0	0	0	0	4	NA	NA	NA	IAT	NA	NA	NA	NA	NA	NA	NA	NA	NA	NA	NA	U	Z	U	--	--	-	TRUE
1838	1838	118250	IAA	A0	R_000944	0	1	ZZ	12000	12000	N	0	U	U	4	4	4031955	0	NA	NA	IA30	+433621+130936	0	0	0	0	4	NA	NA	NA	IAT	NA	NA	NA	NA	NA	NA	NA	NA	NA	NA	NA	U	Z	U	--	--	-	TRUE
1839	1839	2574	IAA	A0	R_000945	0	1	ZZ	12000	12000	N	0	U	U	0	0	20101958	0	NA	NA	IA30	+433621+130936	0	0	0	0	4	NA	NA	NA	IAT	NA	NA	NA	NA	NA	NA	NA	NA	NA	NA	NA	U	Z	U	--	--	-	TRUE
1840	1840	2551	IAA	A0	R_000946	0	1	ZZ	12000	12000	N	0	U	U	0	0	4031959	0	NA	NA	IA30	+433621+130936	0	0	0	0	4	NA	NA	NA	IAT	NA	NA	NA	NA	NA	NA	NA	NA	NA	NA	NA	U	Z	U	--	--	-	TRUE
1841	1841	118081	IAA	A0	R_000947	0	1	ZZ	12000	12000	N	0	U	U	0	0	28021959	0	NA	NA	IA30	+433621+130936	0	0	0	0	4	NA	NA	NA	IAT	NA	NA	NA	NA	NA	NA	NA	NA	NA	NA	NA	U	Z	U	--	--	-	TRUE
1842	1842	2561	IAA	A0	R_000948	0	1	ZZ	12000	12000	N	0	U	U	4	4	25101958	0	NA	NA	IA30	+433621+130936	0	0	0	0	4	NA	NA	NA	IAT	NA	NA	NA	NA	NA	NA	NA	NA	NA	NA	NA	U	Z	U	--	--	-	TRUE
1843	1843	2557	IAA	A0	R_000949	0	1	ZZ	12000	12000	N	0	U	U	4	4	25101958	0	NA	NA	IA30	+433621+130936	0	0	0	0	4	NA	NA	NA	IAT	NA	NA	NA	NA	NA	NA	NA	NA	NA	NA	NA	U	Z	U	--	--	-	TRUE
1844	1844	118143	IAA	A0	R_000950	0	1	ZZ	12000	12000	N	0	U	U	0	0	22051963	0	NA	NA	IA34	+460321+131331	0	0	0	0	4	NA	NA	NA	IAT	NA	NA	NA	NA	NA	NA	NA	NA	NA	NA	NA	U	Z	U	--	--	-	TRUE
1845	1845	1230410	IAA	A0	R_000951	0	1	ZZ	12000	12000	N	0	U	U	0	0	14101953	NA	NA	NA	IA--	+433700+130900	0	0	0	0	4	NA	NA	NA	IAT	NA	NA	NA	NA	NA	NA	NA	NA	NA	NA	NA	U	Z	U	--	--	-	TRUE
1846	1846	2491410	IAA	A0	R_000951	0	1	ZZ	12000	12000	N	0	U	U	0	0	15101953	NA	NA	NA	IA--	+433600+130900	0	2	19	0	4	NA	NA	NA	IAT	NA	NA	NA	NA	NA	NA	NA	NA	NA	NA	NA	U	Z	U	--	--	-	TRUE
1847	1847	1230310	IAA	A0	R_000952	0	1	ZZ	12000	12000	N	0	U	U	4	4	24021953	NA	NA	NA	IA--	+433700+130900	0	0	0	0	4	NA	NA	NA	IAT	NA	NA	NA	NA	NA	NA	NA	NA	NA	NA	NA	U	Z	U	--	--	-	TRUE
1848	1848	2491310	IAA	A0	R_000952	0	1	ZZ	12000	12000	N	0	U	U	4	4	19031953	NA	NA	NA	IA--	+433800+131000	0	2	19	0	4	NA	NA	NA	IAT	NA	NA	NA	NA	NA	NA	NA	NA	NA	NA	NA	U	Z	U	--	--	-	TRUE
1849	1849	1230910	IAA	A0	R_000953	0	1	ZZ	12000	12000	N	0	U	U	4	4	4031955	NA	NA	NA	IA--	+433700+130900	0	0	0	0	4	NA	NA	NA	IAT	NA	NA	NA	NA	NA	NA	NA	NA	NA	NA	NA	U	Z	U	--	--	-	TRUE
1850	1850	2491910	IAA	A0	R_000953	0	1	ZZ	12000	12000	N	0	U	U	4	4	5031955	NA	NA	NA	IA--	+433800+130800	0	0	20	0	4	NA	NA	NA	IAT	NA	NA	NA	NA	NA	NA	NA	NA	NA	NA	NA	U	Z	U	--	--	-	TRUE
1851	1851	1218710	IAA	A0	R_000954	0	1	ZZ	12000	12000	N	0	U	U	0	0	5111958	NA	NA	NA	IA--	+433700+130900	0	0	0	0	4	NA	NA	NA	IAT	NA	NA	NA	NA	NA	NA	NA	NA	NA	NA	NA	U	Z	U	--	--	-	TRUE
1852	1852	2479710	IAA	A0	R_000954	0	1	ZZ	12000	12000	N	0	U	U	0	0	23021961	NA	NA	NA	IA--	+403300+172700	0	2	19	0	4	NA	NA	NA	IAT	NA	NA	NA	NA	NA	NA	NA	NA	NA	NA	NA	U	Z	U	--	--	-	TRUE
1853	1853	1237010	IAA	A0	R_000955	0	1	ZZ	12000	12000	N	0	U	U	0	0	4031959	NA	NA	NA	IA--	+433700+130900	0	0	0	0	4	NA	NA	NA	IAT	NA	NA	NA	NA	NA	NA	NA	NA	NA	NA	NA	U	Z	U	--	--	-	TRUE
1854	1854	2498010	IAA	A0	R_000955	0	1	ZZ	12000	12000	N	0	U	U	0	0	13111960	NA	NA	NA	IA--	+391800+91200	0	2	19	0	4	NA	NA	NA	IAT	NA	NA	NA	NA	NA	NA	NA	NA	NA	NA	NA	U	Z	U	--	--	-	TRUE
1855	1855	1232010	IAA	A0	R_000956	0	1	ZZ	12000	12000	N	0	U	U	0	0	28021959	NA	NA	NA	IA--	+433700+130900	0	0	0	0	4	NA	NA	NA	IAT	NA	NA	NA	NA	NA	NA	NA	NA	NA	NA	NA	U	Z	U	--	--	-	TRUE
1856	1856	2493010	IAA	A0	R_000956	0	1	ZZ	12000	12000	N	0	U	U	0	0	2061962	NA	NA	NA	IA--	+433600+130300	0	2	19	0	4	NA	NA	NA	IAT	NA	NA	NA	NA	NA	NA	NA	NA	NA	NA	NA	U	Z	U	--	--	-	TRUE
1857	1857	1231510	IAA	A0	R_000957	0	1	ZZ	12000	12000	N	0	U	U	4	4	25101958	NA	NA	NA	IA--	+433700+130900	0	0	0	0	4	NA	NA	NA	IAT	NA	NA	NA	NA	NA	NA	NA	NA	NA	NA	NA	U	Z	U	--	--	-	TRUE
1858	1858	2492510	IAA	A0	R_000957	0	1	ZZ	12000	12000	N	0	U	U	4	4	15011959	NA	NA	NA	IA--	+433700+130900	0	2	19	0	4	NA	NA	NA	IAT	NA	NA	NA	NA	NA	NA	NA	NA	NA	NA	NA	U	Z	U	--	--	-	TRUE
1859	1859	1231610	IAA	A0	R_000958	0	1	ZZ	12000	12000	N	0	U	U	4	4	25101958	NA	NA	NA	IA--	+433700+130900	0	0	0	0	4	NA	NA	NA	IAT	NA	NA	NA	NA	NA	NA	NA	NA	NA	NA	NA	U	Z	U	--	--	-	TRUE
1860	1860	2492610	IAA	A0	R_000958	0	1	ZZ	12000	12000	N	0	U	U	4	4	15011959	NA	NA	NA	IA--	+433700+130900	0	2	19	0	4	NA	NA	NA	IAT	NA	NA	NA	NA	NA	NA	NA	NA	NA	NA	NA	U	Z	U	--	--	-	TRUE
1861	1861	118329	IAA	A0	R_000959	0	1	ZZ	12000	12000	N	0	U	U	4	4	13031954	0	NA	NA	IA30	+433621+130936	0	0	0	0	4	NA	NA	NA	IAT	NA	NA	NA	NA	NA	NA	NA	NA	NA	NA	NA	U	Z	U	--	--	-	TRUE
1862	1862	2584	IAA	A0	R_000960	0	1	ZZ	12000	12000	N	0	U	U	0	0	2111953	0	NA	NA	IA30	+433621+130936	0	0	0	0	4	NA	NA	NA	IAT	NA	NA	NA	NA	NA	NA	NA	NA	NA	NA	NA	U	Z	U	--	--	-	TRUE
1863	1863	118151	IAA	A0	R_000961	0	1	ZZ	12000	12000	N	0	U	U	0	0	25101953	0	NA	NA	IA30	+434247+131244	0	0	0	0	4	NA	NA	NA	IAT	NA	NA	NA	NA	NA	NA	NA	NA	NA	NA	NA	U	Z	U	--	--	-	TRUE
1864	1864	117751	IAA	A0	R_000962	0	1	ZZ	12000	12000	N	0	U	U	0	0	2111953	0	NA	NA	IA30	+433621+130936	0	0	0	0	4	NA	NA	NA	IAT	NA	NA	NA	NA	NA	NA	NA	NA	NA	NA	NA	U	Z	U	--	--	-	TRUE
1865	1865	2552	IAA	A0	R_000963	0	1	ZZ	12000	12000	N	0	U	U	4	4	19101955	0	NA	NA	IA30	+433621+130936	0	0	0	0	4	NA	NA	NA	IAT	NA	NA	NA	NA	NA	NA	NA	NA	NA	NA	NA	U	Z	U	--	--	-	TRUE
1866	1866	2563	IAA	A0	R_000964	0	1	ZZ	12000	12000	N	0	U	U	0	0	9031960	0	NA	NA	IA30	+433621+130936	0	0	0	0	4	NA	NA	NA	IAT	NA	NA	NA	NA	NA	NA	NA	NA	NA	NA	NA	U	Z	U	--	--	-	TRUE
1867	1867	2558	IAA	A0	R_000965	0	1	ZZ	12000	12000	N	0	U	U	0	0	4111962	0	NA	NA	IA30	+433621+130936	0	0	0	0	4	NA	NA	NA	IAT	NA	NA	NA	NA	NA	NA	NA	NA	NA	NA	NA	U	Z	U	--	--	-	TRUE
1868	1868	1190010	IAA	A0	R_000966	0	1	ZZ	12000	12000	N	0	U	U	4	4	18031954	NA	NA	NA	IA--	+433700+130900	0	0	0	0	4	NA	NA	NA	IAT	NA	NA	NA	NA	NA	NA	NA	NA	NA	NA	NA	U	Z	U	--	--	-	TRUE
1869	1869	2451010	IAA	A0	R_000966	0	1	ZZ	12000	12000	N	0	U	U	4	4	2021955	NA	NA	NA	IA--	+421400+124800	0	2	19	0	4	NA	NA	NA	IAT	NA	NA	NA	NA	NA	NA	NA	NA	NA	NA	NA	U	Z	U	--	--	-	TRUE
1870	1870	1235510	IAA	A0	R_000967	0	1	ZZ	12000	12000	N	0	U	U	0	0	22031955	NA	NA	NA	IA--	+433700+130900	0	0	0	0	4	NA	NA	NA	IAT	NA	NA	NA	NA	NA	NA	NA	NA	NA	NA	NA	U	Z	U	--	--	-	TRUE
1871	1871	2496510	IAA	A0	R_000967	0	1	ZZ	12000	12000	N	0	U	U	0	0	16021956	NA	NA	NA	IA--	+411200+91600	0	2	19	0	4	NA	NA	NA	IAT	NA	NA	NA	NA	NA	NA	NA	NA	NA	NA	NA	U	Z	U	--	--	-	TRUE
1872	1872	1231110	IAA	A0	R_000968	0	1	ZZ	12000	12000	N	0	U	U	4	4	18031955	NA	NA	NA	IA--	+433700+130900	0	0	0	0	4	NA	NA	NA	IAT	NA	NA	NA	NA	NA	NA	NA	NA	NA	NA	NA	U	Z	U	--	--	-	TRUE
1873	1873	2492110	IAA	A0	R_000968	0	1	ZZ	12000	12000	N	0	U	U	4	4	29031955	NA	NA	NA	IA--	+433800+131100	0	2	19	0	4	NA	NA	NA	IAT	NA	NA	NA	NA	NA	NA	NA	NA	NA	NA	NA	U	Z	U	--	--	-	TRUE
1874	1874	1247110	IAA	A0	R_000969	0	1	ZZ	12000	12000	N	0	U	U	0	0	30101954	NA	NA	NA	IA--	+433700+130900	0	0	0	0	4	NA	NA	NA	IAT	NA	NA	NA	NA	NA	NA	NA	NA	NA	NA	NA	U	Z	U	--	--	-	TRUE
1875	1875	2508110	IAA	A0	R_000969	0	1	ZZ	12000	12000	N	0	U	U	0	0	7121954	NA	NA	NA	IA--	+440600+122000	0	2	10	0	4	NA	NA	NA	IAT	NA	NA	NA	NA	NA	NA	NA	NA	NA	NA	NA	U	Z	U	--	--	-	TRUE
1876	1876	1238710	IAA	A0	R_000970	0	1	ZZ	12000	12000	N	0	U	U	0	0	25101953	NA	NA	NA	IA--	+433700+130900	0	0	0	0	4	NA	NA	NA	IAT	NA	NA	NA	NA	NA	NA	NA	NA	NA	NA	NA	U	Z	U	--	--	-	TRUE
1877	1877	2499710	IAA	A0	R_000970	0	1	ZZ	12000	12000	N	0	U	U	0	0	12111953	NA	NA	NA	IA--	+430800+130400	0	2	19	0	4	NA	NA	NA	IAT	NA	NA	NA	NA	NA	NA	NA	NA	NA	NA	NA	U	Z	U	--	--	-	TRUE
1878	1878	1222910	IAA	A0	R_000971	0	1	ZZ	12000	12000	N	0	U	U	0	0	6111953	NA	NA	NA	IA--	+433700+130900	0	0	0	0	4	NA	NA	NA	IAT	NA	NA	NA	NA	NA	NA	NA	NA	NA	NA	NA	U	Z	U	--	--	-	TRUE
1879	1879	2483910	IAA	A0	R_000971	0	1	ZZ	12000	12000	N	0	U	U	0	0	26111953	NA	NA	NA	IA--	+424900+122900	0	2	19	0	4	NA	NA	NA	IAT	NA	NA	NA	NA	NA	NA	NA	NA	NA	NA	NA	U	Z	U	--	--	-	TRUE
1880	1880	1230710	IAA	A0	R_000972	0	1	ZZ	12000	12000	N	0	U	U	0	0	2111953	NA	NA	NA	IA--	+433700+130900	0	0	0	0	4	NA	NA	NA	IAT	NA	NA	NA	NA	NA	NA	NA	NA	NA	NA	NA	U	Z	U	--	--	-	TRUE
1881	1881	2491710	IAA	A0	R_000972	0	1	ZZ	12000	12000	N	0	U	U	0	0	9121953	NA	NA	NA	IA--	+433900+131100	0	2	19	0	4	NA	NA	NA	IAT	NA	NA	NA	NA	NA	NA	NA	NA	NA	NA	NA	U	Z	U	--	--	-	TRUE
1882	1882	1230510	IAA	A0	R_000973	0	1	ZZ	12000	12000	N	0	U	U	0	0	25101953	NA	NA	NA	IA--	+433700+130900	0	0	0	0	4	NA	NA	NA	IAT	NA	NA	NA	NA	NA	NA	NA	NA	NA	NA	NA	U	Z	U	--	--	-	TRUE
1883	1883	2491510	IAA	A0	R_000973	0	1	ZZ	12000	12000	N	0	U	U	0	0	17111953	NA	NA	NA	IA--	+433800+130800	0	2	19	0	4	NA	NA	NA	IAT	NA	NA	NA	NA	NA	NA	NA	NA	NA	NA	NA	U	Z	U	--	--	-	TRUE
1884	1884	1230610	IAA	A0	R_000974	0	1	ZZ	12000	12000	N	0	U	U	0	0	8041953	NA	NA	NA	IA--	+433700+130900	0	0	0	0	4	NA	NA	NA	IAT	NA	NA	NA	NA	NA	NA	NA	NA	NA	NA	NA	U	Z	U	--	--	-	TRUE
1885	1885	2491610	IAA	A0	R_000974	0	1	ZZ	12000	12000	N	0	U	U	0	0	19111953	NA	NA	NA	IA--	+433600+130900	0	2	19	0	4	NA	NA	NA	IAT	NA	NA	NA	NA	NA	NA	NA	NA	NA	NA	NA	U	Z	U	--	--	-	TRUE
1886	1886	1230810	IAA	A0	R_000975	0	1	ZZ	12000	12000	N	0	U	U	0	0	16111953	NA	NA	NA	IA--	+433700+130900	0	0	0	0	4	NA	NA	NA	IAT	NA	NA	NA	NA	NA	NA	NA	NA	NA	NA	NA	U	Z	U	--	--	-	TRUE
1887	1887	2491810	IAA	A0	R_000975	0	1	ZZ	12000	12000	N	0	U	U	0	0	7011954	NA	NA	NA	IA--	+433800+130900	0	2	19	0	4	NA	NA	NA	IAT	NA	NA	NA	NA	NA	NA	NA	NA	NA	NA	NA	U	Z	U	--	--	-	TRUE
1888	1888	1214110	IAA	A0	R_000976	0	1	ZZ	12000	12000	N	0	U	U	0	0	27101955	NA	NA	NA	IA--	+433700+130900	0	0	0	0	4	NA	NA	NA	IAT	NA	NA	NA	NA	NA	NA	NA	NA	NA	NA	NA	U	Z	U	--	--	-	TRUE
1889	1889	2475110	IAA	A0	R_000976	0	1	ZZ	12000	12000	N	0	U	U	0	0	29121955	NA	NA	NA	IA--	+423000+124000	0	2	19	0	4	NA	NA	NA	IAT	NA	NA	NA	NA	NA	NA	NA	NA	NA	NA	NA	U	Z	U	--	--	-	TRUE
1890	1890	1231210	IAA	A0	R_000977	0	1	ZZ	12000	12000	N	0	U	U	4	4	27101955	NA	NA	NA	IA--	+433700+130900	0	0	0	0	4	NA	NA	NA	IAT	NA	NA	NA	NA	NA	NA	NA	NA	NA	NA	NA	U	Z	U	--	--	-	TRUE
1891	1891	2492210	IAA	A0	R_000977	0	1	ZZ	12000	12000	N	0	U	U	4	4	7121955	NA	NA	NA	IA--	+433700+130900	0	2	19	0	4	NA	NA	NA	IAT	NA	NA	NA	NA	NA	NA	NA	NA	NA	NA	NA	U	Z	U	--	--	-	TRUE
1892	1892	1231010	IAA	A0	R_000978	0	1	ZZ	12000	12000	N	0	U	U	4	4	18031955	NA	NA	NA	IA--	+433700+130900	0	0	0	0	4	NA	NA	NA	IAT	NA	NA	NA	NA	NA	NA	NA	NA	NA	NA	NA	U	Z	U	--	--	-	TRUE
1893	1893	2492010	IAA	A0	R_000978	0	1	ZZ	12000	12000	N	0	U	U	4	4	20031955	NA	NA	NA	IA--	+433800+131100	0	2	19	0	4	NA	NA	NA	IAT	NA	NA	NA	NA	NA	NA	NA	NA	NA	NA	NA	U	Z	U	--	--	-	TRUE
1894	1894	1134310	IAA	A0	R_000979	0	1	ZZ	12000	12000	N	0	U	U	4	4	20101955	NA	NA	NA	IA--	+433700+130900	0	0	0	0	4	NA	NA	NA	IAT	NA	NA	NA	NA	NA	NA	NA	NA	NA	NA	NA	U	Z	U	--	--	-	TRUE
1895	1895	2395310	IAA	A0	R_000979	0	1	ZZ	12000	12000	N	0	U	U	4	4	5021956	NA	NA	NA	IA--	+414200+23000	0	0	19	0	4	NA	NA	NA	IAT	NA	NA	NA	NA	NA	NA	NA	NA	NA	NA	NA	U	Z	U	--	--	-	TRUE
1896	1896	1231410	IAA	A0	R_000980	0	1	ZZ	12000	12000	N	0	U	U	0	0	2101957	NA	NA	NA	IA--	+433700+130900	0	0	0	0	4	NA	NA	NA	IAT	NA	NA	NA	NA	NA	NA	NA	NA	NA	NA	NA	U	Z	U	--	--	-	TRUE
1897	1897	2492410	IAA	A0	R_000980	0	1	ZZ	12000	12000	N	0	U	U	0	0	5111957	NA	NA	NA	IA--	+433700+130900	0	2	19	0	4	NA	NA	NA	IAT	NA	NA	NA	NA	NA	NA	NA	NA	NA	NA	NA	U	Z	U	--	--	-	TRUE
1898	1898	1223010	IAA	A0	R_000981	0	1	ZZ	12000	12000	N	0	U	U	4	4	19101957	NA	NA	NA	IA--	+433700+130900	0	0	0	0	4	NA	NA	NA	IAT	NA	NA	NA	NA	NA	NA	NA	NA	NA	NA	NA	U	Z	U	--	--	-	TRUE
1899	1899	2484010	IAA	A0	R_000981	0	1	ZZ	12000	12000	N	0	U	U	4	4	23021958	NA	NA	NA	IA--	+425000+122100	0	2	19	0	4	NA	NA	NA	IAT	NA	NA	NA	NA	NA	NA	NA	NA	NA	NA	NA	U	Z	U	--	--	-	TRUE
1900	1900	1159210	IAA	A0	R_000982	0	1	ZZ	12000	12000	N	0	U	U	0	0	12101961	NA	NA	NA	IA--	+433700+130900	0	0	0	0	4	NA	NA	NA	IAT	NA	NA	NA	NA	NA	NA	NA	NA	NA	NA	NA	U	Z	U	--	--	-	TRUE
1901	1901	2420210	IAA	A0	R_000982	0	1	ZZ	12000	12000	N	0	U	U	0	0	5031962	NA	NA	NA	IA--	+432900+105000	0	2	19	0	4	NA	NA	NA	IAT	NA	NA	NA	NA	NA	NA	NA	NA	NA	NA	NA	U	Z	U	--	--	-	TRUE
1902	1902	121703	IAB	A0	R_000983	0	1	ZZ	12000	12000	N	0	M	M	1	1	5101997	0	10	0	IA04	+454826+85254	0	0	0	0	4	NA	NA	NA	IAT	NA	NA	NA	NA	NA	NA	NA	NA	NA	NA	NA	U	Z	1	--	--	-	TRUE
1903	1903	38224	IAB	A0	R_000984	0	1	ZZ	12000	12000	N	0	U	U	5	5	27091999	0	8	0	IA00	+455408+115329	0	0	0	0	4	NA	NA	NA	IAT	NA	NA	NA	NA	NA	NA	NA	NA	NA	NA	NA	U	Z	W	--	--	-	TRUE
1904	1904	36505	IAB	A0	R_000985	0	1	ZZ	12000	12000	N	0	M	M	0	0	17031982	0	8	0	IA22	+442518+85755	0	0	0	0	4	NA	NA	NA	IAT	NA	NA	NA	NA	NA	NA	NA	NA	NA	NA	NA	U	Z	U	--	--	-	TRUE
1905	1905	158774	IAB	A0	R_000986	0	1	ZZ	12000	12000	N	0	U	U	0	0	20031982	0	7	0	IA22	+442518+85755	0	0	0	0	4	NA	NA	NA	IAT	NA	NA	NA	NA	NA	NA	NA	NA	NA	NA	NA	U	Z	P	--	--	-	TRUE
1906	1906	166138	IAB	A0	R_000987	0	1	ZZ	12000	12000	N	0	U	U	0	0	21031982	0	9	0	IA22	+442518+85755	0	0	0	0	4	NA	NA	NA	IAT	NA	NA	NA	NA	NA	NA	NA	NA	NA	NA	NA	U	Z	P	--	--	-	TRUE
1907	1907	17848	IAB	A0	R_000988	0	1	ZZ	12000	12000	N	0	U	U	0	0	21031982	0	9	0	IA22	+442518+85755	0	0	0	0	4	NA	NA	NA	IAT	NA	NA	NA	NA	NA	NA	NA	NA	NA	NA	NA	U	Z	P	--	--	-	TRUE
1908	1908	162274	IAB	A0	R_000989	0	1	ZZ	12000	12000	N	0	U	U	0	0	22101982	0	7	0	IA22	+442518+85755	0	0	0	0	4	NA	NA	NA	IAT	NA	NA	NA	NA	NA	NA	NA	NA	NA	NA	NA	U	Z	P	--	--	-	TRUE
1909	1909	69911	IAB	A0	R_000990	0	1	ZZ	12000	12000	N	0	U	U	0	0	22101982	0	7	0	IA22	+442518+85755	0	0	0	0	4	NA	NA	NA	IAT	NA	NA	NA	NA	NA	NA	NA	NA	NA	NA	NA	U	Z	P	--	--	-	TRUE
1910	1910	155612	IAB	A0	R_000991	0	1	ZZ	12000	12000	N	0	U	U	0	0	24101982	0	10	0	IA22	+442518+85755	0	0	0	0	4	NA	NA	NA	IAT	NA	NA	NA	NA	NA	NA	NA	NA	NA	NA	NA	U	Z	U	--	--	-	TRUE
1911	1911	10797	IAB	A0	R_000992	0	1	ZZ	12000	12000	N	0	M	M	0	0	17031982	0	9	0	IA22	+442736+90157	0	0	0	0	4	NA	NA	NA	IAT	NA	NA	NA	NA	NA	NA	NA	NA	NA	NA	NA	U	Z	U	--	--	-	TRUE
1912	1912	131965	IAB	A0	R_000993	0	1	ZZ	12000	12000	N	0	U	U	0	0	16101982	0	8	0	IA22	+442736+90157	0	0	0	0	4	NA	NA	NA	IAT	NA	NA	NA	NA	NA	NA	NA	NA	NA	NA	NA	U	Z	R	--	--	-	TRUE
1913	1913	23638	IAB	A0	R_000994	0	1	ZZ	12000	12000	N	0	U	U	0	0	16101982	0	9	0	IA22	+442736+90157	0	0	0	0	4	NA	NA	NA	IAT	NA	NA	NA	NA	NA	NA	NA	NA	NA	NA	NA	U	Z	3	--	--	-	TRUE
1914	1914	72455	IAB	A0	R_000995	0	1	ZZ	12000	12000	N	0	U	U	0	0	20101982	0	8	0	IA22	+442736+90157	0	0	0	0	4	NA	NA	NA	IAT	NA	NA	NA	NA	NA	NA	NA	NA	NA	NA	NA	U	Z	R	--	--	-	TRUE
1915	1915	192326	IAB	A0	R_000996	0	1	ZZ	12000	12000	N	0	U	U	0	0	20101982	0	8	0	IA22	+442736+90157	0	8	20	0	4	NA	NA	NA	IAT	NA	NA	NA	NA	NA	NA	NA	NA	NA	NA	NA	U	Z	U	--	--	-	TRUE
1916	1916	200736	IAB	A0	R_000997	0	1	ZZ	12000	12000	N	0	U	U	0	0	26101982	0	7	0	IA22	+442736+90157	0	8	20	0	4	NA	NA	NA	IAT	NA	NA	NA	NA	NA	NA	NA	NA	NA	NA	NA	U	Z	U	--	--	-	TRUE
1917	1917	69243	IAB	A0	R_000998	0	1	ZZ	12000	12000	N	0	U	U	0	0	14111982	0	8	0	IA22	+442736+90157	0	0	0	0	4	NA	NA	NA	IAT	NA	NA	NA	NA	NA	NA	NA	NA	NA	NA	NA	U	Z	U	--	--	-	TRUE
1918	1918	138069	IAB	A0	R_000999	0	1	ZZ	12000	12000	N	0	M	M	0	0	22031982	0	9	0	IA22	+442556+84655	0	0	0	0	4	NA	NA	NA	IAT	NA	NA	NA	NA	NA	NA	NA	NA	NA	NA	NA	U	Z	P	--	--	-	TRUE
1919	1919	14051	IAB	A0	R_001000	0	1	ZZ	12000	12000	N	0	M	M	0	0	22031982	0	10	0	IA22	+442556+84655	0	0	0	0	4	NA	NA	NA	IAT	NA	NA	NA	NA	NA	NA	NA	NA	NA	NA	NA	U	Z	P	--	--	-	TRUE
1920	1920	156267	IAB	A0	R_001001	0	1	ZZ	12000	12000	N	0	U	U	0	0	21031982	0	18	0	IA22	+441834+92029	0	0	0	0	4	NA	NA	NA	IAT	NA	NA	NA	NA	NA	NA	NA	NA	NA	NA	NA	U	Z	P	--	--	-	TRUE
1921	1921	156260	IAB	A0	R_001002	0	1	ZZ	12000	12000	N	0	U	U	0	0	11041982	0	16	0	IA22	+441834+92029	0	0	0	0	4	NA	NA	NA	IAT	NA	NA	NA	NA	NA	NA	NA	NA	NA	NA	NA	U	Z	R	--	--	-	TRUE
1922	1922	80484	IAB	A0	R_001003	0	1	ZZ	12000	12000	N	0	U	U	0	0	3111982	0	10	0	IA24	+435947+75750	0	0	0	0	4	NA	NA	NA	IAT	NA	NA	NA	NA	NA	NA	NA	NA	NA	NA	NA	U	Z	N	--	--	-	TRUE
1923	1923	82465	IAB	A0	R_001004	0	1	ZZ	12000	12000	N	0	U	U	0	0	8111982	0	9	0	IA24	+435947+75750	0	0	0	0	4	NA	NA	NA	IAT	NA	NA	NA	NA	NA	NA	NA	NA	NA	NA	NA	U	Z	P	--	--	-	TRUE
1924	1924	134823	IAB	A0	R_001005	0	1	ZZ	12000	12000	N	0	M	M	0	0	31031982	0	8	0	IA22	+442430+83622	0	0	0	0	4	NA	NA	NA	IAT	NA	NA	NA	NA	NA	NA	NA	NA	NA	NA	NA	U	Z	P	--	--	-	TRUE
1925	1925	166866	IAB	A0	R_001006	0	1	ZZ	12000	12000	N	0	M	M	0	0	31031982	0	8	0	IA22	+442430+83622	0	0	0	0	4	NA	NA	NA	IAT	NA	NA	NA	NA	NA	NA	NA	NA	NA	NA	NA	U	Z	L	--	--	-	TRUE
1926	1926	157505	IAB	A0	R_001007	0	1	ZZ	12000	12000	N	0	M	M	0	0	20041982	0	9	0	IA22	+442430+83622	0	0	0	0	4	NA	NA	NA	IAT	NA	NA	NA	NA	NA	NA	NA	NA	NA	NA	NA	U	Z	U	--	--	-	TRUE
1927	1927	82865	IAB	A0	R_001008	0	1	ZZ	12000	12000	N	0	U	U	3	3	24041982	0	7	0	IA48	+415614+120608	0	0	0	0	4	NA	NA	NA	IAT	NA	NA	NA	NA	NA	NA	NA	NA	NA	NA	NA	U	Z	U	--	--	-	TRUE
1928	1928	135337	IAB	A0	R_001009	0	1	ZZ	12000	12000	N	0	U	U	0	0	1111984	0	11	0	IA04	+455758+85020	0	0	0	0	4	NA	NA	NA	IAT	NA	NA	NA	NA	NA	NA	NA	NA	NA	NA	NA	U	Z	P	--	--	-	TRUE
1929	1929	54811	IAB	A0	R_001010	0	1	ZZ	12000	12000	N	0	U	U	0	0	2111984	0	9	0	IA04	+455758+85020	0	0	0	0	4	NA	NA	NA	IAT	NA	NA	NA	NA	NA	NA	NA	NA	NA	NA	NA	U	Z	5	--	--	-	TRUE
1930	1930	55798	IAB	A0	R_001011	0	1	ZZ	12000	12000	N	0	U	U	3	3	21111985	0	10	0	IA48	+415614+120608	0	0	0	0	4	NA	NA	NA	IAT	NA	NA	NA	NA	NA	NA	NA	NA	NA	NA	NA	U	Z	P	--	--	-	TRUE
1931	1931	40074	IAB	A0	R_001012	0	1	ZZ	12000	12000	N	0	U	U	0	0	5101984	0	14	0	IA04	+455758+85020	0	0	0	0	4	NA	NA	NA	IAT	NA	NA	NA	NA	NA	NA	NA	NA	NA	NA	NA	U	Z	P	--	--	-	TRUE
1932	1932	9262	IAB	A0	R_001013	0	1	ZZ	12000	12000	N	0	U	U	0	0	13111984	0	14	0	IA04	+455758+85020	0	0	0	0	4	NA	NA	NA	IAT	NA	NA	NA	NA	NA	NA	NA	NA	NA	NA	NA	U	Z	R	--	--	-	TRUE
1933	1933	125542	IAB	A0	R_001014	0	1	ZZ	12000	12000	N	0	U	U	5	5	6031987	0	18	0	IA42	+404419+140059	0	0	0	0	4	NA	NA	NA	IAT	NA	NA	NA	NA	NA	NA	NA	NA	NA	NA	NA	U	Z	W	--	--	-	TRUE
1934	1934	88078	IAB	A0	R_001015	0	1	ZZ	12000	12000	N	0	U	U	3	3	5101993	0	8	0	IA39	+452041+120626	0	0	0	0	4	NA	NA	NA	IAT	NA	NA	NA	NA	NA	NA	NA	NA	NA	NA	NA	U	Z	P	--	--	-	TRUE
1935	1935	172089	IAB	A0	R_001016	0	1	ZZ	12000	12000	N	0	U	U	4	4	24102004	0	7	0	IA39	+453623+125218	0	3	1	0	4	NA	NA	NA	IAT	NA	NA	NA	NA	NA	NA	NA	NA	NA	NA	NA	U	Z	P	--	--	-	TRUE
1936	1936	101185	IAB	A0	R_001017	0	1	ZZ	12000	12000	N	0	U	U	3	3	24102004	0	7	0	IA39	+453623+125218	0	3	1	0	4	NA	NA	NA	IAT	NA	NA	NA	NA	NA	NA	NA	NA	NA	NA	NA	U	Z	P	--	--	-	TRUE
1937	1937	264339	IAB	A0	R_001018	0	1	ZZ	12000	12000	N	0	U	U	3	3	28102011	0	7	0	IA03	+453639+100423	0	8	20	0	4	0	0	0	IAT	NA	NA	NA	NA	NA	NA	NA	NA	NA	NA	NA	U	Z	P	--	--	-	TRUE
1938	1938	264340	IAB	A0	R_001019	0	1	ZZ	12000	12000	N	0	U	U	3	3	28102011	0	7	0	IA03	+453639+100423	0	8	20	0	4	0	0	0	IAT	NA	NA	NA	NA	NA	NA	NA	NA	NA	NA	NA	U	Z	P	--	--	-	TRUE
1939	1939	264341	IAB	A0	R_001020	0	1	ZZ	12000	12000	N	0	U	U	3	3	28102011	0	7	0	IA03	+453639+100423	0	8	20	0	4	0	0	0	IAT	NA	NA	NA	NA	NA	NA	NA	NA	NA	NA	NA	U	Z	P	--	--	-	TRUE
1940	1940	264342	IAB	A0	R_001021	0	1	ZZ	12000	12000	N	0	U	U	3	3	28102011	0	7	0	IA03	+453639+100423	0	8	20	0	4	0	0	0	IAT	NA	NA	NA	NA	NA	NA	NA	NA	NA	NA	NA	U	Z	P	--	--	-	TRUE
1941	1941	264343	IAB	A0	R_001022	0	1	ZZ	12000	12000	N	0	U	U	3	3	28102011	0	7	0	IA03	+453639+100423	0	8	20	0	4	0	0	0	IAT	NA	NA	NA	NA	NA	NA	NA	NA	NA	NA	NA	U	Z	P	--	--	-	TRUE
1942	1942	264344	IAB	A0	R_001023	0	1	ZZ	12000	12000	N	0	U	U	3	3	28102011	0	7	0	IA03	+453639+100423	0	8	20	0	4	0	0	0	IAT	NA	NA	NA	NA	NA	NA	NA	NA	NA	NA	NA	U	Z	P	--	--	-	TRUE
1943	1943	264345	IAB	A0	R_001024	0	1	ZZ	12000	12000	N	0	U	U	3	3	28102011	0	7	0	IA03	+453639+100423	0	8	20	0	4	0	0	0	IAT	NA	NA	NA	NA	NA	NA	NA	NA	NA	NA	NA	U	Z	P	--	--	-	TRUE
1944	1944	264346	IAB	A0	R_001025	0	1	ZZ	12000	12000	N	0	U	U	3	3	28102011	0	7	0	IA03	+453639+100423	0	8	20	0	4	0	0	0	IAT	NA	NA	NA	NA	NA	NA	NA	NA	NA	NA	NA	U	Z	P	--	--	-	TRUE
1945	1945	264347	IAB	A0	R_001026	0	1	ZZ	12000	12000	N	0	U	U	3	3	28102011	0	7	0	IA03	+453639+100423	0	8	20	0	4	0	0	0	IAT	NA	NA	NA	NA	NA	NA	NA	NA	NA	NA	NA	U	Z	P	--	--	-	TRUE
1946	1946	264348	IAB	A0	R_001027	0	1	ZZ	12000	12000	N	0	U	U	3	3	28102011	0	7	0	IA03	+453639+100423	0	8	20	0	4	0	0	0	IAT	NA	NA	NA	NA	NA	NA	NA	NA	NA	NA	NA	U	Z	P	--	--	-	TRUE
1947	1947	264349	IAB	A0	R_001028	0	1	ZZ	12000	12000	N	0	U	U	3	3	28102011	0	7	0	IA03	+453639+100423	0	8	20	0	4	0	0	0	IAT	NA	NA	NA	NA	NA	NA	NA	NA	NA	NA	NA	U	Z	P	--	--	-	TRUE
1948	1948	264350	IAB	A0	R_001029	0	1	ZZ	12000	12000	N	0	U	U	3	3	28102011	0	7	0	IA03	+453639+100423	0	8	20	0	4	0	0	0	IAT	NA	NA	NA	NA	NA	NA	NA	NA	NA	NA	NA	U	Z	P	--	--	-	TRUE
1949	1949	264351	IAB	A0	R_001030	0	1	ZZ	12000	12000	N	0	U	U	3	3	28102011	0	7	0	IA03	+453639+100423	0	8	20	0	4	0	0	0	IAT	NA	NA	NA	NA	NA	NA	NA	NA	NA	NA	NA	U	Z	P	--	--	-	TRUE
1950	1950	264352	IAB	A0	R_001031	0	1	ZZ	12000	12000	N	0	U	U	3	3	28102011	0	7	0	IA03	+453639+100423	0	8	20	0	4	0	0	0	IAT	NA	NA	NA	NA	NA	NA	NA	NA	NA	NA	NA	U	Z	P	--	--	-	TRUE
1951	1951	264353	IAB	A0	R_001032	0	1	ZZ	12000	12000	N	0	U	U	3	3	28102011	0	7	0	IA03	+453639+100423	0	8	20	0	4	0	0	0	IAT	NA	NA	NA	NA	NA	NA	NA	NA	NA	NA	NA	U	Z	P	--	--	-	TRUE
1952	1952	264354	IAB	A0	R_001033	0	1	ZZ	12000	12000	N	0	U	U	3	3	28102011	0	7	0	IA03	+453639+100423	0	8	20	0	4	0	0	0	IAT	NA	NA	NA	NA	NA	NA	NA	NA	NA	NA	NA	U	Z	P	--	--	-	TRUE
1953	1953	264355	IAB	A0	R_001034	0	1	ZZ	12000	12000	N	0	U	U	3	3	28102011	0	7	0	IA03	+453639+100423	0	8	20	0	4	0	0	0	IAT	NA	NA	NA	NA	NA	NA	NA	NA	NA	NA	NA	U	Z	P	--	--	-	TRUE
1954	1954	264356	IAB	A0	R_001035	0	1	ZZ	12000	12000	N	0	U	U	3	3	28102011	0	7	0	IA03	+453639+100423	0	8	20	0	4	0	0	0	IAT	NA	NA	NA	NA	NA	NA	NA	NA	NA	NA	NA	U	Z	P	--	--	-	TRUE
1955	1955	264357	IAB	A0	R_001036	0	1	ZZ	12000	12000	N	0	U	U	3	3	28102011	0	7	0	IA03	+453639+100423	0	8	20	0	4	0	0	0	IAT	NA	NA	NA	NA	NA	NA	NA	NA	NA	NA	NA	U	Z	P	--	--	-	TRUE
1956	1956	264358	IAB	A0	R_001037	0	1	ZZ	12000	12000	N	0	U	U	3	3	28102011	0	7	0	IA03	+453639+100423	0	8	20	0	4	0	0	0	IAT	NA	NA	NA	NA	NA	NA	NA	NA	NA	NA	NA	U	Z	P	--	--	-	TRUE
1957	1957	264359	IAB	A0	R_001038	0	1	ZZ	12000	12000	N	0	U	U	3	3	28102011	0	7	0	IA03	+453639+100423	0	8	20	0	4	0	0	0	IAT	NA	NA	NA	NA	NA	NA	NA	NA	NA	NA	NA	U	Z	P	--	--	-	TRUE
1958	1958	264360	IAB	A0	R_001039	0	1	ZZ	12000	12000	N	0	U	U	3	3	28102011	0	7	0	IA03	+453639+100423	0	8	20	0	4	0	0	0	IAT	NA	NA	NA	NA	NA	NA	NA	NA	NA	NA	NA	U	Z	P	--	--	-	TRUE
1959	1959	264361	IAB	A0	R_001040	0	1	ZZ	12000	12000	N	0	U	U	3	3	28102011	0	8	0	IA03	+453639+100423	0	8	20	0	4	0	0	0	IAT	NA	NA	NA	NA	NA	NA	NA	NA	NA	NA	NA	U	Z	P	--	--	-	TRUE
1960	1960	264362	IAB	A0	R_001041	0	1	ZZ	12000	12000	N	0	U	U	3	3	28102011	0	8	0	IA03	+453639+100423	0	8	20	0	4	0	0	0	IAT	NA	NA	NA	NA	NA	NA	NA	NA	NA	NA	NA	U	Z	P	--	--	-	TRUE
1961	1961	264363	IAB	A0	R_001042	0	1	ZZ	12000	12000	N	0	U	U	3	3	28102011	0	8	0	IA03	+453639+100423	0	8	20	0	4	0	0	0	IAT	NA	NA	NA	NA	NA	NA	NA	NA	NA	NA	NA	U	Z	P	--	--	-	TRUE
1962	1962	264364	IAB	A0	R_001043	0	1	ZZ	12000	12000	N	0	U	U	3	3	29102011	0	7	0	IA03	+453639+100423	0	8	20	0	4	0	0	0	IAT	NA	NA	NA	NA	NA	NA	NA	NA	NA	NA	NA	U	Z	P	--	--	-	TRUE
1963	1963	264365	IAB	A0	R_001044	0	1	ZZ	12000	12000	N	0	U	U	3	3	29102011	0	7	0	IA03	+453639+100423	0	8	20	0	4	0	0	0	IAT	NA	NA	NA	NA	NA	NA	NA	NA	NA	NA	NA	U	Z	P	--	--	-	TRUE
1964	1964	264366	IAB	A0	R_001045	0	1	ZZ	12000	12000	N	0	U	U	3	3	29102011	0	7	0	IA03	+453639+100423	0	8	20	0	4	0	0	0	IAT	NA	NA	NA	NA	NA	NA	NA	NA	NA	NA	NA	U	Z	P	--	--	-	TRUE
1965	1965	264367	IAB	A0	R_001046	0	1	ZZ	12000	12000	N	0	U	U	3	3	29102011	0	7	0	IA03	+453639+100423	0	8	20	0	4	0	0	0	IAT	NA	NA	NA	NA	NA	NA	NA	NA	NA	NA	NA	U	Z	P	--	--	-	TRUE
1966	1966	264368	IAB	A0	R_001047	0	1	ZZ	12000	12000	N	0	U	U	3	3	29102011	0	7	0	IA03	+453639+100423	0	8	20	0	4	0	0	0	IAT	NA	NA	NA	NA	NA	NA	NA	NA	NA	NA	NA	U	Z	P	--	--	-	TRUE
1967	1967	264369	IAB	A0	R_001048	0	1	ZZ	12000	12000	N	0	U	U	3	3	29102011	0	7	0	IA03	+453639+100423	0	8	20	0	4	0	0	0	IAT	NA	NA	NA	NA	NA	NA	NA	NA	NA	NA	NA	U	Z	P	--	--	-	TRUE
1968	1968	264370	IAB	A0	R_001049	0	1	ZZ	12000	12000	N	0	U	U	3	3	29102011	0	7	0	IA03	+453639+100423	0	8	20	0	4	0	0	0	IAT	NA	NA	NA	NA	NA	NA	NA	NA	NA	NA	NA	U	Z	P	--	--	-	TRUE
1969	1969	264371	IAB	A0	R_001050	0	1	ZZ	12000	12000	N	0	U	U	3	3	29102011	0	7	0	IA03	+453639+100423	0	8	20	0	4	0	0	0	IAT	NA	NA	NA	NA	NA	NA	NA	NA	NA	NA	NA	U	Z	P	--	--	-	TRUE
1970	1970	264372	IAB	A0	R_001051	0	1	ZZ	12000	12000	N	0	U	U	3	3	29102011	0	7	0	IA03	+453639+100423	0	8	20	0	4	0	0	0	IAT	NA	NA	NA	NA	NA	NA	NA	NA	NA	NA	NA	U	Z	P	--	--	-	TRUE
1971	1971	264373	IAB	A0	R_001052	0	1	ZZ	12000	12000	N	0	U	U	3	3	29102011	0	7	0	IA03	+453639+100423	0	8	20	0	4	0	0	0	IAT	NA	NA	NA	NA	NA	NA	NA	NA	NA	NA	NA	U	Z	P	--	--	-	TRUE
1972	1972	264374	IAB	A0	R_001053	0	1	ZZ	12000	12000	N	0	U	U	3	3	29102011	0	7	0	IA03	+453853+100234	0	8	20	0	4	0	0	0	IAT	NA	NA	NA	NA	NA	NA	NA	NA	NA	NA	NA	U	Z	P	--	--	-	TRUE
1973	1973	264375	IAB	A0	R_001054	0	1	ZZ	12000	12000	N	0	U	U	3	3	29102011	0	7	0	IA03	+453853+100234	0	8	20	0	4	0	0	0	IAT	NA	NA	NA	NA	NA	NA	NA	NA	NA	NA	NA	U	Z	P	--	--	-	TRUE
1974	1974	264376	IAB	A0	R_001055	0	1	ZZ	12000	12000	N	0	U	U	3	3	29102011	0	7	0	IA03	+453853+100234	0	8	20	0	4	0	0	0	IAT	NA	NA	NA	NA	NA	NA	NA	NA	NA	NA	NA	U	Z	P	--	--	-	TRUE
1975	1975	264377	IAB	A0	R_001056	0	1	ZZ	12000	12000	N	0	U	U	3	3	29102011	0	7	0	IA03	+453853+100234	0	8	20	0	4	0	0	0	IAT	NA	NA	NA	NA	NA	NA	NA	NA	NA	NA	NA	U	Z	P	--	--	-	TRUE
1976	1976	264378	IAB	A0	R_001057	0	1	ZZ	12000	12000	N	0	U	U	3	3	29102011	0	7	0	IA03	+453853+100234	0	8	20	0	4	0	0	0	IAT	NA	NA	NA	NA	NA	NA	NA	NA	NA	NA	NA	U	Z	P	--	--	-	TRUE
1977	1977	264379	IAB	A0	R_001058	0	1	ZZ	12000	12000	N	0	U	U	3	3	29102011	0	7	0	IA03	+453853+100234	0	8	20	0	4	0	0	0	IAT	NA	NA	NA	NA	NA	NA	NA	NA	NA	NA	NA	U	Z	P	--	--	-	TRUE
1978	1978	264380	IAB	A0	R_001059	0	1	ZZ	12000	12000	N	0	U	U	3	3	29102011	0	7	0	IA03	+453853+100234	0	8	20	0	4	0	0	0	IAT	NA	NA	NA	NA	NA	NA	NA	NA	NA	NA	NA	U	Z	P	--	--	-	TRUE
1979	1979	264381	IAB	A0	R_001060	0	1	ZZ	12000	12000	N	0	U	U	3	3	29102011	0	7	0	IA03	+453853+100234	0	8	20	0	4	0	0	0	IAT	NA	NA	NA	NA	NA	NA	NA	NA	NA	NA	NA	U	Z	P	--	--	-	TRUE
1980	1980	264382	IAB	A0	R_001061	0	1	ZZ	12000	12000	N	0	U	U	3	3	29102011	0	7	0	IA03	+453853+100234	0	8	20	0	4	0	0	0	IAT	NA	NA	NA	NA	NA	NA	NA	NA	NA	NA	NA	U	Z	P	--	--	-	TRUE
1981	1981	264383	IAB	A0	R_001062	0	1	ZZ	12000	12000	N	0	U	U	3	3	29102011	0	7	0	IA03	+453853+100234	0	8	20	0	4	0	0	0	IAT	NA	NA	NA	NA	NA	NA	NA	NA	NA	NA	NA	U	Z	P	--	--	-	TRUE
1982	1982	264384	IAB	A0	R_001063	0	1	ZZ	12000	12000	N	0	U	U	3	3	29102011	0	7	0	IA03	+453853+100234	0	8	20	0	4	0	0	0	IAT	NA	NA	NA	NA	NA	NA	NA	NA	NA	NA	NA	U	Z	P	--	--	-	TRUE
1983	1983	264385	IAB	A0	R_001064	0	1	ZZ	12000	12000	N	0	U	U	2	2	30102011	0	7	0	IA03	+453639+100423	0	8	20	0	4	0	0	0	IAT	NA	NA	NA	NA	NA	NA	NA	NA	NA	NA	NA	U	Z	P	--	--	-	TRUE
1984	1984	264386	IAB	A0	R_001065	0	1	ZZ	12000	12000	N	0	U	U	2	2	30102011	0	7	0	IA03	+453639+100423	0	8	20	0	4	0	0	0	IAT	NA	NA	NA	NA	NA	NA	NA	NA	NA	NA	NA	U	Z	P	--	--	-	TRUE
1985	1985	264387	IAB	A0	R_001066	0	1	ZZ	12000	12000	N	0	U	U	2	2	30102011	0	7	0	IA03	+453639+100423	0	8	20	0	4	0	0	0	IAT	NA	NA	NA	NA	NA	NA	NA	NA	NA	NA	NA	U	Z	P	--	--	-	TRUE
1986	1986	264388	IAB	A0	R_001067	0	1	ZZ	12000	12000	N	0	U	U	2	2	30102011	0	7	0	IA03	+453639+100423	0	8	20	0	4	0	0	0	IAT	NA	NA	NA	NA	NA	NA	NA	NA	NA	NA	NA	U	Z	P	--	--	-	TRUE
1987	1987	264389	IAB	A0	R_001068	0	1	ZZ	12000	12000	N	0	U	U	2	2	30102011	0	7	0	IA03	+453639+100423	0	8	20	0	4	0	0	0	IAT	NA	NA	NA	NA	NA	NA	NA	NA	NA	NA	NA	U	Z	P	--	--	-	TRUE
1988	1988	264390	IAB	A0	R_001069	0	1	ZZ	12000	12000	N	0	U	U	2	2	30102011	0	7	0	IA03	+453639+100423	0	8	20	0	4	0	0	0	IAT	NA	NA	NA	NA	NA	NA	NA	NA	NA	NA	NA	U	Z	P	--	--	-	TRUE
1989	1989	264391	IAB	A0	R_001070	0	1	ZZ	12000	12000	N	0	U	U	3	3	30102011	0	7	0	IA03	+453639+100423	0	8	20	0	4	0	0	0	IAT	NA	NA	NA	NA	NA	NA	NA	NA	NA	NA	NA	U	Z	P	--	--	-	TRUE
1990	1990	264392	IAB	A0	R_001071	0	1	ZZ	12000	12000	N	0	U	U	2	2	30102011	0	7	0	IA03	+453639+100423	0	8	20	0	4	0	0	0	IAT	NA	NA	NA	NA	NA	NA	NA	NA	NA	NA	NA	U	Z	P	--	--	-	TRUE
1991	1991	265510	IAB	A0	R_001072	0	1	ZZ	12000	12000	N	0	U	U	2	2	30102011	0	7	0	IA03	+453639+100423	0	8	20	0	4	0	0	0	IAT	NA	NA	NA	NA	NA	NA	NA	NA	NA	NA	NA	U	Z	P	--	--	-	TRUE
1992	1992	265457	IAB	A0	R_001073	0	1	ZZ	12000	12000	N	0	U	U	2	2	30102011	0	7	0	IA03	+453639+100423	0	8	20	0	4	0	0	0	IAT	NA	NA	NA	NA	NA	NA	NA	NA	NA	NA	NA	U	Z	P	--	--	-	TRUE
1993	1993	265511	IAB	A0	R_001074	0	1	ZZ	12000	12000	N	0	U	U	2	2	30102011	0	8	0	IA03	+453639+100423	0	8	20	0	4	0	0	0	IAT	NA	NA	NA	NA	NA	NA	NA	NA	NA	NA	NA	U	Z	P	--	--	-	TRUE
1994	1994	265458	IAB	A0	R_001075	0	1	ZZ	12000	12000	N	0	U	U	2	2	30102011	0	7	0	IA03	+453639+100423	0	8	20	0	4	0	0	0	IAT	NA	NA	NA	NA	NA	NA	NA	NA	NA	NA	NA	U	Z	P	--	--	-	TRUE
1995	1995	265512	IAB	A0	R_001076	0	1	ZZ	12000	12000	N	0	U	U	2	2	30102011	0	7	0	IA03	+453639+100423	0	8	20	0	4	0	0	0	IAT	NA	NA	NA	NA	NA	NA	NA	NA	NA	NA	NA	U	Z	P	--	--	-	TRUE
1996	1996	265459	IAB	A0	R_001077	0	1	ZZ	12000	12000	N	0	U	U	2	2	30102011	0	7	0	IA03	+453639+100423	0	8	20	0	4	0	0	0	IAT	NA	NA	NA	NA	NA	NA	NA	NA	NA	NA	NA	U	Z	P	--	--	-	TRUE
1997	1997	265513	IAB	A0	R_001078	0	1	ZZ	12000	12000	N	0	U	U	2	2	30102011	0	7	0	IA03	+453639+100423	0	8	20	0	4	0	0	0	IAT	NA	NA	NA	NA	NA	NA	NA	NA	NA	NA	NA	U	Z	P	--	--	-	TRUE
1998	1998	265460	IAB	A0	R_001079	0	1	ZZ	12000	12000	N	0	U	U	2	2	30102011	0	7	0	IA03	+453639+100423	0	8	20	0	4	0	0	0	IAT	NA	NA	NA	NA	NA	NA	NA	NA	NA	NA	NA	U	Z	P	--	--	-	TRUE
1999	1999	265514	IAB	A0	R_001080	0	1	ZZ	12000	12000	N	0	U	U	2	2	30102011	0	7	0	IA03	+453639+100423	0	8	20	0	4	0	0	0	IAT	NA	NA	NA	NA	NA	NA	NA	NA	NA	NA	NA	U	Z	P	--	--	-	TRUE
[truncated: 148,773 more rows]
[truncated: 58 more columns]
