# Supplementary material for: Modelling the timing of migration of a partial migrant bird using ringing and observation data: a case study with the Song Thrush in Italy
Source: Mov Ecol. 2023 Aug 1;11:47. doi: 10.1186/s40462-023-00407-z (PMC10391980; doi:10.1186/s40462-023-00407-z)
Supplement: Supplementary file 2 — Supplementary Material 2 [file 40462_2023_407_MOESM2_ESM.zip › Supplemental material 2/DECADES_KC.xlsx]

## Sheet: Foglio1
MONTH	MONTH2	STARTING DAY	ENDING DAY	DECADE
JANUARY	1	1	10	JAN1
JANUARY	1	11	20	JAN2
JANUARY	1	21	31	JAN3
FEBRUARY	2	1	10	FEB1
FEBRUARY	2	11	20	FEB2
FEBRUARY	2	21	29	FEB3
MARCH	3	1	10	MAR1
MARCH	3	11	20	MAR2
MARCH	3	21	31	MAR3
APRIL	4	1	10	APR1
APRIL	4	11	20	APR2
APRIL	4	21	30	APR3
MAY	5	1	10	MAY1
MAY	5	11	20	MAY2
MAY	5	21	31	MAY3
JUNE	6	1	10	JUN1
JUNE	6	11	20	JUN2
JUNE	6	21	30	JUN3
JULY	7	1	10	JUL1
JULY	7	11	20	JUL2
JULY	7	21	31	JUL3
AUGUST	8	1	10	AUG1
AUGUST	8	11	20	AUG2
AUGUST	8	21	31	AUG3
SEPTEMBER	9	1	10	SEP1
SEPTEMBER	9	11	20	SEP2
SEPTEMBER	9	21	30	SEP3
OCTOBER	10	1	10	OCT1
OCTOBER	10	11	20	OCT2
OCTOBER	10	21	31	OCT3
NOVEMBER	11	1	10	NOV1
NOVEMBER	11	11	20	NOV2
NOVEMBER	11	21	30	NOV3
DECEMBER	12	1	10	DEC1
DECEMBER	12	11	20	DEC2
DECEMBER	12	21	31	DEC3
