# Supplementary material for: Modelling the timing of migration of a partial migrant bird using ringing and observation data: a case study with the Song Thrush in Italy
Source: Mov Ecol. 2023 Aug 1;11:47. doi: 10.1186/s40462-023-00407-z (PMC10391980; doi:10.1186/s40462-023-00407-z)
Supplement: Supplementary file 2 — Supplementary Material 2 [file 40462_2023_407_MOESM2_ESM.zip › Supplemental material 2/R code for the eBird data analyses.R]

## FULL CODE FOR THE ANALYSES PRESENTED IN 
# Modelling the timing of migration of the song thrush 
# in Italy from ring encounters
#
# by Roberto Ambrosini, Simona Imperio, Jacopo Cecere, 
# Alessandro Andreotti, Lorenzo Serra, Fernando Spina, 
# Niccol� Fattorini, Alessandra Costanzo
#
# Code written by Roberto Ambrosini
# Department of Environmental Science and Policy
# University of Milan
# roberto.ambrosini@unimi.it 

# TO RUN THE ANALYSES: 
# fist create a folder for the analyses,
# second , paste in this folder the Data_12000-Turdus_philomelos_EPE_ISPRA.csv 
# and DECADES_KC.xlsx files and all cntry00 files (ESRI shapefiles)

# third, set the folder as working directory
setwd("C:/Users/Rober/OneDrive - Universit� degli Studi di Milano/Documenti/Documenti/Articoli/Ideas et al/Song Thrush migration wave/Analyses")

# forth: indicate whether you want to model pre- or post-breeding migration
POST <-   TRUE   # FALSE = pre-nuptial migration: TRUE = post-nuptial migration

# fifth: indicate whether you want to rarefy data
RAREFY <- FALSE   # FALSE = all data; TRUE = rarefied data

# this code runs the analyses with the parameter set as described 
# in the abovementioned paper. If you want to use it for analysing 
# other dataset or you want to modify parameter setting, you should
# refer to the "PARAMETER TO SET" session of the code 

## DO NOT MODIFY FROM HERE ON
## PRELIMINARY OPERATIONS ----

library(maps)
library(maptools)
library(sp)
library(ggplot2)
require(boot)
require(nlme)
require(spdep)
require(fossil)
require(multcomp)
require(lmerTest)
library(car)
library(phia)
library(RODBC)
library(birdring)
library(lubridate)
library(gstat)
library(raster)
library(glmmTMB)
library(viridis)
library(openxlsx)
library(gtools)
library(plyr)
library(sf)
library(readxl)

# SOME USEFUL FUNCTIONS ----

# reset graph parameters without restarting R
# from: https://stackoverflow.com/questions/9292563/reset-the-graphical-parameters-back-to-default-values-without-use-of-dev-off

reset_par <- function(){
  op <- structure(list(xlog = FALSE, ylog = FALSE, adj = 0.5, ann = TRUE,
                       ask = FALSE, bg = "white", bty = "o", cex = 1, cex.axis = 1,
                       cex.lab = 1, cex.main = 1.2, cex.sub = 1, col = "black",
                       col.axis = "black", col.lab = "black", col.main = "black",
                       col.sub = "black", crt = 0, err = 0L, family = "", fg = "black",
                       fig = c(0, 1, 0, 1), fin = c(6.99999895833333, 6.99999895833333
                       ), font = 1L, font.axis = 1L, font.lab = 1L, font.main = 2L,
                       font.sub = 1L, lab = c(5L, 5L, 7L), las = 0L, lend = "round",
                       lheight = 1, ljoin = "round", lmitre = 10, lty = "solid",
                       lwd = 1, mai = c(1.02, 0.82, 0.82, 0.42), mar = c(5.1, 4.1,
                                                                         4.1, 2.1), mex = 1, mfcol = c(1L, 1L), mfg = c(1L, 1L, 1L,
                                                                                                                        1L), mfrow = c(1L, 1L), mgp = c(3, 1, 0), mkh = 0.001, new = FALSE,
                       oma = c(0, 0, 0, 0), omd = c(0, 1, 0, 1), omi = c(0, 0, 0,
                                                                         0), pch = 1L, pin = c(5.75999895833333, 5.15999895833333),
                       plt = c(0.117142874574832, 0.939999991071427, 0.145714307397962,
                               0.882857125425167), ps = 12L, pty = "m", smo = 1, srt = 0,
                       tck = NA_real_, tcl = -0.5, usr = c(0.568, 1.432, 0.568,
                                                           1.432), xaxp = c(0.6, 1.4, 4), xaxs = "r", xaxt = "s", xpd = FALSE,
                       yaxp = c(0.6, 1.4, 4), yaxs = "r", yaxt = "s", ylbias = 0.2), .Names = c("xlog",
                                                                                                "ylog", "adj", "ann", "ask", "bg", "bty", "cex", "cex.axis",
                                                                                                "cex.lab", "cex.main", "cex.sub", "col", "col.axis", "col.lab",
                                                                                                "col.main", "col.sub", "crt", "err", "family", "fg", "fig", "fin",
                                                                                                "font", "font.axis", "font.lab", "font.main", "font.sub", "lab",
                                                                                                "las", "lend", "lheight", "ljoin", "lmitre", "lty", "lwd", "mai",
                                                                                                "mar", "mex", "mfcol", "mfg", "mfrow", "mgp", "mkh", "new", "oma",
                                                                                                "omd", "omi", "pch", "pin", "plt", "ps", "pty", "smo", "srt",
                                                                                                "tck", "tcl", "usr", "xaxp", "xaxs", "xaxt", "xpd", "yaxp", "yaxs",
                                                                                                "yaxt", "ylbias"))
  par(op)
}

# standard error

se <- function(vector, na.rm=FALSE){
  v <- vector
  if(na.rm==TRUE){
    v <- subset(vector, is.na(vector)==FALSE)}
  a <- sd(v)/sqrt(length(v))
  return(a)}

# north arrow

northarrow <- function(loc,size,bearing=0,cols,cex=1,...) {
  # checking arguments
  if(missing(loc)) stop("loc is missing")
  if(missing(size)) stop("size is missing")
  # default colors are white and black
  if(missing(cols)) cols <- rep(c("white","black"),8)
  # calculating coordinates of polygons
  radii <- rep(size/c(1,4,2,4),4)
  x <- radii[(0:15)+1]*cos((0:15)*pi/8+bearing)+loc[1]
  y <- radii[(0:15)+1]*sin((0:15)*pi/8+bearing)+loc[2]
  # drawing polygons
  for (i in 1:15) {
    x1 <- c(x[i],x[i+1],loc[1])
    y1 <- c(y[i],y[i+1],loc[2])
    polygon(x1,y1,col=cols[i])
  }
  # drawing the last polygon
  polygon(c(x[16],x[1],loc[1]),c(y[16],y[1],loc[2]),col=cols[16])
  # drawing letters
  b <- c("E","N","W","S")
  for (i in 0:3) text((size+par("cxy")[1])*cos(bearing+i*pi/2)+loc[1],
                      (size+par("cxy")[2])*sin(bearing+i*pi/2)+loc[2],b[i+1],
                      cex=cex)
}


# OTHER PARAMETERS  ----

EURINGCODE <- "12000" # species euring code 

FirstStartD = -30 # "optimal" start date (default to -30)

CS = 0.5 # cell size (actually fixed)

PPP <- ifelse(POST, "POST_EBI", "PRE_EBI")

# prepare folders for saving results
dirList <- c("hist_median", "maps_dif", "maps_down", "maps_grid",  "maps_int",
             "maps_max", "maps_mean", "maps_median", "maps_min",  "maps_res", 
             "maps_se",  "maps_slopes", "res_dif", "res_down", "res_elab", 
             "res_int", "res_max", "res_mean", "res_min", "res_se", "res1")

for (d in dirList){
  if (!(dir.exists(d))){
    dir.create(d)
  }
}

## 1 MIGRATION WAVE ----
# read data file
#TMOLD <- read.csv("Data_12000-Turdus_philomelos_EPE_ISPRA.csv")
TMOLD <- read.delim("C:/Users/rober/OneDrive - Universit� degli Studi di Milano/Documenti/Documenti/Dati/eBird/Song Thrush/ebd_sonthr1_relFeb-2023.txt")
# only data in the study area
TMOLD <- subset(TMOLD, COUNTRY == "Italy" | (COUNTRY == "France" & STATE == "Corse") 
              | (COUNTRY == "Switzerland" & STATE == "Ticino"))
# remove data with missing coordinates
TMOLD <- subset(TMOLD, !is.na(LATITUDE) & !is.na(LONGITUDE))
# remove Lampedusa and Linosa
TMOLD <- subset(TMOLD, LATITUDE >=36)

# recode observation counts
# when number was not recorded then n = 1
TMOLD$OBSERVATION.COUNT[TMOLD$OBSERVATION.COUNT=="X"] <- 1
TMOLD$OBSERVATION.COUNT <- as.numeric(TMOLD$OBSERVATION.COUNT)

# total number of records
sum(TMOLD$OBSERVATION.COUNT)
# set species name
SpeciesOLD <- "12000_Turdus-philomelos.rds"

# ten-day periods according to key concepts
TenDay <- data.frame(read_excel("DECADES_KC.xlsx"))

# work on ten-day periods for contour plots
TenDay$ENDING.DAY[6] <- 28 # better not a leap year
TenDay$JulS <- dayofyear(TenDay$MONTH2, TenDay$STARTING.DAY, 2019) # not a leap year
TenDay$JulE <- dayofyear(TenDay$MONTH2, TenDay$ENDING.DAY, 2019) 
Breaks <- TenDay$JulS[32:36]-365
Breaks <- c(Breaks, TenDay$JulS[1:16])
Labels <- c(TenDay$DECADE[32:36], TenDay$DECADE[1:15])

if(POST){
  
  Breaks <- 365-TenDay$JulS[19:36]
  Breaks <- c(Breaks, -TenDay$JulS[1:3])
  Labels <- c(TenDay$DECADE[19:36], TenDay$DECADE[1:2])
  
}             

# convert into data frame if necessary
if (!"data.frame" %in% class(TMOLD)) {
  TMOLD <- ldply (TMOLD, data.frame)
}

# change some names
TMOLD$lat <- TMOLD$LATITUDE
TMOLD$lon <- TMOLD$LONGITUDE

TMSPA <- TMOLD
coordinates(TMSPA) <- ~ lon + lat
proj4string(TMSPA)  <- CRS("+init=epsg:4326")

GEUR <- rgdal::readOGR("cntry00.shp")
GEUR <- spTransform(GEUR, CRS("+init=epsg:4326"))
# IT <- subset(GEUR, CNTRY_NAME == "Italy") 

# FOR LOOP FOR ANALYSES ----
for (SEX in c("ALL", 
              "M", 
              "F"
              )) {

Species <- SpeciesOLD   # reset name
TM <- TMOLD # initialize dataset

TM1 <- subset(TM, OBSERVATION.COUNT == 1)
TM2 <- subset(TM, OBSERVATION.COUNT > 1)

# this code was intended for analyzing ring encounters
# where each line represents one individual
# differently from ebird data where each line can indicate a number 
# of observed individuals
# to preserve the following code structure, the dataset is restructure
# replicating lines for multiple observation
# admittedly, this is not computantionally efficient
# but prevents re-writing the code

cat("\n", "restructuring database")
TM3 <- NULL
for(i in 1:nrow(TM2)) {
  oc <- TM2$OBSERVATION.COUNT[i]
  for(j in 1:oc) {
    TM3 <- rbind(TM3, TM2[i,])
  }
}

TM3$OBSERVATION.COUNT <- 1

TM <- rbind(TM1, TM3)

# change file name
  
  if (SEX == "M") {
    Species <- paste0(Species, "_Male")
    cat("\n", "MALES")
    
  }
  if (SEX == "F") {
    Species <- paste0(Species, "_Female")
    cat("\n", "FEMALES")
  }
  if (SEX == "ALL") {
    Species <- paste0(Species, "_All")
    cat("\n", "ALL")
    
  }
  if (RAREFY) {
    Species <- paste0(Species, "_RAR")
  } else {
    Species <- paste0(Species, "_ALL")
  }
  
  
  # creating univocal ring ID column
  # TM$ringID <- paste0(TM$scheme, ".", TM$ring)
  TM$ringID <- TM$GLOBAL.UNIQUE.IDENTIFIER

  # remove missing values in lat or lon
  TM <- subset(TM,!is.na(TM$lat) & !is.na(TM$lon))
  # selecting records to be considered for atlas
  # TM <- subset(TM, TM$use.in.Atlas == TRUE & !is.na(TM$date.numeric))
  
  # number of observations
  
  # defining criteria for discarding records
  # DiscardedCondition <- c(3, 4, 5, 6)
  # DiscardedMoved <- c(2, 4, 6)
  # DiscardedDateAccuracy <- c(4, 5, 6, 7, 8)
  # DiscardedCoordinatesAccuracy <- c(6, 7, 8, 9)
  # DiscardedManipulated <- c("C", "F", "T", "M", "H")
  # FoundDead <- c(1, 2, 3)
  # 
  #   # discarding data whose "Condition", "Manipulated", "Moved", "Date accuracy" and "Coordinates accuracy" status cannot be considered
  # TM <- subset( TM, !( TM$condition %in% DiscardedCondition
  #     | TM$manipulated %in% DiscardedManipulated
  #     | TM$moved %in% DiscardedMoved
  #     | TM$date.acc %in% DiscardedDateAccuracy
  #     | TM$coord.acc %in% DiscardedCoordinatesAccuracy
  #   )
  # )

  # TM$ID <- paste(TM$scheme, TM$ring, sep = ".")
  TM$ID <- TM$urn <- paste("EBIRD", 1:nrow(TM), sep=".")

  TM$date <- TM$OBSERVATION.DATE
  TM$month <- as.numeric(substring(TM$date, 6, 7))
  TM$day <- as.numeric(substring(TM$date, 9, 10))
  TM$year <- as.numeric(substring(TM$date, 1, 4))
  
  # # for records before a given year add this condition (not used)
  # TM <- subset(TM, year <= 1980)
 
  # subset for sex if sex is known for at least 30% of individuals
  TM$SEX <- "U"
  TM$SEX[grep("Male", TM$AGE.SEX)] <- "M"
  TM$SEX[grep("Female", TM$AGE.SEX)] <- "F"
  
  TSEX <- table(TM$SEX)
  TSEX <- TSEX / sum(TSEX)

  if (SEX != "ALL") {
    if (TSEX[names(TSEX)=="U"] > 0.7) {
      next
    } else {
      TM <- subset(TM, sex.byscheme == SEX)
    }
  }

  # Start for cycles ----
  RESULTS <- NULL # final results
  
  StartDList = FirstStartD+c(0, 5, 10)
  if (POST) {StartDList = FirstStartD-c(0, 5, 10)}
  for (StartD in StartDList) {
    if (POST) {
      # StartD is reverted and for post-breeding migration it thus represents
      # and end date, but the name of the parameter is retained for simplicity
      StartD <- -StartD
      StartD <- StartD+1 # better to end the day before for return migration
    }
    for (NP in c(15, 20, 25
                 )) {
      # minimum number of encounters in a cell c(10:30), fix  = 20
      if (NP == 15) {
        NDD <- 7
      }
      if (NP == 20) {
        NDD <- 10
      }
      if (NP == 25) {
        NDD <- 15
      }
      for (ND in NDD) {
        # minimum number of different dates in a cell 8:12 fix = 10
        cat("\n",
          paste(
            "Cell Size =",
            CS,
            "Start Date =",
            StartD,
            "N encounters =",
            NP,
            "N Dates =",
            ND
          )
        )
        RR <- c(CS, StartD, NP, ND)
        cat("\n", "Preliminary operations")
        EUR <- TM # change dataframe name
        # check duplicates (not necessary) -----
        DD <- TM[, c("ID", "lon", "lat", "year", "month", "day")]
        Dupl <- DD[duplicated(DD) == TRUE, "ID"]
        # remove duplicates
        EUR <- subset(TM, duplicated(DD) == FALSE)

        # re-check
        DD <- EUR[, c("ID", "lon", "lat", "year", "month", "day")]
        RR <- c(RR, sum(duplicated(DD)))

        # first map of all data ----
        
        a <- floor(min(TM$lon) / 0.5) * 0.5
        b <- ceiling(max(TM$lon) / 0.5) * 0.5
        c <- floor(min(TM$lat) / 0.5) * 0.5
        d <- ceiling(max(TM$lat) / 0.5) * 0.5
        
        # to really draw map use these lines
        # draw.map(a=a, b=b, c=c, d=d, col.land = "grey50", col.water = "lightblue")
        # points(TM$lon, TM$lat, col=2, pch=19, cex=0.2)#Tjf$Month)
        # text(mean(c(a,b)), 0.95*d, Species, cex=1.5)
        # text(mean(c(a,b)), 0.90*d,nrow(TM))

        # set spatial limits for analyses ----
        x.limORIG <- x.lim <- c(6.5, 18.5)
        y.limORIG <- y.lim <- c(35.5, 47.5)
        
        EUR$lat2 <- EUR$lat
        EUR$lon2 <- EUR$lon
  
        coordinates(EUR) <- ~ lon2 + lat2
        proj4string(EUR)  <- CRS("+init=epsg:4326")
        
        # Julian dates and data selection ----
        
        EUR$JulYear <- dayofyear(EUR$month, EUR$day, EUR$year)
        
        # "reversed" day of the year, counting back from Dec 31st for fall migration
        EUR$RevJulYear <- 365 - EUR$JulYear + leap_year(EUR$year) + 1
        
        # dates with negative values for Dec-Jul e 31/12 = 0
        EUR$JulMia <- EUR$JulYear
        EUR$JulMia[EUR$JulYear > 181] <-
          -(EUR$RevJulYear - 1)[EUR$JulYear > 181]
        kk <- 1:nrow(EUR)
        kk <- kk[is.na(EUR$JulYear)]
        
        # only encounters in right time
        EUR2 <-
          subset(EUR, JulMia >= StartD & JulMia <= 151) # -30 is Dec 1st
        
        if  (POST) {
          
          # dates are reverted, so they will be cumulated backwards
          EUR$JulMia <- -EUR$JulMia
        
          # only encounters in right time
          EUR2 <-
            subset(EUR, JulMia >= StartD & JulMia <= 121) # 152 is Aug 1st 
                                                          # 183 is Jul 1 
                                                          # 173 is the second decade of July
                                                          # 121 is Sep 1
                                                          # 132 is Aug 21th i.e. the first day of the DEC3
                                                          # counting backwards with
                                                          # Dec 31 = 0
        }   
        
        # only encounters in study area
        EUR2 <- subset(EUR2, lat > min(y.lim) & lat < max(y.lim))
        EUR2 <- subset(EUR2, lon > min(x.lim) & lon < max(x.lim))
        
        # # data in Italy
        # TMSPA <- over(EUR2, IT)
        # 
        # # further data to be included
        # # include Corse and small islands and at sea records, but exclude Africa
        # TMSPA$FIPS_CNTRY[EUR2$lon>8 & EUR2$lon < 11.5 & EUR2$lat > 38 & EUR2$lat < 44.5] <- "IT"
        # # include Ticino
        # TMSPA$FIPS_CNTRY[EUR2$lon>8.4 & EUR2$lon < 9.2 & EUR2$lat > 45.5 & EUR2$lat < 46.5] <- "IT"
        # # include San Marino
        # TMSPA$FIPS_CNTRY[EUR2$lon>12 & EUR2$lon < 13 & EUR2$lat > 43.5 & EUR2$lat < 44.5] <- "IT"
        # 
        # # remove other records
        # EUR2 <- subset(EUR2, TMSPA$FIPS_CNTRY == "IT")
        

        # this column is missing in this dataset and must be added
        EUR2$SELECT <- 1
        
        EUR2OLD <- EUR2 # Backup
        EUR3 <- EUR2
        
        ##### SUBSETTING FROM HERE
        NDATA <- nrow(EUR2OLD)

        for (SSize in NDATA) {
          SSS <- c(1:nrow(EUR2OLD))
          SSS <- sample(SSS, SSize)
          EUR3 <- EUR2OLD[SSS,]
          
          if (SSize == nrow(EUR2OLD)) {
            EUR3 <- EUR2OLD
          }
          
          # cell definition
          cellsize <- CS # cell size
          
          ## RAREFACTION FOR ISOLATED CLUSTER DETECTION ----
          cat("\n", "Isolated cluster detection")

          if (nrow(EUR3) > 5000) {
            # backup
            RARTOT <-
              RAR <-
              EUR3 # setting RARTOT is necessary here, otherwise an error may occur later on small datasets
            
            # cell assignement
            RAR$gridID1 <- floor(RAR$lat / CS) * CS
            RAR$gridID2 <- floor(RAR$lon / CS) * CS
            RAR$gridID <- paste(RAR$gridID1, RAR$gridID2)
            
            # only cells with many points
            s <- 2 * NP # threshold
            
            SUBS <- RAR[1, ] # use first row to initialize
            set.seed(8373) # for a reproducible procedure
            for (c in unique(RAR$gridID)) {
              EURSUB <- subset(RAR, gridID == c)
              if (nrow(EURSUB) > s) {
                # if sample size at a cell is larger than desired
                SSS <- 1:nrow(EURSUB) # subsample
                SSS <- sample(SSS, s)
                SS <- sort(SSS)
                SSS <- EURSUB[SSS, ]
                SUBS <- rbind(SUBS, SSS)
              } else {
                SUBS <- rbind(SUBS, EURSUB) # take sample as it is
              }
            }
            RAR <-
              SUBS[-1, ]  # replace original dataset removin row used for inizializing
          } else {
            RAR <- EUR3
          } # end if (nrow(EUR3) > 5000)
          
          ## geographical clustering ----
          
          RARTOT <- RAR # Backup
          urnISOL <- NULL # initialize
          for (l in 1:4){
            if (l == 1) {
              y.lim <- c(35.5, 38.5) # limits must be always mutlipes of cell size!!!
            } 
            if (l == 2) {
              y.lim <- c(38.5, 41.5)
            }
            if (l == 3) {
              y.lim <- c(41.5, 43.5)
            }
            if (l == 4) {
              y.lim <- c(43.5, 47.5)
            }
            
            
          for (b in 1:4) {
            if (b == 1) {
              x.lim <- c(6.5, 10) # limits must be always mutlipes of cell size!!!
            }
            if (b == 2) {
              x.lim <- c(10, 12.5)
            }
            if (b == 3) {
              x.lim <- c(12.5, 15.5)
            }
            if (b == 4) {
              x.lim <- c(15.5, 18.5)
            }
            
            # condition for joining all Calabria with Southen Italy
            if (b == 4 & l == 1) {
              y.lim <- c(35.5, 37.5) # limits must be always mutlipes of cell size!!!
            } 
            if (b == 4 & l == 2) {
              y.lim <- c(37.5, 41.5)
            }
            
            
            # only in a longitude band
            RAR <-
              subset(RARTOT, lon >= min(x.lim) & lon < max(x.lim)
                     & lat >= min(y.lim) & lat < max(y.lim)
                     )
            if (nrow(RAR) > 1) {
              GDist <- pointDistance(RAR) # geographical distance matrix
              GDist <- as.dist(GDist)
              HCL <-
                hclust(GDist, "single") # nearest neighbour method
              CLUST <-
                cutree(HCL, h = 100 * 10 ^ 3) # distance in meters for isolated clusters

              ISOL <-
                table(CLUST) # numbers of encounters in cluster
              ISOL <- names(ISOL)[ISOL < NP] # small clusters
              
              # isolated encounters to be removed
              urnISOL <- c(urnISOL, RAR$urn[CLUST %in% ISOL])
              
            }
          }
          
          }
          ## CELL ASSIGNEMENT ----
          
          # latitude bands of given size
          ncell.Y <- 	ceiling((max(y.lim) - min(y.lim)) / cellsize)
          ORIgridLat <-
            gridID1 <- seq(min(y.lim), max(y.lim), length.out = ncell.Y + 1)
          EUR3 <- subset(EUR3,!urn %in% urnISOL)

          # MODEL ON RAREFIED DATA ----
          # 4 longitude bands -----
          
          # backup
          EUR4 <- EUR3
          EUR4.BAND <- EUR4[1, ] # use first row only
          EUR4.BAND$gridID1 <- 0
          EUR4.BAND$gridID2 <- 0
          EUR4.BAND$LonBand <- 0
          
          for (l in 1:4){
            if (l == 1) {
              y.lim <- c(35.5, 39) # limits must be always mutlipes of cell size!!!
            }
            if (l == 2) {
              y.lim <- c(39, 41.5)
            }
            if (l == 3) {
              y.lim <- c(41.5, 43.5)
            }
            if (l == 4) {
              y.lim <- c(43.5, 47.5)
            }
            
          for (b in 1:4) {
            if (b == 1) {
              x.lim <- c(6.5, 10) # limits must always be multiples of cell size
            }
            if (b == 2) {
              x.lim <- c(10, 12.5)
            }
            if (b == 3) {
              x.lim <- c(12.5, 15.5)
            }
            if (b == 4) {
              x.lim <- c(15.5, 18.5)
            }
            
            # condition for joining all Calabria with Southern Italy
            if (b == 4 & l == 1) {
              y.lim <- c(35.5, 37.5) # limits must be always mutlipes of cell size!!!
            } 
            if (b == 4 & l == 2) {
              y.lim <- c(37.5, 41.5)
            }
            
            # only in a longitude band and in a latitude band
            EUR4 <-
              subset(EUR3, lon >= min(x.lim) & lon < max(x.lim)
                            & lat >= min(y.lim) & lat < max(y.lim)
              )                          
            if ((nrow(EUR4) >= NP) &
                (length(unique(EUR4$JulMia)) >= ND)) {
              # latitude bands of given size -
              ncell.Y <- 	ceiling((max(y.lim) - min(y.lim)) / cellsize)
              ORIgridLat <-
                seq(min(y.lim), max(y.lim), length.out = ncell.Y + 1)
              
              # assign latitude band
              EUR4$gridID1  <- NA
              for (i in 1:(length(ORIgridLat) - 1)) {
                EUR4$gridID1[EUR4$lat >= ORIgridLat[i] &
                               EUR4$lat < ORIgridLat[i + 1]] <- ORIgridLat[i + 1]
              }
              # remove first band that is never assigned
              gridID1 <- ORIgridLat[-1]

              # number of different arrival dates
              AGG <-
                aggregate(JulMia ~ gridID1, data = EUR4, function(x)
                  length(unique(x)))
              # number of arrivals per cell
              AGG2 <- aggregate(SELECT ~ gridID1, data = EUR4, sum)
              
              # merge Lat bands with insufficient data
              while (min(AGG2$SELECT) < NP | min(AGG$JulMia) < ND) {
                i = 1
                while (i < length(gridID1)) {
                  ID <- gridID1[i]
                  if (any(!(ID %in% AGG$gridID1) ,
                          AGG$JulMia[AGG$gridID1 == ID] < ND ,
                          AGG2$SELECT[AGG2$gridID1 == ID] < NP)) {
                    Nei <- gridID1[i:(i + 1)]
                    if (ID %in% AGG$gridID1) {
                      # if it is a non-empty row
                      # give new cell ID to records
                      EUR4$gridID1[EUR4$gridID1 %in% Nei] <- ID
                      # number of arrivals
                      AGG2 <-
                        aggregate(SELECT ~ gridID1, data = EUR4, sum)
                      # number of different arrival dates
                      AGG <-
                        aggregate(JulMia ~ gridID1, data = EUR4, function(x)
                          length(unique(x)))
                      gridID1 <- AGG2$gridID1
                    }  else {
                      i = i + 1
                    }
                  } else {
                    i = i + 1
                  }
                }
                
                # eventually last Lat band is merged with the previous one
                i = length(gridID1)
                ID <- gridID1[i]
                if (any(!(ID %in% AGG$gridID1) |
                        AGG$JulMia[AGG$gridID1 == ID] < ND |
                        AGG2$SELECT[AGG2$gridID1 == ID] < NP)) {
                  Nei <- gridID1[i:(i - 1)]
                  if (ID %in% AGG$gridID1) {
                    # if it is a non-empty row
                    # give new cell ID to records
                    EUR4$gridID1[EUR4$gridID1 %in% Nei] <-
                      ID # names is name of last band
                    # number of arrivals
                    AGG2 <-
                      aggregate(SELECT ~ gridID1, data = EUR4, sum)
                    # number of different arrival dates
                    AGG <-
                      aggregate(JulMia ~ gridID1, data = EUR4, function(x)
                        length(unique(x)))
                    gridID1 <- AGG2$gridID1
                  }
                }
                # number of arrivals
                AGG2 <- aggregate(SELECT ~ gridID1, data = EUR4, sum)
                # number of different arrival dates
                AGG <-
                  aggregate(JulMia ~ gridID1, data = EUR4, function(x)
                    length(unique(x)))
              }
              
              ### longitude bands
              
              # longitude bands of given size
              ncell.X <- 	ceiling((max(x.lim) - min(x.lim)) / cellsize)
              gridID2 <-
                seq(min(x.lim), max(x.lim), length.out = ncell.X + 1)
              
              # start creating file for final grid creation
              
              # assign longitude band
              # here the logic is slightly different as we are not very interested in cells in the Ocean
              EUR4$gridID2  <- NA
              for (i in 2:length(gridID2)) {
                EUR4$gridID2[EUR4$lon < gridID2[i] &
                               EUR4$lon >= gridID2[i - 1]] <- gridID2[i - 1]
              }
              
              for (j in 1:length(gridID1)) {
                # for each latitude band
                LatID <- gridID1[j]
                LATB <-
                  EUR4[EUR4$gridID1 == LatID, ]# subset non funziona
                
                if (nrow(LATB) == 0) {
                  next
                } # if empty, skip
                
                # number of different arrival dates
                AGG <-
                  aggregate(JulMia ~ gridID2, data = LATB, function(x)
                    length(unique(x)))
                # number of arrivals per cell
                AGG2 <- aggregate(SELECT ~ gridID2, data = LATB, sum)
                
                while (min(AGG2$SELECT) < NP | min(AGG$JulMia) < ND) {
                  # merge bands with insufficient data
                  LgridID2 <- AGG$gridID2
                  i = 1
                  while (i < length(LgridID2)) {
                    ID <- LgridID2[i]
                    if (any(!(ID %in% AGG$gridID2) ,
                            AGG$JulMia[AGG$gridID2 == ID] < ND ,
                            AGG2$SELECT[AGG2$gridID2 == ID] < NP)) {
                      Nei <- LgridID2[i:(i + 1)]
                      
                      if (ID %in% AGG$gridID2) {
                        # if it is a non-empty row
                        # give new cell ID to records
                        EUR4$gridID2[EUR4$gridID2 %in% Nei &
                                       EUR4$gridID1 == LatID] <- ID
                        # subset non funziona
                        LATB <- EUR4[EUR4$gridID1 == LatID, ]
                        # number of different arrival dates
                        AGG <-
                          aggregate(JulMia ~ gridID2, data = LATB, function(x)
                            length(unique(x)))
                        # number of arrivals per cell
                        AGG2 <-
                          aggregate(SELECT ~ gridID2, data = LATB, sum)
                        LgridID2 <- AGG2$gridID2
                      } else {
                        i = i + 1
                      }
                    } else {
                      i = i + 1
                    }
                  }
                  
                  # eventually last band is merged with the previous one
                  i = length(LgridID2)
                  ID <- LgridID2[i]
                  if (any(!(ID %in% AGG$gridID2) ,
                          AGG$JulMia[AGG$gridID2 == ID] < ND ,
                          AGG2$SELECT[AGG2$gridID2 == ID] < NP)) {
                    Nei <- LgridID2[i:(i - 1)]
                    if (ID %in% AGG$gridID2) {
                      # if it is a non-empty row
                      # give new cell ID to records
                      EUR4$gridID2[EUR4$gridID2 %in% Nei &
                                     EUR4$gridID1 == LatID] <- ID
                      LATB <- EUR4[EUR4$gridID1 == LatID, ]
                      # number of different arrival dates
                      AGG <-
                        aggregate(JulMia ~ gridID2, data = LATB, function(x)
                          length(unique(x)))
                      # number of arrivals per cell
                      AGG2 <-
                        aggregate(SELECT ~ gridID2, data = LATB, sum)
                      LgridID2 <- AGG2$gridID2
                    }
                  }
                  
                  # number of different arrival dates
                  AGG <-
                    aggregate(JulMia ~ gridID2, data = LATB, function(x)
                      length(unique(x)))
                  # number of  arrivals per cell
                  AGG2 <-
                    aggregate(SELECT ~ gridID2, data = LATB, sum)
                }
              }
              # merge longitude bands with insufficient data
              
              EUR4$LonBand <- b
              EUR4.BAND <- rbind(EUR4.BAND, EUR4)
              EUR4.BAND <-
                subset(EUR4.BAND, LonBand > 0) # eventually remove the first row
            } # end if there is sufficient data in the lon band
          } # end for longitude band
          
          } # end for latitude band
          
          # remove encounters that could not be fitted in the grid
          # because of insufficient data in their longitude band
          EUR3 <- subset(EUR3, urn %in%  EUR4.BAND$urn)
          
          # same order as original file
          EUR4 <- EUR4.BAND[match(EUR3$urn, EUR4.BAND$urn), ]
          EUR4$gridID <-
            paste(EUR4$LonBand, EUR4$gridID1, EUR4$gridID2, sep = "_")
          
          ### SPATIAL GRID ----
          
          ncell.X <-
            ceiling((max(x.limORIG) - min(x.limORIG)) / cellsize)
          ORIgridLon <-
            seq(min(x.limORIG), max(x.limORIG), length.out = ncell.X + 1)
          ORIgridLat <-
            seq(min(y.limORIG), max(y.limORIG), length.out = ncell.X + 1)
          
          AGG <-
            aggregate(JulMia ~ gridID, data = EUR4, function(x)
              length(unique(x)))
          AGG2 <- aggregate(SELECT ~ gridID, data = EUR4, sum)
          
          GRID <- NULL
          for (i in sort(unique(EUR4$gridID))) {
            SUB <- EUR4[EUR4$gridID == i,]
            b <- SUB$LonBand[1]
            
            # latitudes
            miny <- max(ORIgridLat[ORIgridLat <= min(SUB$lat)])
            maxy <- min(ORIgridLat[ORIgridLat >  max(SUB$lat)])
            
            # longitudes
            minx <- max(ORIgridLon[ORIgridLon <= min(SUB$lon)])
            maxx <- min(ORIgridLon[ORIgridLon >  max(SUB$lon)])
            
            if (maxy - miny <= 2) {
              # if final cell is < 2 deg latitude
              # build cell
              Pol <- Polygon(cbind(
                c(minx, minx, maxx, maxx, minx),
                c(miny, maxy, maxy, miny, miny)
              ))
              
              myPolygons <- Polygons(list(Pol), ID = paste0("C", i))
              SpPolygon2 = SpatialPolygons(list(myPolygons))
              SpPolygon2 <- as(SpPolygon2, "sf")
              
              GRID <- rbind(GRID, SpPolygon2)
            } else {
              EUR4$gridID[EUR4$gridID == i] <- "DISCARD"
            } # else discard that cell
          
            } # end for grid
          # remove discarded cells
          EUR4 <- subset(EUR4, gridID != "DISCARD")
          rownames(GRID) <- sort(unique(EUR4$gridID))
          
          # is there any isolated point that anyway falls within a created cell?
          DISC <- EUR2[!EUR2$urn %in% EUR4$urn, ]
          S0 <- as_Spatial(GRID, IDs = sort(unique(EUR4$gridID)))
          crs(S0) <- crs(EUR4)
          S0@data$gridID <- sort(unique(EUR4$gridID))
          ooo <- over(S0, DISC, returnList = TRUE)
          
          RESCUETOT <- EUR4[1, ] # initializing
          for (i in 1:length(ooo)) {
            oo2 <- ooo[i]
            if (nrow(oo2[[1]]) > 0) {
              RESCUE <- oo2[[1]]$urn
              RESCUE <- EUR2[EUR2$urn %in% RESCUE, ]
              GRIDN <- names(oo2)
              GRIDN <- strsplit(GRIDN, "_")[[1]]
              RESCUE$gridID1 <- as.numeric(GRIDN[2])
              RESCUE$gridID2 <- as.numeric(GRIDN[3])
              RESCUE$LonBand <- as.numeric(GRIDN[1])
              RESCUE$gridID <- names(oo2)
              RESCUETOT <- rbind(RESCUETOT, RESCUE)
            }
          } # end rescuetot
          
          EUR4 <- rbind(EUR4, RESCUETOT)
          
          ## DATA RAREFACTION ----
          if (RAREFY) {
            EUR4TOT <- EUR4 # backup

            RARTOT <- RAR <- EUR4
            SUBS <- RAR[1, ] # use first row to initialize
            set.seed(8766) # for a reproducible procedure

            for (c in unique(RAR$gridID)) {
              EURSUB <- subset(RAR, gridID == c)
              while (length(unique(EURSUB$JulYear)) > ND &
                     nrow(EURSUB) > NP) {
                SSS <- 1:nrow(EURSUB)
                SSS <- sample(SSS, length(SSS) - 1)
                EURSUB <- EURSUB[SSS,]
              }
              SUBS <- rbind(SUBS, EURSUB)
            }

            SUBS <-
              SUBS[-1, ]  # replace original dataset removing row used for inizializing
            EUR4 <- SUBS[order(SUBS$gridID, SUBS$JulMia),]
          } # end if rarefy
          

          # map of study area ----
          ## maps grid ----
          
          cat(paste("\n", "Sample size =", nrow(EUR4)))

          jpeg(
            paste0(
              getwd(),
              "/maps_grid/",
              paste(Species, CS, StartD, NP, ND, nrow(EUR4), PPP, sep = "_"),
              ".jpg"
            ),
            width = 3600,
            height = 3600
          )
          
          draw.map(
            a = x.limORIG[1]-2,
            b = x.limORIG[2]+2,
            c = y.limORIG[1]-2,
            d = y.limORIG[2]+2,
            col.land = "white",
            col.water = "white"
          )

          abline(v = c(5, 10, 15, 20), col = "grey30")
          abline(h = c(35, 40, 45), col = "grey30")
          
          legend(4, 40, "40� N", bg = "white", box.col = "white", 
                 xjust = 0, yjust = 0.5, cex = 6)
          legend(15, 34, "15� E", bg = "white", box.col = "white", 
                 xjust = 0.5, yjust = 0.5, cex = 6)
          
          abline(v = x.limORIG[1]-2, col = "black")
          abline(h = y.limORIG[1]-2, col = "black")
          
          plot(GEUR, add = TRUE,  col = "white", border = "grey50", lwd = 2)
          #plot(IT, add = TRUE,  col = "white", border = "black")
          
          points(EUR2[!EUR2$urn %in% EUR4$urn, ],
                 pch = 19,
                 cex = 2,
                 col = "yellow")
          points(EUR4,
                 pch = 19,
                 cex = 2,
                 col = 2)
          plot(GRID, add = TRUE, lwd = 3)
          scalebar(d = 400, xy = c(15.1,35.3), type = "bar", divs = 4, cex = 4, 
                   adj = c(0.5, -1.5), below = "kilometers")
          northarrow(loc=c(6.2, 35.5), size = 1, cex = 4)
          
          dev.off()
          
          # order data
          EUR4 <- EUR4[order(EUR4$gridID, EUR4$JulMia),]
          
          # cumulated number of arrivals
          EUR4$cumul <-
            ave(EUR4$SELECT, list(EUR4$gridID), FUN = cumsum)
          
          RR <- c(RR, nrow(EUR2), nrow(EUR4), length(unique(EUR4$gridID))) # add final number of encounters
          
          # create EUR5 ----
          EUR5 <- aggregate(cumul ~ gridID + JulMia, data = EUR4, max)
          EUR5 <- EUR5[order(EUR5$gridID, EUR5$JulMia), ]

          maxs <- aggregate(cumul ~ gridID, data = EUR5, max)
          names(maxs)[2] <- "max"
          
          EUR5 <- merge(EUR5, maxs, by = "gridID")

          # Change name of JulMia to JulYear
          names(EUR5)[2] <- "JulYear"
          
          ## coefficients at each cell ----
          tmp <- with(EUR5, by(EUR5, gridID,
                               function(x)
                                 glm(
                                   cbind(cumul, max - cumul) ~ JulYear,
                                   family = binomial(link = cloglog) ,
                                   data = x
                                 )))
          
          XXX <- data.frame(gridID = names(tmp))
          XXX$Int <- sapply(tmp, coef)[1, ]
          XXX$Slope <- sapply(tmp, coef)[2, ]

          # sample size at each cell
          AGG2 <- aggregate(SELECT ~ gridID, data = EUR4, sum)
          AGG2 <- merge(AGG2, XXX, "gridID")
          
          # number of arrival dates
          tmp <- with(EUR5, by(cumul, gridID, length))
          
          XXX <- data.frame(gridID = names(tmp))
          XXX$N <- as.vector(tmp)
          
          AGG2 <- merge(AGG2, XXX, "gridID")
          
          # need a logistic model as a function of r and t0 for easier interpretation and
          # it can be calculated that Slope=r and Int=-r*t0)
          
          AGG2$t0 <- (log(-log(0.5)) - AGG2$Int) / AGG2$Slope
          
          AGG3 <- AGG2[, names(AGG2) != "SELECT"]
          
          S <- as_Spatial(GRID, IDs = sort(unique(EUR4$gridID)))
          S@data$gridID <- sort(unique(EUR4$gridID))
          S@data <-
            merge(
              S@data,
              AGG3,
              by = "gridID",
              all.x = TRUE,
              all.y = FALSE
            )
          
          # define colours
          mycols <- adjustcolor(viridis(20), alpha.f = 0.7)
          mycolsORD <- mycols # for legends
          if (POST) {
            mycols <- adjustcolor(cividis(20), alpha.f = 0.7)
            mycolsORD <-  mycols[20:1] # for post revert order for legends 
          }

          # map of median dates at each cell ----
          Br2 <- sort(Breaks) # so it works for both pre and post 
          AGG3$decad <- 1
          for (bbb in 2:length(Br2)){
            AGG3$decad[AGG3$t0 >= Br2[bbb]] <- bbb
          }
          
          
          AGG3$mycols <- mycols[AGG3$decad] # assign colour
          AGG3 <- AGG3[match(rownames(GRID), AGG3$gridID),]
          
          LEGEND <- NULL
          legcell.size <- 0.75
          text.x <- NULL
          for (i in 1:20) {
            # latitudes
            maxy <- max(y.limORIG) + 1
            miny <- maxy - CS
            
            # longitudes
            minx <- min(x.limORIG) - 1.5 + legcell.size * (i - 1)
            maxx <- minx + legcell.size
            text.x <- c(text.x, mean(c(minx, maxx)))
            # build cell
            Pol <- Polygon(cbind(
              c(minx, minx, maxx, maxx, minx),
              c(miny, maxy, maxy, miny, miny)
            ))
            myPolygons <- Polygons(list(Pol), ID = paste0("C", i))
            SpPolygon2 = SpatialPolygons(list(myPolygons))
            SpPolygon2 <- as(SpPolygon2, "sf")
            LEGEND <- rbind(LEGEND, SpPolygon2)
          }
          text.y <- mean(c(maxy, miny))
          
          ## maps median ----          
          jpeg(
            paste0(
              getwd(),
              "/maps_median/",
              paste(Species, CS, StartD, NP, ND, nrow(EUR4), PPP, sep = "_"),
              ".jpg"
            ),
            width = 3600,
            height = 3600
          )
          
          draw.map(
            a = x.limORIG[1]-2,
            b = x.limORIG[2]+2,
            c = y.limORIG[1]-2,
            d = y.limORIG[2]+2,
            col.land = "white",
            col.water = "white"
          )
          
          abline(v = c(5, 10, 15, 20), col = "grey30")
          abline(h = c(35, 40, 45), col = "grey30")
          
          legend(4, 40, "40� N", bg = "white", box.col = "white", 
                 xjust = 0, yjust = 0.5, cex = 6)
          legend(15, 34, "15� E", bg = "white", box.col = "white", 
                 xjust = 0.5, yjust = 0.5, cex = 6)
          
          abline(v = x.limORIG[1]-2, col = "black")
          abline(h = y.limORIG[1]-2, col = "black")
          
          plot(GEUR, add = TRUE,  col = "white", border = "grey50", lwd = 3)
          
          plot(GRID, add = TRUE, col = AGG3$mycols, lwd = 3)
          scalebar(d = 400, xy = c(15.1,35.3), type = "bar", divs = 4, cex = 4, 
                   adj = c(0.5, -1.5), below = "kilometers")
          northarrow(loc=c(6.2, 35.5), size = 1, cex = 4)
          
          plot(LEGEND, add = TRUE, col = mycolsORD)
          text(text.x, text.y, Labels, cex = 4) #c(-4:15))
          
          dev.off()
          
          AGG3$t0[AGG3$t0 < min(Breaks)] <- min(Breaks)
          AGG3$t0[AGG3$t0 > max(Breaks)] <- max(Breaks)
          
          # histogram of median values ----
          jpeg(paste0(
            getwd(),
            "/hist_median/",
            paste(Species, CS, StartD, NP, ND, nrow(EUR4), PPP, sep = "_"),
            ".jpg"
          ))
          
          reset_par()
          if(!POST){
          hist(
            AGG3$t0,
            col = mycolsORD,
            main = Species,
            xlab = "Median date",
            # breaks = c(-4:15) * 10
            breaks = Breaks
          )
          }
          if(POST){
            hist(
              365-AGG3$t0,
              col = mycolsORD,
              main = Species,
              xlab = "Median date",
              # breaks = c(-4:15) * 10
              breaks = 365-Breaks
            )
          }
          dev.off()
          
          # map of slopes at each cell ----
          AGG3$quant <- AGG3$Slope
          AGG3$quant[AGG3$Slope <= 0] <- NA # remove extreme values
          AGG3$quant[AGG3$Slope >= 0.5] <- NA # remove extreme values
          AGG3$quant <- ceiling(AGG3$quant * 40) # 0.05 intervals
          AGG3$slopecols <- mycols[AGG3$quant] # assign colour
          
          # maps slope -----
          reset_par()
          jpeg(
            paste0(
              getwd(),
              "/maps_slopes/",
              paste(Species, CS, StartD, NP, ND, nrow(EUR4), PPP,  sep = "_"),
              ".jpg"
            ),
            width = 3600,
            height = 3600
          )
          
          draw.map(
            a = x.limORIG[1]-2,
            b = x.limORIG[2]+2,
            c = y.limORIG[1]-2,
            d = y.limORIG[2]+2,
            col.land = "white",
            col.water = "white"
          )
          
          abline(v = c(5, 10, 15, 20), col = "grey30")
          abline(h = c(35, 40, 45), col = "grey30")
          
          legend(4, 40, "40� N", bg = "white", box.col = "white", 
                 xjust = 0, yjust = 0.5, cex = 6)
          legend(15, 34, "15� E", bg = "white", box.col = "white", 
                 xjust = 0.5, yjust = 0.5, cex = 6)
          
          abline(v = x.limORIG[1]-2, col = "black")
          abline(h = y.limORIG[1]-2, col = "black")
          
          plot(GEUR, add = TRUE,  col = "white", border = "grey50", lwd = 3)
          # plot(IT, add = TRUE,  col = "grey50", border = "black")
          
          plot(GRID, add = TRUE, col = AGG3$slopecols)
          scalebar(d = 400, xy = c(15.1,35.3), type = "bar", divs = 4, cex = 4, 
                   adj = c(0.5, -1.5), below = "kilometers")
          northarrow(loc=c(6.2, 35.5), size = 1, cex = 4)
          
          plot(LEGEND, add = TRUE, col = mycols)
          text(
            text.x,
            maxy-0.05,
            seq(0.025, 0.5, by = 0.025),
            cex = 3,
            adj = c(0.5, 1)
          )
          text(
            text.x,
            miny,
            seq(0, 0.475, by = 0.025),
            cex = 3,
            adj = c(0.5 , -1)
          )
          
          dev.off()
          
          ### MAP OF MIGRATION WAVE ----
          
          # use S4 for retro-compatibility
          S4 <- S
          
          # ## PREPARE FILE FOR SPATIAL ANALYSIS
          
          DATES <-
            c(StartD:151)  ## attention: leap years are not considered (but it can be OK)
          if(POST){
            DATES <-
              c(StartD:152)  ## attention: leap years are not considered (but it can be OK)
            
          }
          EXP <- expand.grid(JulYear = DATES, gridID = S4@data$gridID)
          
          
          # order data
          EUR5 <- EUR5[order(EUR5$gridID, EUR5$JulYear), ]
          
          # create a file with all data for all cells
          
          EXP <- merge(EXP, EUR5, all.x = TRUE, all.y = FALSE)
          EXP <- EXP[order(EXP$gridID, EXP$JulYear), ]
          
          # now for each cell we need the total number of individuals encountered
          # and the cumulated number of encounters up to each date
          EXP$cumul2 <- NA
          EXP$max2 <- NA

          for (i in unique(EXP$gridID)) {
            MX <- max(EXP$max[EXP$gridID == i], na.rm = TRUE)
            if (is.infinite(MX)) {
              MX <- 0
            }
            CUM <-
              0 # set starting values for each cumulate within cell
            
            for (j in unique(EXP$JulYear)) {
              EXP$max2[EXP$gridID == i & EXP$JulYear == j] <- MX
              if (is.na(EXP$cumul[EXP$gridID == i &
                                  EXP$JulYear == j]) == FALSE)
              {
                CUM <- EXP$cumul[EXP$gridID == i & EXP$JulYear == j]
              }
              EXP$cumul2[EXP$gridID == i & EXP$JulYear == j] <- CUM
            }
          }
          # eventual warnings are due to cells with missing values only and are not a problem
          
          # prepare EXP2 ----
          EXP2 <- EXP[order(EXP$gridID, EXP$JulYear), ]
          Coo <-
            aggregate(cbind(lon, lat) ~ gridID,
                      FUN = mean,
                      data = EUR4)
          
          EXP2 <- merge(EXP2, Coo)
          
          EXP2 <- EXP2[order(EXP2$gridID, EXP2$JulYear), ]

          EXP2OLD <- EXP2 # backup copy
          
          
          EXP2$CJulYear <-
            scale(EXP2$JulYear, center = TRUE, scale = FALSE)
          
          # number of encountrs used in the model
          AAA <- aggregate(cumul2 ~ gridID, data = EXP2, FUN = max)
          RR <- c(RR, sum(AAA$cumul2))
          
          # coordinates
          pos <- numFactor(EXP2$lon, EXP2$lat)
          
          # MODEL FITTING ----
          cat("\n", "Fitting model")
          sarmod1 <-
            try(glmmTMB(
              cbind(cumul2, max2 - cumul2) ~ CJulYear + (1 + CJulYear |
                                                           gridID) + exp(pos + 0 | gridID),
              family = binomial(link = cloglog),
              data = EXP2
            ))
          
            if (class(sarmod1) == "try-error") {
            cat("\n", "Error: using random intercept model")
            sarmod1 <-
              try(glmmTMB(
                cbind(cumul2, max2 - cumul2) ~ CJulYear + (1 |
                                                             gridID) + exp(pos + 0 | gridID),
                family = binomial(link = cloglog),
                data = EXP2
              ))
          }
          FIT <- fitted(sarmod1)
          
          RR <-
            c(RR,
              cor(EXP2$cumul / EXP2$max, FIT, use = "pairwise.complete.obs") ^ 2)
          
          
          # a different R2
          p <- FIT[is.na(EXP2$cumul) == FALSE]
          Y <- (EXP2$cumul / EXP2$max)[is.na(EXP2$cumul) == FALSE]
          A <- sum((Y - p) ^ 2)
          B <- sum((Y - mean(Y)) ^ 2)
          
          RR <- c(RR, 1 - A / B)
          
          
          EXP2$pred <- FIT
          
          # look at when cloglog stops growing approximately linearly -----
          
          # backup of files
          EXP2.INT <- EXP2
          S4.data.INT <- S4@data
          
          ## WRITE RESULTS ----
          RESULTS <- rbind(RESULTS, RR) # add line of results
          colnames(RESULTS) <- c("CS", "StartD", "NP", "ND", "duplicated", "nrowEUR2",
                                 "nrowEUR4", "nCells", "SSizeModel","R2.v1", "R2.v2")
          saveRDS(RESULTS, paste0(paste("Results", Species, PPP, sep = "_"),".rds")) # save results
          
          
          cat("\n", "Assessing linear phase", "\n")
          for (NumDayLin in c(10)) {
            # number of days when growth assumed linear fixed = 10
            
            for (THR in c(0.05 , 0.07, 0.1
              )) {
              # threshold for linear phase c(0.01, 0.05, 0.07, 0.1) fix = 0.05
              cat(
                paste(
                  "Cell Size =",
                  CS,
                  "Start Date =",
                  StartD,
                  "N encounters =",
                  NP,
                  "N Dates =",
                  ND,
                  "N Days Linear =",
                  NumDayLin,
                  "THR =",
                  THR
                )
              )
              
              
              # recover files if necessary
              EXP2 <- EXP2.INT
              S4@data <- S4.data.INT
              
              ###### PREDICTING ----
              cat("\n", "Predicting")
              
            
              IDS <- DFIN <- LIN <- PER5 <- NULL
              
              for (i in unique(EXP2$gridID)) {
                EE3 <- subset(EXP2, gridID == i) # one cell at time
                ED <- min(EE3$JulYear) + NumDayLin # first XX days
                R2 <- 0 # a low starting value
                # now look at the longest period when cloglog can be approximated by a straight line
                # while (R2 >= 0.995 & ED < 100)	 {  # ED end arbitrarily set
                while (R2 <= THR &
                       ED < 100)	 {
                  # ED end arbitrarily set
                  M1 <-
                    lm(pred ~ JulYear,
                       data = EE3,
                       subset = JulYear <= ED)
                  # R2 <- summary(M1)$r.squared
                  R2 <- sum(abs(residuals(M1)))
                  if (is.nan(R2)) {
                    R2 <- 1
                  }
                  ED <- ED + 1
                }
                # now consider the last model where a straight line approximates cloglog well
                ED <- ED - 1 # removing 1 is correct
                M2 <- lm(pred ~ JulYear,
                         data = EE3,
                         subset = JulYear <= ED)
                EE3$lin <- predict(M2, EE3)
                IDS <- c(IDS, i)
                DFIN <- c(DFIN, ED)
                LIN <- rbind(LIN, EE3[, c("gridID", "JulYear", "lin")])
              }
              
              EE4 <- data.frame(cbind(gridID = IDS, dfin = DFIN))
              EE4$dfin <- as.numeric(as.character(EE4$dfin))
              
              EXP2OLD2 <- EXP2 # backup
              # add date where cloglog stops growing linearly
              EXP2 <- merge(EXP2, EE4)
              
              # add the value of the cumulated proportion estiamted
              # on the first part of cloglog curve that may give information
              # on cumulated captures of residents
              EXP2 <- merge(EXP2, LIN)
              
              # reorder file
              EXP2 <- EXP2[order(EXP2$gridID, EXP2$JulYear), ]
              
              # backup files
              EXP2.BACKUP <- EXP2
              S4.data.BACKUP <- S4@data
              AGG3.BACKUP <- AGG3
              
              ###### FROM HERE JUST CHANGE PRED ----
              cat("\n", "Predicting")
              for (PRED in c(0, 0.01, 0.05, 0.1, 0.5
                )) {
                # predicted percentage c(0, 0.01, 0.05, 0.1, 0.5) 
                
                cat(
                  paste(
                    "Cell Size =",
                    CS,
                    "Start Date =",
                    StartD,
                    "N encounters =",
                    NP,
                    "N Dates =", 
                    ND,
                    "N Days Linear =",
                    NumDayLin,
                    "THR =",
                    THR,
                    "% Pred =",
                    PRED
                  )
                )
                
                # this allows restarting with the original files
                
                EXP2 <- EXP2.BACKUP
                S4@data <- S4.data.BACKUP
                AGG3 <- AGG3.BACKUP[,1:9]
                
                # proportion at the end of the linear phase
                LinEnd <- subset(EXP2, JulYear == dfin)
                LinEnd$Threshold <- LinEnd$pred + PRED * (1 - LinEnd$pred)
                
                # only relevant columns
                LinEnd <- LinEnd[, c("gridID", "Threshold", "dfin")]
                
                EXP2 <- merge(EXP2, LinEnd)
                EXP2 <- EXP2[order(EXP2$gridID, EXP2$JulYear), ]
                
                # choose the minimum date when pred is slighty higher than the threshold
                # and dates are after the linear growth period
                P1.A <-
                  subset(EXP2, pred >= Threshold & JulYear >= dfin)

                # aggregate file
                JY.Pred1.A <-
                  aggregate(JulYear ~ gridID,
                            FUN = "min",
                            data = P1.A)
                P1.A <- P1.A[, c("gridID", "JulYear", "pred", "dfin")]
                JY.Pred1.A <-
                  merge(JY.Pred1.A,
                        P1.A,
                        all.x = TRUE,
                        all.y = FALSE)
                names(JY.Pred1.A)[2:3] <- c("JulYear1", "pred1")
                JY.Pred1.A <- JY.Pred1.A[order(JY.Pred1.A$gridID), ]

                # choose the latest date when pred is immediately lower than the previous value
                EXP2 <- merge(EXP2, JY.Pred1.A)
                EXP2 <- EXP2[order(EXP2$gridID, EXP2$JulYear), ]
                P1.B <- subset(EXP2, pred <= Threshold)
                
                # aggregate file
                JY.Pred1.B <-
                  aggregate(JulYear ~ gridID,
                            FUN = "max",
                            data = P1.B)
                P1.B <- P1.B[, c("gridID", "JulYear", "pred")]
                JY.Pred1.B <-
                  merge(JY.Pred1.B,
                        P1.B,
                        all.x = TRUE,
                        all.y = FALSE)
                names(JY.Pred1.B)[2:3] <- c("JulYear2", "pred2")
                JY.Pred1.B <- JY.Pred1.B[order(JY.Pred1.B$gridID), ]
                
                # interpolation to find the exact date when pred equals the given value
                JY.Pred1.C  <- merge(JY.Pred1.A, JY.Pred1.B)

                # add also the linearly interpolated value
                
                EEE2 <- EXP2[, c("gridID", "JulYear", "lin")]
                names(EEE2)[2] <- "JulYear2"
                JY.Pred1.C <-
                  merge(JY.Pred1.C,
                        EEE2,
                        all.x = TRUE,
                        all.y = FALSE)
                
                # add the Threshold
                JY.Pred1.C <-
                  merge(JY.Pred1.C,
                        LinEnd,
                        all.x = TRUE,
                        all.y = FALSE)
                
                # intepolation
                if (PRED > 0) {
                  JY.Pred1.C$JY.Pred1 <-
                    with(JY.Pred1.C,
                         ((JulYear1 - JulYear2) / (pred1 - pred2)) * (Threshold - pred2) + JulYear2)
                } else {
                  JY.Pred1.C$JY.Pred1 <- JY.Pred1.C$dfin
                }
                
                JY.Pred1 <-
                  JY.Pred1.C[, c("gridID", "JY.Pred1", "lin", "Threshold")]
                
                JY.Pred <- data.frame(gridID = S4@data$gridID)
                JY.Pred <- merge(JY.Pred, JY.Pred1, all.x = TRUE)
                
                S4@data <-
                  merge(S4@data,
                        JY.Pred,
                        all.x = TRUE,
                        all.y = FALSE)
                
                # map of predicted dates -----
                AGG3 <- merge(AGG3, JY.Pred)

                Br2 <- sort(Breaks) # REPEATED so it works for both pre and post 
                AGG3$Pdecad <- 1
                for (bbb in 2:length(Br2)){
                  AGG3$Pdecad[AGG3$JY.Pred1 >= Br2[bbb]] <- bbb
                }
                AGG3$Pcols <- mycols[AGG3$Pdecad] # assign colour
                AGG3 <- AGG3[match(rownames(GRID), AGG3$gridID),]
              
                # maps res ----
                reset_par()
                jpeg(
                  paste0(
                    getwd(),
                    "/maps_res/",
                    paste(
                      Species,
                      CS,
                      StartD,
                      NP,
                      ND,
                      NumDayLin,
                      paste0("T", THR * 100),
                      I(PRED * 100),
                      nrow(EUR4),
                      PPP,
                      sep = "_"
                    ),
                    ".jpg"
                  ),
                  width = 3600,
                  height = 3600
                )
                
                draw.map(
                  a = x.limORIG[1]-2,
                  b = x.limORIG[2]+2,
                  c = y.limORIG[1]-2,
                  d = y.limORIG[2]+2,
                  col.land = "white",
                  col.water = "white"
                )
                
                abline(v = c(5, 10, 15, 20), col = "grey30")
                abline(h = c(35, 40, 45), col = "grey30")
                
                legend(4, 40, "40� N", bg = "white", box.col = "white", 
                       xjust = 0, yjust = 0.5, cex = 6)
                legend(15, 34, "15� E", bg = "white", box.col = "white", 
                       xjust = 0.5, yjust = 0.5, cex = 6)
                
                abline(v = x.limORIG[1]-2, col = "black")
                abline(h = y.limORIG[1]-2, col = "black")
                
                plot(GEUR, add = TRUE,  col = "white", border = "grey50", lwd = 3)
                
                plot(GRID, add = TRUE, col = AGG3$Pcols)
                scalebar(d = 400, xy = c(15.1,35.3), type = "bar", divs = 4, cex = 4, 
                         adj = c(0.5, -1.5), below = "kilometers")
                northarrow(loc=c(6.2, 35.5), size = 1, cex = 4)
                
                plot(LEGEND, add = TRUE, col = mycolsORD) 
                text(text.x, text.y, Labels, cex = 4)
                
                dev.off()
                
                # write results ----
                saveRDS(S4@data,
                           paste0(
                             getwd(),
                             "/res1/",
                             paste(
                               Species,
                               CS,
                               StartD,
                               NP,
                               ND,
                               NumDayLin,
                               paste0("T", THR * 100),
                               I(PRED * 100),
                               nrow(EUR4),
                               PPP,
                               sep = "_"
                             ), ".rds"
                           ))
                
                #### MAP INTERPOLATION ----
                cat("\n", "Map interpolation")
                S5 <- subset(S4,!is.na(S4$JY.Pred1))
                
                cellsizeOUT <- cellsize   
                ncell.X <-
                  (st_bbox(GRID)$xmax - st_bbox(GRID)$xmin) / cellsizeOUT
                ncell.Y <-
                  (st_bbox(GRID)$ymax - st_bbox(GRID)$ymin) / cellsizeOUT
                x = GridTopology(
                  c(
                    st_bbox(GRID)$xmin + cellsizeOUT / 2,
                    st_bbox(GRID)$ymin + cellsizeOUT / 2
                  ),
                  c(cellsizeOUT, cellsizeOUT),
                  c(ncell.X, ncell.Y)
                )
                
                S6 = SpatialGrid(grid = x)
                SPData <- data.frame(gridID = 1:nrow(coordinates(S6)))
                S6 <- SpatialPixelsDataFrame(SpatialPoints(S6), data = SPData)
                proj4string(S6) <- proj4string(S5)
                
      
                # powers from 0.1 to 8 by 0.1
                pow <- c(10:80) / 10
                RMSE <- NULL
                for (p in pow) {
                  # Leave-one-out validation routine
                  IDW.out <- vector(length = length(S5))
                  for (i in 1:length(S5)) {
                    z = capture.output(IDW.out[i] <-
                                         idw(JY.Pred1 ~ 1, S5[-i, ], S5[i, ], idp = p)$var1.pred) # capture output removes the message
                  }
                  
                  
                  # Compute RMSE
                  RMSE <- c(RMSE, sqrt(sum((IDW.out - S5$JY.Pred1) ^ 2
                    ) / length(S5)))
                }
                
                # power giving minimunm RMSE
                pow.min <- pow[RMSE == min(RMSE, na.rm = TRUE)][1]
  
                # Interpolate the grid cells using the selected power
                P.idw <-
                  gstat::idw(JY.Pred1 ~ 1,
                             S5,
                             newdata = S6,
                             idp = pow.min)
                
                
                # merge grid cells
                UNIONGRID <- GRID$geometry[1]
                
                for(u in 2:length(GRID$geometry)){
                  UNIONGRID <- st_union(UNIONGRID, GRID$geometry[u])
                }
                
                # maps int ----
                reset_par()
                jpeg(
                  paste0(
                    getwd(),
                    "/maps_int/",
                    paste(
                      Species,
                      CS,
                      StartD,
                      NP,
                      ND,
                      NumDayLin,
                      paste0("T", THR * 100),
                      I(PRED * 100),
                      nrow(EUR4),
                      PPP,
                      sep = "_"
                    ),
                    ".jpg"
                  ),
                  width = 3600,
                  height = 3600
                )
                
                draw.map(
                  a = x.limORIG[1]-2,
                  b = x.limORIG[2]+2,
                  c = y.limORIG[1]-2,
                  d = y.limORIG[2]+2,
                  col.land = "white",
                  col.water = "white"
                )
                
                abline(v = c(5, 10, 15, 20), col = "grey30")
                abline(h = c(35, 40, 45), col = "grey30")
                
                legend(4, 40, "40� N", bg = "white", box.col = "white", 
                       xjust = 0, yjust = 0.5, cex = 6)
                legend(15, 34, "15� E", bg = "white", box.col = "white", 
                       xjust = 0.5, yjust = 0.5, cex = 6)
                
                abline(v = x.limORIG[1]-2, col = "black")
                abline(h = y.limORIG[1]-2, col = "black")
                
                plot(GEUR, add = TRUE,  col = "white", border = "grey50", lwd = 3)
                
                image(
                  P.idw,
                  col = mycols,#[2:20],
                  add = TRUE,
                  breaks = sort(Breaks)
                )
                contour(
                  P.idw,
                  levels = Breaks,
                  labels = Labels,
                  add = TRUE,
                  labcex = 3,
                  col = "white", lwd = 3
                )
                
                plot(LEGEND, add = TRUE, col = mycolsORD)
                text(text.x, text.y, Labels, cex = 4) #c(-4:15))
                
                scalebar(d = 400, xy = c(15.1,35.3), type = "bar", divs = 4, cex = 4, 
                         adj = c(0.5, -1.5), below = "kilometers")
                northarrow(loc=c(6.2, 35.5), size = 1, cex = 4)
                
                dev.off()
                
                # save results
                INTERP <- data.frame(cbind(P.idw@coords, P.idw@data))
                saveRDS(INTERP,
                           paste0(
                             getwd(),
                             "/res_int/",
                             paste(
                               Species,
                               CS,
                               StartD,
                               NP,
                               ND,
                               NumDayLin,
                               paste0("T", THR * 100),
                               I(PRED * 100),
                               nrow(EUR4),
                               PPP,
                               sep = "_"
                             ), ".rds"
                           ))
                
                #### DOWNSCALING -----
                cat("\n", "Downscaling", "\n")
                # Convert to raster object
                r   <- raster(P.idw)
                DIS <-
                  disaggregate(r, fact = c(5,5),
                               # fact = c(cellsize, cellsize),
                               method = 'bilinear') # downscale to 1x1 cells
                
                # maps down ----
                reset_par()
                jpeg(
                  paste0(
                    getwd(),
                    "/maps_down/",
                    paste(
                      Species,
                      CS,
                      StartD,
                      NP,
                      ND,
                      NumDayLin,
                      paste0("T", THR * 100),
                      I(PRED * 100),
                      nrow(EUR4),
                      PPP,
                      sep = "_"
                    ),
                    ".jpg"
                  ),
                  width = 3600,
                  height = 3600
                )
                
                draw.map(
                  a = x.limORIG[1]-2,
                  b = x.limORIG[2]+2,
                  c = y.limORIG[1]-2,
                  d = y.limORIG[2]+2,
                  col.land = "white",
                  col.water = "white"
                )
                
                abline(v = c(5, 10, 15, 20), col = "grey30")
                abline(h = c(35, 40, 45), col = "grey30")
                
                legend(4, 40, "40� N", bg = "white", box.col = "white", 
                       xjust = 0, yjust = 0.5, cex = 6)
                legend(15, 34, "15� E", bg = "white", box.col = "white", 
                       xjust = 0.5, yjust = 0.5, cex = 6)
                
                abline(v = x.limORIG[1]-2, col = "black")
                abline(h = y.limORIG[1]-2, col = "black")
                
                plot(GEUR, add = TRUE,  col = "white", border = "grey50", lwd = 3)
                
                image(
                  DIS,
                  col = mycols,#[2:20],
                  add = TRUE,
                  breaks = sort(Breaks)
                )
                contour(
                  DIS,
                  levels = Breaks,
                  labels = Labels,
                  add = TRUE,
                  col = "white",
                  labcex = 3
                )
                
                plot(LEGEND, add = TRUE, col = mycolsORD)
                text(text.x, text.y, Labels, cex = 4) #c(-4:15))
                
                scalebar(d = 400, xy = c(15.1,35.3), type = "bar", divs = 4, cex = 4, 
                         adj = c(0.5, -1.5), below = "kilometers")
                northarrow(loc=c(6.2, 35.5), size = 1, cex = 4)
                
                dev.off()
                
                # save results
                saveRDS(DIS,
                     file = paste0(
                       getwd(),
                       "/res_down/",
                       paste(
                         Species,
                         CS,
                         StartD,
                         NP,
                         ND,
                         NumDayLin,
                         paste0("T", THR * 100),
                         I(PRED * 100),
                         nrow(EUR4),
                         PPP,
                         sep = "_"
                       ), ".rds"
                     ))

              } # end for PRED
             } # end for THR
          } # end for NumDayLin
        } # end for SSize 
      } # end for ND
    } # end for NP
  }# end for StartD
} # end for sex
cat("\n", "Summary of warnings")
summary(warnings())

length(unique(paste(EUR4$lat, EUR4$lon)))

#### 2 - SUMMARY MAPS -----

LF.O <- list.files("res_down")
LF2.O <- gsub(".rds", "", LF.O)
LF.Par.O <- strsplit(LF2.O, "_" )
LF.Par.O <- do.call(rbind, LF.Par.O)
LF.Par.O <- data.frame(LF.Par.O)
for(j in c(5:9, 11:12)) { 
  LF.Par.O[,j] <- as.numeric(as.character(LF.Par.O[,j]))
}

# adjust column names
colnames(LF.Par.O) <- c("Code","Name","Sex","Rarefy",  "CS", "StartD", "NP", "ND", "NumDayLin", "THR", "PRED", "SSize", "Migration", "EPE")
LF.Par.O$Name <- paste0(LF.Par.O$Code, "_", LF.Par.O$Name, ".rds")
LF.Par.O <- LF.Par.O[,-1]

# THR as numbers
LF.Par.O$THR <- as.numeric(gsub("T", "", LF.Par.O$THR))

# set parameters
if (RAREFY) {RAR <- "RAR"} else {RAR <- "ALL"}

PPP <- gsub("_EBI", "", PPP)

SEL <- (1:nrow(LF.Par.O))[LF.Par.O$Name==SpeciesOLD & LF.Par.O$Migration == PPP & # LF.Par.O$EPE == "EPE"  & 
                            LF.Par.O$Rarefy == RAR & LF.Par.O$EPE == "EBI"]
LF.O <- LF.O[SEL]
LF.Par.O <- LF.Par.O[SEL,]
SEXES <- table(LF.Par.O$Sex)
SEXES <- names(SEXES)[SEXES==135]

for(RAR in unique(LF.Par.O$Rarefy)) {
  for(SEX in SEXES){
    PPP <- gsub("_EBI", "", PPP)
    ## only the species of intereset (both in LF and LF.Par)
    SEL <- (1:nrow(LF.Par.O))[LF.Par.O$Name==SpeciesOLD & LF.Par.O$Sex == SEX 
                              & LF.Par.O$Rarefy == RAR #& LF.Par.O$SSize == SSize
                              & LF.Par.O$Migration == PPP & LF.Par.O$EPE == "EBI"]
    LF <- LF.O[SEL]
    LF.Par <- LF.Par.O[SEL, ]
    
    # order both LF.par and LF 
    ord <- order(LF.Par$Name, LF.Par$PRED) # change according to the parameter under investigation
    LF.Par <- LF.Par[ord,]
    LF <- LF[ord]
    
    PPP <- paste0(PPP, "_EBI")

    for (PRED in c(0, 1, 5, 10, 50)) { # here in percentage
      
      CH <- c(1:length(LF))[(LF.Par$PRED == PRED)]
      
      # first for cycle to find minimum spatial extent
      for(i in 1:length(CH)){
        DIS <- readRDS(paste0("res_down/", LF[CH[i]]))
        if (i == 1) {
          Rcom <- DIS
        } else {
          Rcom <- Rcom + DIS }
      }
      
      # second for cycle to crate a raster stack
      
      for(i in 1:length(CH)){
        DIS <- readRDS(paste0("res_down/", LF[CH[i]]))
        if (i == 1) {
          DIS <- crop(DIS, Rcom)
          RSTACK <- DIS
        } else {
          DIS <- crop(DIS, Rcom)
          RSTACK <- stack(RSTACK, DIS)
        }
      }  
      
      
      # calculate statistics at each cell
      s123.avg = calc(RSTACK, fun=mean)
      s123.sd = calc(RSTACK, fun=sd)
      s123.se = calc(RSTACK, fun=se)
      s123.min = calc(RSTACK, fun=min)
      s123.max = calc(RSTACK, fun=max)
      
      s123.dif = s123.max-s123.min
      
      
      # draw maps -----
      
      # draw average map ----
      reset_par()
      jpeg(
        paste0(
          getwd(),
          "/maps_mean/",
          paste(
            SpeciesOLD,
            SEX,
            RAR,
            PRED,
            PPP,
            "avg",
            sep = "_"
          ),
          ".jpg"
        ),
        width = 3600,
        height = 3600
      )
      
      draw.map(
        a = x.limORIG[1]-2,
        b = x.limORIG[2]+2,
        c = y.limORIG[1]-2,
        d = y.limORIG[2]+2,
        col.land = "white",
        col.water = "white"
      )
      
      abline(v = c(5, 10, 15, 20), col = "grey30", lwd = 3)
      abline(h = c(35, 40, 45), col = "grey30", lwd = 3)
      
      legend(4, 40, "40� N", bg = "white", box.col = "white", 
             xjust = 0, yjust = 0.5, cex = 6)
      legend(15, 34, "15� E", bg = "white", box.col = "white", 
             xjust = 0.5, yjust = 0.5, cex = 6)
      
      abline(v = x.limORIG[1]-2, col = "black")
      abline(h = y.limORIG[1]-2, col = "black")
      
      plot(GEUR, add = TRUE,  col = "white", border = "grey50", lwd = 6)

      image(
        s123.avg,
        col = mycols,
        add = TRUE,
        breaks = sort(Breaks)
      )
      
      contour(
        s123.avg,
        levels = Breaks,
        labels = Labels,
        add = TRUE,
        col = "white", lwd = 6,
        labcex = 6
      )
      plot(LEGEND, add = TRUE, col = mycolsORD)
      text(text.x, text.y, Labels, cex = 4) 
      
      scalebar(d = 400, xy = c(15.1,35.3), type = "bar", divs = 4, cex = 4, 
               adj = c(0.5, -1.5), below = "kilometers")
      northarrow(loc=c(6.2, 35.5), size = 1, cex = 4)
      
      dev.off()
      
      # save data ----
      saveRDS(s123.avg,
              file = paste0(
                getwd(),
                "/res_mean/",
                paste(
                  SpeciesOLD,
                  SEX,
                  RAR,
                  PRED,
                  PPP,
                  sep = "_"
                ),".rds"
              ))
      
      # draw min map ----
      reset_par()
      jpeg(
        paste0(
          getwd(),
          "/maps_min/",
          paste(
            SpeciesOLD,
            SEX,
            RAR,
            PRED,
            PPP,
            "min",
            sep = "_"
          ),
          ".jpg"
        ),
        width = 3600,
        height = 3600
      )
      
      draw.map(
        a = x.limORIG[1]-2,
        b = x.limORIG[2]+2,
        c = y.limORIG[1]-2,
        d = y.limORIG[2]+2,
        col.land = "white",
        col.water = "white"
      )
      
      abline(v = c(5, 10, 15, 20), col = "grey30")
      abline(h = c(35, 40, 45), col = "grey30")
      
      legend(4, 40, "40� N", bg = "white", box.col = "white", 
             xjust = 0, yjust = 0.5, cex = 6)
      legend(15, 34, "15� E", bg = "white", box.col = "white", 
             xjust = 0.5, yjust = 0.5, cex = 6)
      
      abline(v = x.limORIG[1]-2, col = "black")
      abline(h = y.limORIG[1]-2, col = "black")
      
      plot(GEUR, add = TRUE,  col = "white", border = "grey50", lwd = 3)
      image(
        s123.min,
        col = mycols,
        add = TRUE,
        breaks = sort(Breaks)
      )
      contour(
        s123.min,
        levels = Breaks,
        labels = Labels,
        add = TRUE,
        col = "white", lwd = 6,
        labcex = 6
      )
      plot(LEGEND, add = TRUE, col = mycolsORD)
      text(text.x, text.y, Labels, cex = 4) #c(-4:15))
      
      scalebar(d = 400, xy = c(15.1,35.3), type = "bar", divs = 4, cex = 4, 
               adj = c(0.5, -1.5), below = "kilometers")
      northarrow(loc=c(6.2, 35.5), size = 1, cex = 4)
      
      dev.off()
      
      # save data ----
      saveRDS(s123.min,
              file = paste0(
                getwd(),
                "/res_min/",
                paste(
                  SpeciesOLD,
                  SEX,
                  RAR,
                  PRED,
                  PPP,
                  sep = "_"
                ),".rds"
              ))
      
      # draw max map ----
      reset_par()
      jpeg(
        paste0(
          getwd(),
          "/maps_max/",
          paste(
            SpeciesOLD,
            SEX,
            RAR,
            PRED,
            PPP,
            "max",
            sep = "_"
          ),
          ".jpg"
        ),
        width = 3600,
        height = 3600
      )
      
      draw.map(
        a = x.limORIG[1]-2,
        b = x.limORIG[2]+2,
        c = y.limORIG[1]-2,
        d = y.limORIG[2]+2,
        col.land = "white",
        col.water = "white"
      )
      abline(v = c(5, 10, 15, 20), col = "grey30")
      abline(h = c(35, 40, 45), col = "grey30")
      
      legend(4, 40, "40� N", bg = "white", box.col = "white", 
             xjust = 0, yjust = 0.5, cex = 6)
      legend(15, 34, "15� E", bg = "white", box.col = "white", 
             xjust = 0.5, yjust = 0.5, cex = 6)
      
      abline(v = x.limORIG[1]-2, col = "black")
      abline(h = y.limORIG[1]-2, col = "black")
      
      plot(GEUR, add = TRUE,  col = "white", border = "grey50", lwd = 3)
      image(
        s123.max,
        col = mycols,
        add = TRUE,
        breaks = sort(Breaks)
      )
      contour(
        s123.max,
        levels = Breaks,
        labels = Labels,
        add = TRUE,
        col = "white", lwd = 6,
        labcex = 6
      )
      plot(LEGEND, add = TRUE, col = mycolsORD)
      text(text.x, text.y, Labels, cex = 4) #c(-4:15))
      
      scalebar(d = 400, xy = c(15.1,35.3), type = "bar", divs = 4, cex = 4, 
               adj = c(0.5, -1.5), below = "kilometers")
      northarrow(loc=c(6.2, 35.5), size = 1, cex = 4)
      
      dev.off()
      
      # save data ----
      saveRDS(s123.max,
              file = paste0(
                getwd(),
                "/res_max/",
                paste(
                  SpeciesOLD,
                  SEX,
                  RAR,
                  PRED,
                  PPP,
                  sep = "_"
                ),".rds"
              ))
      
      # draw difference map ----
      reset_par()
      jpeg(
        paste0(
          getwd(),
          "/maps_dif/",
          paste(
            SpeciesOLD,
            SEX,
            RAR,
            PRED,
            PPP,
            "dif",
            sep = "_"
          ),
          ".jpg"
        ),
        width = 3600,
        height = 3600
      )
      
      draw.map(
        a = x.limORIG[1]-2,
        b = x.limORIG[2]+2,
        c = y.limORIG[1]-2,
        d = y.limORIG[2]+2,
        col.land = "white",
        col.water = "white"
      )
      abline(v = c(5, 10, 15, 20), col = "grey30")
      abline(h = c(35, 40, 45), col = "grey30")
      
      legend(4, 40, "40� N", bg = "white", box.col = "white", 
             xjust = 0, yjust = 0.5, cex = 6)
      legend(15, 34, "15� E", bg = "white", box.col = "white", 
             xjust = 0.5, yjust = 0.5, cex = 6)
      
      abline(v = x.limORIG[1]-2, col = "black")
      abline(h = y.limORIG[1]-2, col = "black")
      
      plot(GEUR, add = TRUE,  col = "white", border = "grey50", lwd = 3)

      contour(
        s123.dif,
        levels = seq(-100, 100, by = 10),
        add = TRUE,
        col = "blue",
        lwd = 6,
        labcex = 6
      )
      rect(bbox(s123.dif)[1], bbox(s123.dif)[2], bbox(s123.dif)[3], bbox(s123.dif)[4],
           lwd = 6, border = "black")
      
      scalebar(d = 400, xy = c(15.1,35.3), type = "bar", divs = 4, cex = 4, 
               adj = c(0.5, -1.5), below = "kilometers")
      northarrow(loc=c(6.2, 35.5), size = 1, cex = 4)
      
      dev.off()
      
      # save data ----
      saveRDS(s123.dif,
              file = paste0(
                getwd(),
                "/res_dif/",
                paste(
                  SpeciesOLD,
                  SEX,
                  RAR,
                  PRED,
                  PPP,
                  sep = "_"
                ),".rds"
              ))
      
      # draw standard error map ----
      reset_par()
      jpeg(
        paste0(
          getwd(),
          "/maps_se/",
          paste(
            SpeciesOLD,
            SEX,
            RAR,
            PRED,
            PPP,
            "se",
            sep = "_"
          ),
          ".jpg"
        ),
        width = 3600,
        height = 3600
      )
      
      draw.map(
        a = x.limORIG[1]-2,
        b = x.limORIG[2]+2,
        c = y.limORIG[1]-2,
        d = y.limORIG[2]+2,
        col.land = "white",
        col.water = "white"
      )
      abline(v = c(5, 10, 15, 20), col = "grey30")
      abline(h = c(35, 40, 45), col = "grey30")
      
      legend(4, 40, "40� N", bg = "white", box.col = "white", 
             xjust = 0, yjust = 0.5, cex = 6)
      legend(15, 34, "15� E", bg = "white", box.col = "white", 
             xjust = 0.5, yjust = 0.5, cex = 6)
      
      abline(v = x.limORIG[1]-2, col = "black")
      abline(h = y.limORIG[1]-2, col = "black")
      
      plot(GEUR, add = TRUE,  col = "white", border = "grey50", lwd = 6)

      contour(
        s123.se,
        levels = seq(-100, 100, by = 1),
        add = TRUE,
        col = "blue",
        lwd = 6,
        labcex = 6
      )

      rect(bbox(s123.se)[1], bbox(s123.se)[2], bbox(s123.se)[3], bbox(s123.se)[4],
           lwd = 6, border = "black")
          scalebar(d = 400, xy = c(15.1,35.3), type = "bar", divs = 4, cex = 4, 
               adj = c(0.5, -1.5), below = "kilometers")
      northarrow(loc=c(6.2, 35.5), size = 1, cex = 4)
      
      dev.off()
      
      # save data ----
      saveRDS(s123.se,
              file = paste0(
                getwd(),
                "/res_se/",
                paste(
                  SpeciesOLD,
                  SEX,
                  RAR,
                  PRED,
                  PPP,
                  sep = "_"
                ),".rds"
              ))
      
    } # end for PRED
    
  } # end for SEX
  
} # end for RAR

# eventual warnings are due to the step that finds the minimum common extent
# they are not a problem, but we can check anyway
summary(warnings())
